# Supplementary material for: Closed-loop control of a GaAs-based singlet-triplet spin qubit with 99.5% gate fidelity and low leakage
Source: Nat Commun. 2020 Aug 18;11:4144. doi: 10.1038/s41467-020-17865-3 (PMC7434764; doi:10.1038/s41467-020-17865-3)
Supplement: Supplementary file 3 — Supplementary Data 1 [file 41467_2020_17865_MOESM3_ESM.zip]

Archive with 7 entries (7 files):
- README.txt
- sm_rb_2017_08_28_19_39_log.txt
- sm_rb_2017_08_28_19_43_t0828_1944_r1.mat
- sm_rb_2017_08_28_19_43_t0828_1946_f.fig
- sm_rb_2017_08_28_19_47_log.txt
- sm_rb_2017_08_28_19_50_t0828_1951_r1.mat
- sm_rb_2017_08_28_19_50_t0828_1953_f.fig
