# Supplementary material for: Closed-loop control of a GaAs-based singlet-triplet spin qubit with 99.5% gate fidelity and low leakage
Source: Nat Commun. 2020 Aug 18;11:4144. doi: 10.1038/s41467-020-17865-3 (PMC7434764; doi:10.1038/s41467-020-17865-3)
Supplement: Supplementary file 3 — Supplementary Data 1 [file 41467_2020_17865_MOESM3_ESM.zip › README.txt]

These files contain the randomized benchmarking data and the leakage randomized benchmarking data (corresponding to Fig. 3 in the main text) as recorded and automatically post-processed by our measurement framework. Important aspects of the data format are given below.


Randomized benchmarking data

  sm_rb_2017_08_28_19_39_log.txt 
    Automatically generated log containing the gate sequences used. The list starting from line 31 gives the composition of each gate sequence, using consecutive numbering of the Clifford gates defined in the list up to line 27 or in the supplementary table 2. Note that sequences of length 44 and 45 were not executed because they were replaced by reference pulses which can be used to validate the readout calibration (a singlet state and a completely mixed state).
  
  sm_rb_2017_08_28_19_43_t0828_1946_f.fig 
    Matlab figure file which visualizes the data acquired in buffers with a duration of approximately 100 ms. Each buffer contains 10 repetitions of 640 pulse sequences. The data shown in this figure is automatically processed in the following way:
      1. Averaging over the readout windows (10 repetitions)
      2. Normalization using singlet shot histograms 
      3. Post-selection based on the estimated value of the hyperfine gradient dBz
    
    A value of 1 corresponds to a singlet measurement, a value of -1 to a triplet measurement. The order of the data is given as defined in the log file, where sequences of length 44 and 45 are replaced by reference pulses which can be used to validate the readout calibration (a singlet state and a completely mixed state, in that order). The last 85 data points correspond to a dBz free induction decay (FID) experiment used for the post-selection, except for the very last two data points, which again correspond to a singlet and completely mixed state.
    
    The topmost subplot shows data averaged over many (more than 100) repeated measurements. However, data within one buffer was not averaged (except for the averaging of 10 repetitions mentioned above). Each red box indicates data belonging to the same gate sequence, i.e. the first gate sequence was additionally repeated 14 times, the second one additionally 3 times and so on. These different repetitions are chosen to optimally use the available measurement time. The middle subplot contains the same data averaged over the red boxes. The bottom subplot contains the same data averaged over the red boxes but not averaged over the repeated measurements. Thus, the middle subplot is obtained by averaging the bottom subplot in the y-direction.
    
    Since this data is contained in the figure file in a binary format and is easily extracted using Matlab, we do not provide the same data as a *.mat file to conserve space. 

  sm_rb_2017_08_28_19_43_t0828_1944_r1.mat
    data{1}: Readout voltage before single shot calibration, before dBz post-selection, after averaging over 10 repetitions and after averaging over the readout windows. Rows correspond to repetitions, columns to different randomized benchmarking sequences, references pulses and the dBz FID, in the same order as in the *.fig file.
    
    data{2}: Readout voltage before single shot calibration, before dBz post-selection, after averaging over 10 repetitions but before averaging over the readout windows. Rows correspond to repetitions, columns to lab time in 10 ns increments. An RF switch turns on the RF reflectometry readout approximately after column 1277. The data in columns 1278 through 1992 corresponds to the readout window.
    
    data{3}: Single shot histograms for each repeated measurement. Rows correspond to repetitions, columns to binned counts of readout voltages observed after averaging over the readout windows.
    
    configch, configdata, configvals, scan: Metadata and scan used to record the data above, as saved by special-measure (https://github.com/qutech/special-measure).
    

Leakage benchmarking data

  sm_rb_2017_08_28_19_47_log.txt
    Same data format as randomized benchmarking data
    
  sm_rb_2017_08_28_19_50_t0828_1953_f.fig 
    Same data format as randomized benchmarking data
    
  sm_rb_2017_08_28_19_50_t0828_1951_r1.mat
    Same data format as randomized benchmarking data
    

Please contact Prof. Hendrik Bluhm (bluhm@physik.rwth-aachen.de) or Dr. Pascal Cerfontaine (pascal.cerfontaine@rwth-aachen.de) to obtain additional data or assistance with the data format beyond this readme file.
