# Supplementary material for: Closed-loop control of a GaAs-based singlet-triplet spin qubit with 99.5% gate fidelity and low leakage
Source: Nat Commun. 2020 Aug 18;11:4144. doi: 10.1038/s41467-020-17865-3 (PMC7434764; doi:10.1038/s41467-020-17865-3)
Supplement: Supplementary file 3 — Supplementary Data 1 [file 41467_2020_17865_MOESM3_ESM.zip › sm_rb_2017_08_28_19_39_log.txt]

Log of Randomized Benchmarking: 2017_08_28_19_39 with refPulses = 1 and leakage = 0
Leftmost gate is applied first
For more details and results see log in folder ana
Clifford 01 with 04 gates: @ypi2p @ypi2p @ypi2p @ypi2p 
Clifford 02 with 02 gates: @xpi 
Clifford 03 with 02 gates: @ypi 
Clifford 04 with 04 gates: @ypi @xpi 
Clifford 05 with 02 gates: @xpi2p @ypi2p 
Clifford 06 with 04 gates: @xpi2p @ypi2m 
Clifford 07 with 04 gates: @xpi2m @ypi2p 
Clifford 08 with 06 gates: @xpi2m @ypi2m 
Clifford 09 with 02 gates: @ypi2p @xpi2p 
Clifford 10 with 04 gates: @ypi2p @xpi2m 
Clifford 11 with 04 gates: @ypi2m @xpi2p 
Clifford 12 with 06 gates: @ypi2m @xpi2m 
Clifford 13 with 01 gates: @xpi2p 
Clifford 14 with 03 gates: @xpi2m 
Clifford 15 with 01 gates: @ypi2p 
Clifford 16 with 03 gates: @ypi2m 
Clifford 17 with 07 gates: @xpi2p @ypi2m @xpi2m 
Clifford 18 with 07 gates: @xpi2m @ypi2m @xpi2p 
Clifford 19 with 03 gates: @xpi @ypi2p 
Clifford 20 with 05 gates: @xpi @ypi2m 
Clifford 21 with 03 gates: @ypi @xpi2p 
Clifford 22 with 05 gates: @ypi @xpi2m 
Clifford 23 with 03 gates: @xpi2p @ypi2p @xpi2p 
Clifford 24 with 05 gates: @xpi2p @ypi2m @xpi2p 


Repetition 001, Length 002: C02 C02 
Repetition 001, Length 003: C18 C11 C19 
Repetition 001, Length 004: C17 C23 C13 C13 
Repetition 001, Length 005: C12 C02 C07 C12 C05 
Repetition 001, Length 006: C16 C19 C09 C02 C07 C03 
Repetition 001, Length 007: C21 C05 C11 C22 C01 C14 C13 
Repetition 001, Length 008: C22 C06 C13 C21 C04 C13 C18 C22 
Repetition 001, Length 009: C16 C11 C05 C12 C09 C11 C09 C20 C11 
Repetition 001, Length 011: C18 C08 C14 C07 C11 C09 C16 C09 C11 C17 C05 
Repetition 001, Length 016: C10 C21 C05 C18 C10 C10 C15 C13 C10 C01 C03 C17 C13 C17 C22 C12 
Repetition 001, Length 021: C16 C02 C08 C14 C06 C23 C22 C20 C11 C20 C04 C08 C11 C18 C12 C04 C08 C08 C07 C04 C22 
Repetition 001, Length 026: C10 C11 C18 C19 C13 C11 C18 C21 C16 C19 C22 C01 C21 C07 C11 C19 C17 C04 C16 C02 C09 C19 C10 C14 C17 C13 
Repetition 001, Length 031: C19 C18 C01 C10 C11 C02 C13 C14 C20 C22 C03 C06 C16 C04 C06 C14 C04 C18 C20 C01 C13 C19 C23 C07 C04 C21 C21 C05 C11 C17 C07 
Repetition 001, Length 036: C20 C04 C16 C19 C13 C04 C01 C07 C19 C02 C01 C09 C02 C04 C01 C13 C17 C10 C04 C08 C14 C22 C23 C06 C01 C20 C22 C11 C18 C20 C15 C21 C01 C07 C07 C07 
Repetition 001, Length 044: C03 C21 C01 C16 C02 C09 C10 C05 C12 C13 C08 C17 C04 C05 C09 C09 C05 C22 C20 C03 C09 C06 C11 C07 C12 C22 C09 C15 C14 C18 C02 C18 C22 C14 C07 C16 C17 C16 C04 C23 C22 C10 C14 C17 
Repetition 001, Length 045: C01 C23 C19 C15 C18 C05 C08 C06 C14 C03 C21 C11 C11 C03 C16 C19 C15 C06 C19 C04 C20 C14 C07 C12 C15 C06 C20 C10 C21 C20 C03 C15 C08 C18 C13 C11 C21 C02 C13 C08 C01 C18 C13 C21 C01 
Repetition 001, Length 046: C14 C08 C23 C03 C02 C17 C09 C09 C21 C08 C21 C15 C08 C02 C06 C23 C10 C04 C07 C21 C04 C18 C04 C23 C13 C01 C22 C09 C17 C13 C03 C03 C04 C04 C02 C02 C22 C03 C12 C03 C05 C18 C22 C11 C01 C21 
Repetition 002, Length 002: C23 C23 
Repetition 002, Length 003: C02 C09 C05 
Repetition 002, Length 004: C13 C21 C19 C20 
Repetition 002, Length 005: C15 C10 C20 C20 C22 
Repetition 002, Length 006: C21 C17 C03 C07 C12 C08 
Repetition 002, Length 007: C12 C20 C06 C16 C09 C18 C17 
Repetition 002, Length 008: C05 C11 C03 C05 C22 C08 C21 C01 
Repetition 002, Length 009: C13 C01 C19 C02 C20 C01 C16 C04 C10 
Repetition 002, Length 011: C08 C22 C12 C16 C18 C03 C20 C22 C04 C13 C07 
Repetition 002, Length 016: C07 C18 C01 C12 C19 C17 C03 C20 C06 C19 C12 C04 C17 C19 C17 C10 
Repetition 002, Length 021: C23 C06 C06 C04 C13 C10 C09 C11 C07 C01 C11 C07 C11 C22 C05 C15 C15 C07 C11 C23 C01 
Repetition 002, Length 026: C08 C17 C20 C09 C23 C15 C12 C17 C10 C17 C07 C22 C13 C06 C11 C21 C19 C12 C09 C09 C23 C03 C21 C20 C06 C20 
Repetition 002, Length 031: C09 C14 C19 C22 C23 C07 C05 C12 C13 C16 C03 C15 C22 C22 C22 C22 C23 C02 C22 C07 C08 C11 C22 C14 C09 C09 C21 C19 C04 C06 C18 
Repetition 002, Length 036: C09 C05 C13 C06 C14 C22 C20 C03 C05 C10 C15 C09 C06 C08 C05 C20 C17 C10 C17 C12 C13 C09 C12 C23 C19 C20 C03 C12 C09 C03 C10 C02 C06 C19 C16 C02 
Repetition 002, Length 044: C17 C02 C04 C01 C03 C03 C23 C21 C05 C06 C23 C14 C09 C11 C07 C14 C17 C12 C19 C03 C14 C23 C04 C12 C15 C08 C23 C12 C12 C21 C01 C20 C03 C09 C12 C11 C01 C08 C09 C22 C22 C14 C22 C12 
Repetition 002, Length 045: C20 C09 C03 C14 C08 C01 C23 C23 C13 C15 C16 C22 C11 C14 C06 C06 C13 C06 C01 C09 C18 C07 C20 C17 C16 C21 C02 C05 C21 C21 C02 C18 C01 C04 C03 C07 C09 C21 C11 C03 C07 C01 C01 C10 C21 
Repetition 002, Length 046: C12 C06 C09 C03 C16 C10 C04 C12 C05 C07 C03 C18 C07 C22 C10 C04 C17 C17 C21 C04 C19 C20 C08 C11 C15 C06 C21 C17 C20 C11 C12 C05 C08 C17 C23 C04 C02 C02 C11 C19 C06 C11 C12 C20 C04 C08 
Repetition 003, Length 002: C01 C01 
Repetition 003, Length 003: C12 C09 C10 
Repetition 003, Length 004: C07 C18 C16 C01 
Repetition 003, Length 005: C02 C13 C19 C21 C24 
Repetition 003, Length 006: C01 C19 C01 C16 C14 C14 
Repetition 003, Length 007: C22 C15 C02 C16 C06 C20 C02 
Repetition 003, Length 008: C01 C08 C16 C04 C15 C17 C17 C11 
Repetition 003, Length 009: C21 C10 C04 C06 C09 C02 C17 C02 C01 
Repetition 003, Length 011: C02 C22 C19 C06 C08 C19 C15 C07 C11 C20 C20 
Repetition 003, Length 016: C01 C23 C14 C05 C19 C02 C10 C14 C06 C21 C17 C04 C04 C02 C14 C16 
Repetition 003, Length 021: C05 C13 C19 C21 C03 C08 C10 C09 C10 C11 C18 C08 C08 C09 C04 C15 C10 C22 C19 C06 C21 
Repetition 003, Length 026: C06 C18 C13 C01 C15 C10 C19 C18 C22 C17 C21 C07 C08 C02 C20 C04 C13 C12 C19 C09 C04 C09 C02 C07 C15 C01 
Repetition 003, Length 031: C02 C23 C13 C07 C20 C04 C08 C22 C06 C17 C02 C13 C16 C05 C08 C13 C14 C04 C10 C23 C08 C19 C05 C11 C12 C14 C17 C19 C17 C19 C11 
Repetition 003, Length 036: C21 C08 C20 C12 C06 C04 C18 C15 C02 C14 C02 C09 C14 C15 C04 C02 C14 C19 C19 C09 C14 C17 C21 C12 C21 C08 C06 C07 C17 C21 C11 C17 C04 C12 C11 C17 
Repetition 003, Length 044: C10 C05 C15 C16 C15 C18 C11 C20 C14 C21 C10 C17 C05 C02 C22 C09 C02 C15 C22 C18 C23 C22 C11 C06 C02 C07 C15 C21 C01 C19 C18 C16 C03 C02 C17 C15 C09 C08 C01 C23 C20 C23 C19 C19 
Repetition 003, Length 045: C11 C20 C05 C16 C06 C10 C21 C10 C21 C14 C07 C06 C01 C14 C20 C06 C12 C23 C10 C22 C20 C12 C15 C02 C12 C18 C06 C02 C01 C04 C06 C19 C11 C13 C08 C07 C13 C18 C05 C10 C15 C23 C07 C10 C02 
Repetition 003, Length 046: C14 C04 C15 C23 C07 C12 C03 C12 C23 C13 C05 C08 C15 C20 C11 C12 C19 C03 C22 C11 C08 C18 C06 C04 C06 C16 C03 C11 C06 C13 C04 C18 C22 C08 C09 C14 C17 C02 C16 C19 C19 C11 C19 C13 C05 C14 
Repetition 004, Length 002: C07 C11 
Repetition 004, Length 003: C14 C13 C01 
Repetition 004, Length 004: C19 C17 C05 C05 
Repetition 004, Length 005: C10 C18 C11 C06 C21 
Repetition 004, Length 006: C22 C11 C08 C12 C07 C21 
Repetition 004, Length 007: C07 C16 C19 C10 C04 C11 C07 
Repetition 004, Length 008: C10 C11 C06 C18 C05 C01 C17 C12 
Repetition 004, Length 009: C18 C06 C04 C14 C22 C06 C13 C07 C01 
Repetition 004, Length 011: C18 C11 C09 C16 C13 C05 C10 C22 C19 C12 C17 
Repetition 004, Length 016: C16 C04 C10 C21 C05 C23 C20 C16 C09 C03 C07 C18 C10 C19 C05 C17 
Repetition 004, Length 021: C19 C20 C17 C05 C06 C02 C02 C17 C12 C18 C07 C08 C21 C23 C03 C18 C13 C01 C15 C07 C11 
Repetition 004, Length 026: C09 C23 C18 C02 C16 C01 C21 C14 C15 C01 C02 C13 C09 C19 C07 C10 C03 C12 C22 C07 C19 C04 C21 C12 C03 C18 
Repetition 004, Length 031: C19 C21 C04 C03 C06 C12 C22 C20 C08 C01 C14 C14 C06 C14 C23 C04 C08 C20 C04 C03 C04 C18 C03 C03 C15 C18 C18 C10 C22 C04 C02 
Repetition 004, Length 036: C11 C09 C13 C05 C04 C23 C07 C12 C22 C07 C09 C13 C02 C01 C15 C09 C02 C07 C16 C18 C12 C06 C20 C05 C18 C04 C22 C18 C12 C10 C14 C16 C13 C17 C03 C22 
Repetition 004, Length 044: C10 C18 C11 C23 C13 C08 C21 C10 C13 C15 C20 C05 C21 C14 C09 C08 C23 C22 C13 C08 C23 C01 C02 C12 C14 C01 C05 C02 C06 C05 C03 C03 C09 C03 C18 C10 C03 C15 C19 C09 C01 C15 C18 C21 
Repetition 004, Length 045: C21 C17 C14 C08 C06 C02 C19 C13 C07 C03 C07 C18 C05 C02 C09 C08 C17 C13 C11 C23 C20 C03 C06 C10 C02 C18 C18 C07 C21 C13 C06 C15 C16 C17 C23 C22 C10 C10 C01 C10 C05 C03 C19 C01 C01 
Repetition 004, Length 046: C03 C16 C14 C10 C19 C06 C05 C12 C03 C16 C22 C19 C21 C02 C10 C21 C20 C14 C16 C07 C07 C02 C21 C07 C23 C01 C19 C13 C01 C16 C17 C17 C17 C16 C18 C09 C23 C12 C07 C23 C07 C11 C17 C19 C08 C13 
Repetition 005, Length 002: C01 C01 
Repetition 005, Length 003: C14 C14 C02 
Repetition 005, Length 004: C17 C07 C19 C10 
Repetition 005, Length 005: C18 C20 C18 C16 C10 
Repetition 005, Length 006: C13 C20 C06 C16 C19 C08 
Repetition 005, Length 007: C18 C03 C08 C22 C18 C04 C18 
Repetition 005, Length 008: C12 C19 C20 C12 C03 C06 C01 C07 
Repetition 005, Length 009: C04 C02 C17 C17 C11 C21 C04 C05 C23 
Repetition 005, Length 011: C15 C13 C03 C21 C15 C14 C09 C14 C02 C07 C05 
Repetition 005, Length 016: C15 C14 C13 C02 C08 C23 C22 C19 C02 C02 C05 C20 C05 C06 C06 C24 
Repetition 005, Length 021: C17 C13 C20 C02 C02 C20 C03 C17 C14 C05 C06 C18 C01 C22 C02 C04 C15 C03 C23 C10 C07 
Repetition 005, Length 026: C02 C04 C13 C21 C06 C10 C14 C15 C17 C08 C09 C21 C21 C10 C23 C05 C19 C21 C13 C16 C02 C20 C16 C14 C14 C02 
Repetition 005, Length 031: C04 C20 C13 C14 C04 C15 C06 C18 C01 C03 C05 C10 C21 C01 C13 C01 C09 C07 C04 C12 C08 C07 C15 C06 C23 C06 C23 C04 C22 C02 C19 
Repetition 005, Length 036: C01 C03 C17 C06 C07 C16 C01 C13 C10 C04 C21 C09 C07 C16 C20 C06 C03 C23 C10 C13 C11 C20 C10 C18 C13 C02 C12 C20 C13 C10 C01 C17 C10 C08 C09 C02 
Repetition 005, Length 044: C10 C08 C07 C11 C02 C06 C11 C21 C10 C13 C21 C19 C17 C15 C14 C05 C04 C02 C03 C15 C14 C01 C20 C11 C13 C02 C20 C02 C05 C11 C12 C13 C22 C01 C16 C10 C19 C16 C19 C20 C18 C04 C13 C22 
Repetition 005, Length 045: C18 C18 C22 C10 C01 C17 C07 C16 C02 C09 C15 C03 C08 C04 C21 C18 C15 C12 C23 C06 C17 C02 C15 C05 C01 C21 C07 C23 C16 C16 C16 C23 C06 C23 C08 C03 C22 C03 C11 C20 C07 C17 C15 C16 C11 
Repetition 005, Length 046: C04 C17 C20 C04 C23 C22 C08 C22 C22 C03 C18 C23 C19 C04 C10 C13 C09 C09 C03 C01 C08 C10 C14 C22 C03 C08 C21 C19 C03 C16 C03 C22 C06 C14 C11 C12 C05 C09 C07 C15 C10 C14 C13 C16 C23 C02 
Repetition 006, Length 002: C13 C14 
Repetition 006, Length 003: C13 C15 C12 
Repetition 006, Length 004: C13 C10 C06 C14 
Repetition 006, Length 005: C13 C06 C16 C21 C13 
Repetition 006, Length 006: C19 C19 C05 C01 C05 C05 
Repetition 006, Length 007: C14 C03 C03 C23 C09 C02 C12 
Repetition 006, Length 008: C12 C17 C11 C04 C12 C02 C17 C11 
Repetition 006, Length 009: C22 C01 C14 C20 C15 C04 C02 C11 C07 
Repetition 006, Length 011: C02 C20 C12 C08 C18 C05 C12 C12 C03 C19 C15 
Repetition 006, Length 016: C17 C05 C10 C08 C22 C16 C22 C18 C19 C08 C20 C08 C20 C17 C12 C14 
Repetition 006, Length 021: C04 C14 C15 C16 C02 C06 C13 C20 C06 C21 C23 C03 C17 C10 C04 C06 C09 C01 C16 C11 C19 
Repetition 006, Length 026: C08 C20 C23 C11 C08 C14 C10 C21 C07 C03 C01 C04 C03 C21 C16 C14 C22 C15 C17 C04 C07 C15 C20 C07 C11 C09 
Repetition 006, Length 031: C07 C07 C14 C22 C23 C14 C01 C07 C16 C22 C04 C20 C21 C03 C21 C14 C20 C16 C16 C21 C18 C10 C09 C23 C07 C09 C04 C08 C14 C05 C13 
Repetition 006, Length 036: C10 C15 C09 C18 C12 C08 C17 C13 C11 C04 C23 C05 C09 C14 C22 C07 C03 C17 C22 C11 C23 C08 C21 C01 C16 C21 C07 C20 C14 C08 C01 C16 C09 C13 C05 C14 
Repetition 006, Length 044: C01 C03 C15 C03 C07 C14 C07 C11 C10 C18 C10 C07 C23 C04 C15 C15 C09 C18 C18 C11 C08 C03 C21 C23 C07 C08 C15 C18 C20 C18 C16 C15 C01 C12 C17 C07 C06 C10 C13 C01 C18 C17 C06 C08 
Repetition 006, Length 045: C06 C05 C10 C23 C09 C22 C05 C06 C12 C04 C03 C16 C08 C17 C06 C07 C21 C14 C03 C10 C03 C02 C13 C03 C05 C02 C03 C11 C04 C08 C11 C05 C04 C04 C22 C09 C11 C18 C19 C17 C21 C13 C04 C15 C02 
Repetition 006, Length 046: C11 C20 C06 C16 C01 C09 C08 C03 C19 C20 C06 C17 C21 C14 C09 C16 C10 C14 C16 C07 C16 C12 C14 C07 C18 C04 C12 C13 C01 C19 C13 C02 C20 C17 C22 C16 C12 C19 C09 C11 C09 C08 C22 C12 C12 C08 
Repetition 007, Length 002: C09 C08 
Repetition 007, Length 003: C08 C06 C07 
Repetition 007, Length 004: C22 C17 C12 C09 
Repetition 007, Length 005: C14 C20 C09 C07 C12 
Repetition 007, Length 006: C11 C11 C20 C21 C20 C15 
Repetition 007, Length 007: C16 C13 C05 C22 C20 C13 C17 
Repetition 007, Length 008: C18 C21 C08 C14 C23 C06 C04 C06 
Repetition 007, Length 009: C22 C21 C02 C14 C15 C17 C15 C13 C22 
Repetition 007, Length 011: C14 C15 C03 C05 C07 C22 C11 C15 C23 C03 C21 
Repetition 007, Length 016: C05 C07 C22 C17 C04 C02 C04 C22 C10 C21 C20 C23 C13 C07 C12 C14 
Repetition 007, Length 021: C21 C22 C10 C12 C19 C10 C06 C07 C12 C06 C18 C16 C22 C18 C11 C05 C06 C21 C15 C03 C16 
Repetition 007, Length 026: C12 C18 C19 C20 C21 C12 C16 C02 C16 C12 C05 C06 C17 C06 C08 C09 C18 C05 C02 C05 C17 C02 C13 C12 C09 C01 
Repetition 007, Length 031: C08 C13 C02 C08 C10 C04 C13 C08 C02 C03 C08 C16 C19 C12 C02 C14 C21 C02 C08 C01 C14 C03 C22 C10 C15 C08 C08 C01 C20 C07 C11 
Repetition 007, Length 036: C06 C09 C05 C08 C07 C23 C21 C07 C20 C01 C14 C20 C05 C04 C19 C16 C23 C04 C04 C02 C08 C02 C15 C02 C11 C12 C02 C16 C23 C09 C12 C09 C23 C20 C23 C06 
Repetition 007, Length 044: C09 C08 C01 C02 C22 C14 C11 C04 C22 C01 C15 C14 C17 C18 C16 C13 C10 C19 C04 C07 C18 C21 C16 C02 C20 C23 C11 C09 C09 C14 C04 C04 C23 C12 C12 C07 C02 C02 C02 C17 C18 C22 C23 C22 
Repetition 007, Length 045: C04 C01 C16 C07 C22 C12 C11 C10 C08 C13 C05 C23 C19 C20 C22 C16 C21 C17 C11 C01 C12 C13 C17 C20 C15 C03 C03 C21 C21 C10 C02 C03 C03 C22 C10 C11 C19 C06 C13 C14 C10 C03 C10 C03 C10 
Repetition 007, Length 046: C08 C10 C05 C23 C16 C22 C22 C07 C04 C23 C12 C16 C20 C08 C14 C07 C05 C01 C06 C06 C18 C12 C18 C07 C05 C14 C07 C18 C09 C07 C18 C05 C17 C09 C02 C15 C15 C03 C11 C11 C17 C05 C13 C23 C01 C23 
Repetition 008, Length 002: C17 C18 
Repetition 008, Length 003: C09 C12 C11 
Repetition 008, Length 004: C07 C11 C12 C05 
Repetition 008, Length 005: C22 C21 C22 C23 C06 
Repetition 008, Length 006: C10 C18 C21 C03 C17 C17 
Repetition 008, Length 007: C14 C05 C15 C16 C16 C01 C01 
Repetition 008, Length 008: C22 C09 C19 C04 C14 C02 C13 C05 
Repetition 008, Length 009: C15 C09 C17 C11 C02 C01 C02 C08 C06 
Repetition 008, Length 011: C22 C08 C19 C15 C17 C16 C05 C21 C10 C22 C24 
Repetition 008, Length 016: C01 C03 C04 C17 C03 C10 C12 C12 C07 C21 C11 C05 C13 C03 C16 C09 
Repetition 008, Length 021: C04 C21 C02 C08 C05 C14 C10 C11 C11 C15 C07 C08 C06 C04 C15 C22 C21 C23 C03 C17 C09 
Repetition 008, Length 026: C02 C19 C20 C12 C23 C11 C13 C08 C19 C13 C12 C10 C18 C02 C15 C02 C05 C01 C12 C22 C05 C03 C13 C01 C09 C06 
Repetition 008, Length 031: C11 C02 C21 C09 C14 C03 C23 C05 C11 C03 C04 C04 C09 C03 C11 C14 C05 C18 C02 C14 C19 C15 C01 C02 C02 C03 C13 C23 C09 C19 C16 
Repetition 008, Length 036: C07 C23 C09 C05 C05 C03 C02 C22 C17 C04 C14 C11 C02 C23 C06 C14 C09 C12 C23 C18 C06 C17 C11 C06 C13 C06 C19 C07 C03 C20 C04 C17 C20 C17 C22 C10 
Repetition 008, Length 044: C07 C09 C15 C03 C23 C16 C16 C14 C12 C05 C03 C06 C01 C15 C05 C22 C03 C08 C20 C15 C10 C17 C10 C04 C23 C21 C17 C07 C12 C03 C01 C22 C10 C06 C19 C13 C16 C03 C11 C10 C07 C05 C21 C01 
Repetition 008, Length 045: C18 C13 C07 C15 C10 C01 C15 C16 C23 C19 C02 C08 C02 C02 C11 C05 C02 C15 C22 C19 C02 C07 C01 C10 C22 C05 C17 C12 C12 C20 C08 C08 C17 C04 C03 C10 C10 C07 C06 C21 C10 C08 C19 C20 C19 
Repetition 008, Length 046: C17 C23 C03 C11 C19 C23 C05 C18 C05 C10 C18 C18 C02 C06 C23 C14 C14 C06 C11 C07 C04 C07 C13 C13 C13 C08 C11 C21 C22 C21 C06 C15 C18 C08 C11 C20 C17 C17 C02 C02 C16 C14 C04 C01 C06 C22 
Repetition 009, Length 002: C15 C16 
Repetition 009, Length 003: C09 C15 C23 
Repetition 009, Length 004: C04 C15 C03 C19 
Repetition 009, Length 005: C21 C06 C01 C19 C01 
Repetition 009, Length 006: C08 C10 C04 C05 C10 C02 
Repetition 009, Length 007: C07 C12 C07 C11 C01 C12 C08 
Repetition 009, Length 008: C14 C21 C17 C02 C09 C18 C17 C15 
Repetition 009, Length 009: C02 C01 C12 C11 C04 C07 C09 C19 C21 
Repetition 009, Length 011: C06 C19 C20 C06 C20 C02 C09 C03 C08 C07 C13 
Repetition 009, Length 016: C18 C20 C08 C08 C23 C04 C11 C14 C16 C04 C08 C04 C18 C17 C19 C08 
Repetition 009, Length 021: C10 C01 C21 C03 C06 C01 C10 C16 C22 C13 C03 C21 C03 C05 C06 C21 C10 C20 C13 C11 C09 
Repetition 009, Length 026: C19 C05 C07 C21 C14 C09 C15 C18 C17 C12 C15 C06 C12 C21 C22 C01 C06 C07 C08 C07 C07 C11 C06 C17 C01 C03 
Repetition 009, Length 031: C23 C05 C21 C16 C21 C11 C08 C15 C05 C10 C13 C03 C19 C11 C13 C16 C21 C04 C05 C03 C23 C10 C17 C04 C22 C03 C16 C01 C20 C09 C22 
Repetition 009, Length 036: C15 C14 C05 C11 C01 C19 C11 C07 C10 C10 C04 C09 C16 C13 C23 C18 C20 C04 C12 C06 C06 C08 C14 C10 C10 C09 C23 C10 C22 C23 C15 C23 C23 C19 C17 C13 
Repetition 009, Length 044: C06 C05 C02 C05 C13 C11 C18 C07 C15 C09 C06 C18 C07 C12 C06 C15 C05 C02 C15 C12 C15 C02 C18 C02 C22 C22 C19 C08 C15 C23 C17 C16 C01 C01 C15 C11 C12 C05 C08 C21 C09 C23 C04 C12 
Repetition 009, Length 045: C13 C15 C16 C19 C18 C19 C02 C02 C04 C05 C17 C13 C17 C14 C13 C05 C20 C18 C18 C22 C10 C10 C11 C09 C12 C15 C14 C05 C17 C02 C05 C10 C20 C06 C20 C14 C17 C07 C23 C15 C02 C19 C11 C20 C02 
Repetition 009, Length 046: C17 C23 C21 C16 C18 C02 C19 C17 C22 C18 C15 C18 C14 C12 C23 C12 C03 C02 C09 C11 C13 C02 C13 C23 C18 C17 C12 C21 C03 C18 C17 C09 C12 C04 C01 C08 C08 C12 C08 C21 C04 C19 C13 C06 C21 C19 
Repetition 010, Length 002: C13 C14 
Repetition 010, Length 003: C03 C20 C19 
Repetition 010, Length 004: C07 C14 C16 C06 
Repetition 010, Length 005: C18 C17 C20 C18 C10 
Repetition 010, Length 006: C05 C13 C12 C04 C10 C21 
Repetition 010, Length 007: C18 C11 C10 C11 C13 C18 C15 
Repetition 010, Length 008: C20 C07 C07 C08 C20 C21 C08 C15 
Repetition 010, Length 009: C20 C13 C23 C14 C21 C13 C09 C20 C24 
Repetition 010, Length 011: C08 C19 C13 C08 C11 C21 C07 C02 C21 C03 C06 
Repetition 010, Length 016: C06 C12 C18 C23 C05 C06 C23 C13 C20 C09 C07 C21 C05 C07 C09 C01 
Repetition 010, Length 021: C08 C04 C07 C04 C13 C16 C12 C02 C14 C17 C05 C12 C23 C20 C11 C06 C04 C02 C06 C12 C04 
Repetition 010, Length 026: C12 C04 C11 C11 C19 C22 C23 C12 C20 C15 C03 C02 C14 C16 C15 C12 C14 C16 C17 C04 C11 C08 C12 C10 C02 C23 
Repetition 010, Length 031: C19 C13 C21 C01 C03 C03 C21 C12 C18 C02 C18 C02 C21 C12 C23 C15 C14 C04 C15 C18 C15 C16 C21 C17 C15 C13 C11 C17 C20 C17 C18 
Repetition 010, Length 036: C03 C06 C15 C14 C22 C23 C21 C14 C17 C20 C04 C08 C01 C15 C22 C01 C03 C05 C18 C09 C05 C09 C06 C06 C14 C16 C06 C13 C01 C23 C03 C13 C23 C08 C07 C14 
Repetition 010, Length 044: C17 C11 C07 C14 C20 C16 C06 C16 C22 C05 C15 C12 C16 C04 C06 C08 C20 C09 C08 C18 C04 C08 C13 C08 C14 C14 C04 C04 C19 C10 C04 C02 C10 C20 C05 C23 C01 C14 C17 C13 C06 C08 C13 C08 
Repetition 010, Length 045: C21 C10 C08 C10 C23 C07 C04 C21 C03 C20 C15 C23 C08 C20 C03 C18 C08 C11 C19 C15 C11 C07 C18 C11 C06 C10 C19 C02 C08 C17 C15 C11 C04 C02 C10 C16 C07 C21 C15 C11 C18 C07 C21 C09 C16 
Repetition 010, Length 046: C01 C23 C12 C21 C03 C05 C12 C21 C03 C13 C18 C09 C11 C22 C13 C16 C16 C21 C08 C13 C05 C08 C19 C23 C08 C18 C13 C16 C09 C09 C05 C12 C02 C20 C06 C15 C12 C08 C22 C20 C17 C03 C11 C15 C03 C02 
Repetition 011, Length 002: C17 C18 
Repetition 011, Length 003: C19 C22 C08 
Repetition 011, Length 004: C12 C01 C05 C01 
Repetition 011, Length 005: C19 C04 C15 C16 C16 
Repetition 011, Length 006: C11 C19 C03 C15 C09 C10 
Repetition 011, Length 007: C20 C10 C05 C08 C13 C02 C10 
Repetition 011, Length 008: C20 C15 C08 C14 C23 C14 C10 C17 
Repetition 011, Length 009: C16 C18 C16 C05 C01 C08 C10 C20 C04 
Repetition 011, Length 011: C03 C20 C02 C08 C10 C22 C22 C01 C05 C11 C15 
Repetition 011, Length 016: C07 C22 C15 C08 C14 C16 C20 C21 C10 C18 C23 C13 C17 C12 C09 C06 
Repetition 011, Length 021: C05 C03 C08 C09 C14 C16 C17 C18 C14 C12 C15 C17 C20 C06 C20 C05 C01 C19 C06 C20 C22 
Repetition 011, Length 026: C09 C09 C21 C18 C02 C22 C05 C16 C22 C20 C12 C22 C16 C06 C23 C14 C08 C10 C05 C14 C14 C04 C10 C07 C21 C23 
Repetition 011, Length 031: C05 C14 C15 C14 C09 C06 C01 C05 C19 C07 C13 C07 C02 C10 C23 C10 C08 C14 C09 C06 C09 C21 C04 C04 C18 C05 C04 C06 C21 C22 C16 
Repetition 011, Length 036: C22 C08 C21 C02 C12 C13 C11 C23 C18 C11 C17 C18 C03 C08 C08 C22 C20 C07 C23 C02 C08 C05 C12 C21 C19 C01 C06 C18 C07 C19 C15 C17 C17 C14 C05 C08 
Repetition 011, Length 044: C19 C13 C17 C01 C05 C14 C19 C09 C18 C01 C02 C16 C23 C08 C08 C08 C14 C10 C09 C18 C01 C21 C18 C23 C20 C19 C07 C18 C14 C09 C19 C12 C23 C17 C21 C21 C14 C21 C14 C12 C23 C17 C16 C11 
Repetition 011, Length 045: C23 C15 C01 C16 C15 C17 C23 C17 C23 C19 C23 C11 C06 C13 C21 C20 C16 C10 C07 C01 C10 C12 C23 C14 C14 C11 C01 C07 C16 C17 C22 C12 C16 C19 C18 C03 C21 C18 C16 C04 C22 C16 C05 C14 C16 
Repetition 011, Length 046: C04 C02 C17 C17 C12 C04 C08 C03 C06 C02 C16 C18 C12 C16 C04 C21 C14 C03 C13 C11 C20 C18 C03 C15 C02 C12 C20 C05 C15 C10 C03 C21 C17 C07 C05 C09 C17 C22 C12 C01 C01 C06 C19 C04 C14 C15 
Repetition 012, Length 002: C01 C01 
Repetition 012, Length 003: C08 C16 C21 
Repetition 012, Length 004: C16 C01 C05 C17 
Repetition 012, Length 005: C06 C06 C09 C19 C14 
Repetition 012, Length 006: C03 C06 C12 C18 C18 C03 
Repetition 012, Length 007: C03 C13 C15 C11 C20 C03 C15 
Repetition 012, Length 008: C13 C17 C23 C01 C17 C08 C18 C24 
Repetition 012, Length 009: C13 C18 C04 C22 C09 C19 C07 C04 C06 
Repetition 012, Length 011: C08 C16 C22 C12 C08 C22 C18 C11 C16 C06 C19 
Repetition 012, Length 016: C12 C10 C06 C03 C06 C19 C18 C11 C21 C04 C17 C18 C02 C20 C18 C19 
Repetition 012, Length 021: C11 C12 C14 C12 C02 C10 C20 C13 C06 C21 C10 C05 C14 C05 C15 C16 C05 C08 C14 C06 C09 
Repetition 012, Length 026: C19 C17 C05 C14 C14 C09 C16 C10 C11 C10 C14 C01 C14 C03 C06 C19 C06 C15 C06 C23 C23 C08 C21 C21 C05 C21 
Repetition 012, Length 031: C09 C05 C06 C13 C12 C11 C05 C13 C22 C09 C16 C06 C18 C14 C22 C02 C16 C10 C09 C08 C21 C06 C15 C01 C23 C19 C16 C12 C09 C11 C18 
Repetition 012, Length 036: C16 C12 C21 C08 C20 C07 C04 C03 C07 C22 C19 C17 C08 C05 C09 C16 C04 C13 C09 C18 C15 C04 C08 C19 C21 C12 C20 C05 C10 C15 C01 C13 C20 C05 C01 C09 
Repetition 012, Length 044: C15 C16 C06 C08 C08 C02 C18 C05 C18 C15 C03 C18 C04 C16 C02 C14 C11 C13 C18 C17 C02 C04 C23 C11 C19 C13 C18 C02 C12 C18 C10 C17 C20 C19 C05 C21 C14 C05 C19 C06 C08 C10 C12 C11 
Repetition 012, Length 045: C04 C20 C19 C08 C23 C02 C03 C18 C06 C05 C01 C08 C02 C15 C01 C11 C21 C13 C08 C03 C22 C01 C12 C09 C18 C14 C22 C22 C17 C11 C13 C22 C17 C18 C22 C09 C20 C18 C09 C18 C03 C01 C21 C23 C19 
Repetition 012, Length 046: C10 C09 C06 C22 C06 C15 C19 C11 C23 C09 C18 C05 C12 C17 C06 C20 C22 C07 C12 C01 C10 C14 C04 C23 C05 C12 C01 C07 C19 C10 C20 C19 C10 C04 C19 C22 C06 C02 C20 C14 C06 C04 C12 C22 C04 C10 
Repetition 013, Length 002: C17 C18 
Repetition 013, Length 003: C06 C14 C18 
Repetition 013, Length 004: C11 C14 C04 C20 
Repetition 013, Length 005: C20 C23 C12 C10 C07 
Repetition 013, Length 006: C19 C04 C02 C17 C13 C17 
Repetition 013, Length 007: C15 C01 C20 C16 C03 C16 C04 
Repetition 013, Length 008: C23 C06 C22 C23 C20 C12 C11 C04 
Repetition 013, Length 009: C09 C19 C04 C13 C13 C22 C21 C12 C16 
Repetition 013, Length 011: C14 C17 C13 C07 C04 C13 C11 C07 C08 C01 C07 
Repetition 013, Length 016: C13 C02 C03 C18 C03 C17 C12 C06 C14 C13 C21 C23 C11 C09 C14 C04 
Repetition 013, Length 021: C03 C13 C03 C07 C18 C18 C11 C23 C04 C08 C14 C11 C15 C03 C17 C04 C07 C05 C17 C01 C04 
Repetition 013, Length 026: C23 C09 C06 C08 C12 C06 C18 C18 C15 C21 C17 C04 C07 C11 C08 C10 C11 C19 C13 C20 C14 C01 C23 C04 C10 C15 
Repetition 013, Length 031: C01 C13 C16 C07 C22 C04 C22 C19 C04 C03 C02 C14 C06 C23 C03 C19 C09 C01 C17 C14 C06 C09 C04 C04 C14 C13 C05 C07 C23 C09 C19 
Repetition 013, Length 036: C12 C04 C01 C15 C06 C18 C06 C09 C15 C16 C08 C17 C13 C19 C18 C19 C07 C02 C01 C08 C10 C07 C04 C10 C08 C01 C20 C12 C05 C08 C14 C03 C12 C17 C04 C09 
Repetition 013, Length 044: C12 C21 C17 C11 C01 C22 C23 C19 C06 C14 C19 C13 C23 C14 C01 C07 C23 C23 C22 C05 C06 C14 C01 C21 C12 C17 C15 C09 C21 C06 C12 C10 C17 C17 C11 C08 C05 C02 C11 C01 C09 C23 C16 C05 
Repetition 013, Length 045: C10 C22 C23 C18 C07 C21 C19 C15 C11 C07 C07 C12 C12 C11 C19 C06 C03 C04 C15 C01 C08 C04 C01 C22 C09 C21 C12 C23 C04 C09 C06 C18 C06 C13 C05 C02 C21 C18 C19 C23 C20 C02 C07 C10 C04 
Repetition 013, Length 046: C22 C01 C17 C02 C04 C06 C11 C21 C20 C08 C23 C02 C02 C12 C08 C21 C01 C21 C07 C19 C01 C22 C20 C14 C20 C19 C20 C16 C23 C14 C17 C11 C23 C01 C17 C06 C16 C05 C08 C16 C10 C16 C15 C03 C16 C22 
Repetition 014, Length 002: C07 C11 
Repetition 014, Length 003: C10 C12 C09 
Repetition 014, Length 004: C09 C07 C04 C02 
Repetition 014, Length 005: C15 C18 C05 C14 C19 
Repetition 014, Length 006: C04 C15 C07 C09 C16 C03 
Repetition 014, Length 007: C11 C11 C07 C19 C07 C15 C09 
Repetition 014, Length 008: C02 C21 C23 C05 C11 C03 C10 C12 
Repetition 014, Length 009: C20 C14 C04 C23 C13 C02 C09 C04 C05 
Repetition 014, Length 011: C21 C10 C12 C20 C14 C02 C02 C04 C16 C15 C14 
Repetition 014, Length 016: C09 C08 C02 C02 C15 C19 C12 C16 C11 C02 C01 C19 C20 C23 C08 C06 
Repetition 014, Length 021: C17 C18 C16 C19 C22 C05 C17 C10 C20 C21 C22 C18 C22 C03 C03 C10 C17 C19 C20 C04 C12 
Repetition 014, Length 026: C16 C13 C04 C11 C18 C04 C21 C04 C02 C09 C18 C18 C20 C05 C06 C05 C05 C10 C23 C16 C08 C23 C13 C01 C02 C20 
Repetition 014, Length 031: C13 C05 C07 C09 C14 C22 C03 C22 C10 C08 C07 C09 C10 C10 C20 C08 C06 C22 C18 C01 C13 C15 C04 C08 C05 C02 C12 C02 C11 C11 C24 
Repetition 014, Length 036: C14 C20 C01 C05 C16 C10 C05 C05 C05 C22 C09 C14 C14 C18 C12 C09 C17 C08 C03 C23 C22 C11 C17 C19 C09 C05 C04 C21 C23 C11 C23 C11 C11 C07 C14 C02 
Repetition 014, Length 044: C09 C20 C22 C17 C11 C09 C23 C16 C15 C01 C23 C08 C12 C04 C23 C21 C10 C19 C23 C21 C03 C02 C08 C12 C06 C04 C06 C23 C19 C04 C10 C20 C07 C12 C07 C22 C12 C08 C17 C06 C06 C22 C21 C21 
Repetition 014, Length 045: C05 C03 C21 C10 C18 C09 C02 C03 C11 C18 C21 C08 C10 C17 C16 C18 C18 C13 C18 C11 C18 C11 C03 C19 C04 C13 C17 C15 C13 C23 C07 C12 C18 C23 C06 C01 C19 C15 C11 C22 C23 C09 C10 C13 C08 
Repetition 014, Length 046: C09 C11 C06 C20 C11 C21 C19 C12 C05 C01 C07 C19 C13 C18 C03 C18 C23 C01 C04 C20 C09 C08 C20 C21 C23 C06 C14 C03 C12 C20 C08 C12 C16 C02 C07 C09 C22 C17 C15 C06 C20 C06 C18 C07 C22 C16 
Repetition 015, Length 002: C02 C02 
Repetition 015, Length 003: C03 C21 C14 
Repetition 015, Length 004: C04 C14 C09 C17 
Repetition 015, Length 005: C14 C15 C11 C12 C05 
Repetition 015, Length 006: C17 C05 C17 C01 C19 C24 
Repetition 015, Length 007: C10 C16 C04 C23 C22 C21 C01 
Repetition 015, Length 008: C19 C18 C01 C11 C05 C02 C17 C15 
Repetition 015, Length 009: C23 C23 C10 C06 C14 C04 C19 C21 C18 
Repetition 015, Length 011: C15 C21 C05 C21 C08 C12 C22 C12 C19 C05 C21 
Repetition 015, Length 016: C02 C22 C22 C19 C12 C06 C01 C20 C21 C06 C16 C12 C12 C12 C12 C05 
Repetition 015, Length 021: C02 C06 C06 C10 C09 C23 C22 C17 C09 C13 C12 C09 C20 C18 C17 C09 C10 C09 C16 C17 C20 
Repetition 015, Length 026: C19 C14 C07 C19 C15 C23 C09 C04 C20 C01 C04 C15 C16 C06 C01 C13 C18 C23 C08 C08 C17 C19 C07 C03 C06 C24 
Repetition 015, Length 031: C06 C12 C05 C02 C23 C14 C01 C17 C05 C10 C13 C17 C23 C06 C01 C05 C08 C05 C10 C10 C22 C22 C11 C09 C21 C17 C21 C10 C01 C07 C16 
Repetition 015, Length 036: C05 C15 C14 C03 C19 C16 C10 C11 C11 C16 C12 C21 C15 C09 C18 C14 C05 C16 C21 C11 C14 C02 C02 C06 C22 C03 C08 C16 C21 C23 C15 C02 C11 C21 C08 C09 
Repetition 015, Length 044: C01 C22 C21 C17 C04 C17 C03 C06 C01 C05 C21 C18 C16 C14 C06 C02 C06 C20 C12 C02 C07 C11 C05 C03 C12 C21 C06 C10 C19 C14 C15 C17 C19 C02 C14 C02 C04 C02 C05 C21 C04 C01 C06 C24 
Repetition 015, Length 045: C18 C13 C13 C16 C08 C19 C12 C08 C07 C23 C19 C13 C12 C14 C01 C02 C15 C16 C21 C15 C18 C14 C10 C11 C22 C22 C21 C14 C05 C02 C21 C03 C09 C19 C05 C19 C06 C19 C17 C07 C08 C09 C14 C21 C12 
Repetition 015, Length 046: C13 C10 C09 C05 C16 C12 C21 C12 C22 C11 C12 C05 C19 C01 C05 C08 C20 C15 C08 C22 C20 C01 C06 C17 C21 C18 C21 C03 C01 C11 C02 C16 C22 C10 C14 C09 C04 C03 C17 C21 C09 C04 C20 C07 C18 C11 
Repetition 016, Length 002: C16 C15 
Repetition 016, Length 003: C08 C12 C03 
Repetition 016, Length 004: C09 C03 C06 C03 
Repetition 016, Length 005: C14 C18 C03 C05 C04 
Repetition 016, Length 006: C01 C23 C03 C09 C02 C16 
Repetition 016, Length 007: C12 C15 C13 C16 C05 C22 C06 
Repetition 016, Length 008: C18 C05 C11 C01 C20 C21 C13 C08 
Repetition 016, Length 009: C09 C19 C09 C02 C16 C10 C23 C12 C18 
Repetition 016, Length 011: C03 C19 C23 C03 C08 C12 C17 C17 C15 C20 C11 
Repetition 016, Length 016: C17 C01 C23 C20 C16 C19 C19 C02 C15 C04 C06 C19 C13 C07 C05 C13 
Repetition 016, Length 021: C12 C03 C09 C20 C09 C12 C22 C09 C07 C10 C09 C23 C01 C04 C19 C01 C11 C17 C02 C08 C23 
Repetition 016, Length 026: C07 C12 C15 C18 C03 C06 C18 C21 C08 C02 C04 C19 C04 C05 C05 C10 C15 C04 C11 C22 C12 C12 C17 C13 C11 C18 
Repetition 016, Length 031: C20 C04 C05 C23 C07 C02 C04 C22 C05 C13 C17 C01 C07 C17 C07 C09 C13 C19 C08 C04 C01 C07 C16 C21 C12 C04 C15 C03 C03 C04 C20 
Repetition 016, Length 036: C22 C15 C01 C22 C09 C04 C16 C12 C15 C11 C06 C01 C16 C12 C10 C15 C12 C22 C17 C22 C06 C15 C21 C18 C09 C18 C14 C07 C17 C03 C03 C05 C04 C21 C06 C13 
Repetition 016, Length 044: C23 C02 C02 C10 C15 C15 C03 C13 C05 C06 C06 C07 C20 C19 C04 C16 C06 C01 C02 C18 C16 C13 C03 C19 C12 C14 C19 C07 C08 C03 C08 C19 C15 C07 C07 C15 C20 C10 C01 C22 C21 C15 C01 C09 
Repetition 016, Length 045: C11 C07 C02 C10 C12 C12 C07 C06 C19 C03 C13 C13 C05 C01 C12 C13 C04 C01 C12 C01 C10 C18 C20 C14 C14 C04 C12 C06 C19 C09 C15 C18 C11 C22 C13 C07 C20 C16 C01 C06 C18 C16 C12 C22 C12 
Repetition 016, Length 046: C08 C17 C09 C07 C05 C03 C03 C05 C07 C23 C04 C11 C05 C10 C01 C07 C06 C13 C01 C12 C03 C21 C10 C18 C20 C08 C19 C13 C19 C19 C04 C16 C10 C01 C06 C05 C13 C09 C05 C19 C04 C18 C17 C04 C17 C03 
Repetition 017, Length 002: C16 C15 
Repetition 017, Length 003: C16 C23 C12 
Repetition 017, Length 004: C22 C11 C08 C14 
Repetition 017, Length 005: C03 C08 C15 C20 C11 
Repetition 017, Length 006: C04 C12 C04 C21 C21 C08 
Repetition 017, Length 007: C02 C02 C20 C11 C09 C23 C04 
Repetition 017, Length 008: C21 C06 C07 C22 C22 C11 C10 C21 
Repetition 017, Length 009: C19 C03 C08 C02 C04 C04 C08 C18 C05 
Repetition 017, Length 011: C22 C05 C05 C13 C16 C18 C13 C21 C04 C11 C09 
Repetition 017, Length 016: C04 C23 C23 C15 C19 C14 C23 C18 C12 C11 C17 C04 C10 C02 C10 C05 
Repetition 017, Length 021: C22 C12 C17 C03 C02 C05 C19 C06 C04 C17 C14 C04 C12 C06 C09 C13 C23 C09 C04 C16 C05 
Repetition 017, Length 026: C20 C19 C06 C21 C04 C04 C18 C17 C12 C17 C07 C22 C10 C18 C21 C12 C01 C18 C22 C06 C23 C02 C17 C22 C23 C15 
Repetition 017, Length 031: C01 C22 C18 C20 C14 C06 C16 C17 C07 C13 C19 C18 C09 C17 C21 C20 C02 C08 C07 C11 C05 C04 C18 C11 C06 C04 C08 C19 C15 C19 C09 
Repetition 017, Length 036: C19 C23 C01 C17 C05 C06 C02 C18 C02 C13 C05 C18 C08 C02 C22 C06 C10 C05 C05 C11 C02 C01 C14 C09 C22 C23 C01 C15 C07 C02 C17 C10 C07 C11 C04 C02 
Repetition 017, Length 044: C16 C08 C22 C15 C19 C22 C03 C19 C10 C12 C14 C15 C20 C05 C15 C17 C09 C03 C21 C02 C15 C14 C15 C22 C23 C06 C17 C19 C12 C17 C01 C11 C10 C18 C07 C22 C17 C17 C22 C12 C12 C01 C03 C18 
Repetition 017, Length 045: C19 C14 C18 C10 C04 C03 C22 C17 C04 C07 C05 C08 C15 C10 C20 C02 C01 C19 C20 C16 C06 C14 C02 C13 C11 C02 C18 C22 C03 C21 C02 C17 C20 C12 C19 C22 C13 C14 C22 C07 C17 C17 C16 C16 C10 
Repetition 017, Length 046: C06 C21 C15 C08 C05 C17 C01 C13 C05 C22 C17 C11 C15 C12 C02 C10 C15 C12 C22 C09 C13 C09 C21 C22 C11 C05 C11 C19 C09 C22 C19 C04 C13 C21 C22 C03 C03 C12 C12 C06 C21 C06 C17 C18 C01 C17 
Repetition 018, Length 002: C02 C02 
Repetition 018, Length 003: C15 C03 C15 
Repetition 018, Length 004: C05 C20 C11 C18 
Repetition 018, Length 005: C09 C22 C11 C05 C16 
Repetition 018, Length 006: C10 C12 C19 C20 C05 C08 
Repetition 018, Length 007: C11 C22 C05 C05 C10 C22 C11 
Repetition 018, Length 008: C08 C13 C06 C04 C08 C11 C18 C07 
Repetition 018, Length 009: C10 C19 C22 C03 C17 C07 C09 C03 C19 
Repetition 018, Length 011: C14 C20 C08 C17 C19 C10 C07 C04 C22 C08 C14 
Repetition 018, Length 016: C16 C12 C20 C08 C20 C21 C20 C08 C07 C10 C19 C15 C06 C11 C06 C17 
Repetition 018, Length 021: C19 C20 C08 C22 C12 C10 C01 C08 C20 C17 C22 C01 C19 C13 C22 C18 C12 C16 C23 C02 C05 
Repetition 018, Length 026: C05 C10 C08 C13 C14 C16 C01 C20 C05 C03 C19 C06 C07 C08 C06 C16 C05 C21 C13 C18 C21 C21 C15 C17 C06 C24 
Repetition 018, Length 031: C08 C12 C08 C12 C11 C11 C10 C05 C17 C06 C04 C06 C13 C01 C16 C07 C07 C16 C18 C04 C15 C01 C23 C05 C10 C11 C08 C20 C23 C04 C22 
Repetition 018, Length 036: C03 C06 C09 C01 C09 C14 C05 C07 C10 C11 C13 C04 C13 C16 C23 C12 C22 C11 C21 C17 C09 C02 C07 C03 C09 C18 C13 C13 C19 C19 C18 C17 C09 C07 C12 C24 
Repetition 018, Length 044: C05 C02 C05 C16 C22 C16 C17 C02 C09 C15 C12 C08 C22 C06 C16 C11 C23 C01 C16 C20 C18 C01 C08 C12 C10 C06 C01 C14 C22 C12 C07 C04 C22 C21 C02 C19 C17 C08 C13 C09 C09 C13 C19 C09 
Repetition 018, Length 045: C08 C03 C21 C08 C05 C20 C11 C20 C23 C04 C17 C09 C10 C09 C12 C18 C04 C10 C05 C04 C02 C22 C09 C12 C05 C11 C01 C13 C07 C10 C03 C17 C01 C02 C21 C16 C10 C16 C12 C07 C03 C10 C18 C03 C15 
Repetition 018, Length 046: C02 C20 C15 C04 C07 C20 C09 C20 C14 C03 C07 C10 C05 C21 C20 C19 C22 C09 C02 C21 C19 C07 C06 C20 C08 C04 C07 C17 C16 C05 C04 C10 C10 C01 C03 C20 C11 C01 C18 C14 C16 C18 C04 C11 C06 C18 
Repetition 019, Length 002: C11 C07 
Repetition 019, Length 003: C04 C21 C13 
Repetition 019, Length 004: C20 C14 C13 C20 
Repetition 019, Length 005: C22 C16 C10 C08 C11 
Repetition 019, Length 006: C15 C16 C19 C23 C16 C22 
Repetition 019, Length 007: C21 C11 C18 C03 C19 C03 C19 
Repetition 019, Length 008: C04 C14 C12 C15 C04 C18 C10 C17 
Repetition 019, Length 009: C18 C22 C04 C05 C20 C07 C08 C09 C21 
Repetition 019, Length 011: C02 C07 C05 C19 C15 C02 C20 C15 C07 C12 C08 
Repetition 019, Length 016: C22 C01 C06 C02 C22 C08 C20 C09 C19 C10 C10 C11 C13 C12 C06 C23 
Repetition 019, Length 021: C02 C02 C16 C21 C21 C14 C23 C14 C15 C22 C15 C05 C15 C08 C18 C13 C22 C17 C15 C04 C24 
Repetition 019, Length 026: C23 C05 C19 C20 C06 C02 C02 C05 C04 C04 C22 C02 C08 C04 C19 C02 C12 C14 C08 C07 C19 C15 C21 C01 C02 C18 
Repetition 019, Length 031: C02 C21 C16 C08 C12 C08 C06 C16 C10 C17 C10 C20 C23 C20 C10 C22 C12 C15 C02 C21 C17 C19 C02 C04 C02 C17 C20 C15 C17 C20 C17 
Repetition 019, Length 036: C22 C10 C12 C03 C11 C09 C03 C04 C05 C11 C16 C07 C19 C15 C16 C18 C08 C23 C02 C01 C15 C21 C09 C15 C21 C11 C13 C21 C21 C09 C04 C11 C10 C20 C06 C16 
Repetition 019, Length 044: C13 C18 C23 C12 C10 C11 C13 C20 C06 C23 C20 C05 C02 C01 C21 C01 C06 C16 C23 C03 C12 C16 C17 C09 C13 C21 C23 C12 C18 C16 C13 C12 C19 C16 C19 C15 C02 C10 C10 C01 C16 C19 C13 C16 
Repetition 019, Length 045: C17 C08 C17 C12 C02 C17 C13 C12 C08 C22 C07 C13 C03 C04 C05 C21 C07 C21 C12 C12 C06 C09 C07 C17 C09 C22 C01 C01 C12 C18 C03 C14 C21 C17 C22 C10 C10 C03 C06 C21 C15 C18 C05 C07 C06 
Repetition 019, Length 046: C02 C12 C04 C09 C14 C22 C21 C15 C01 C18 C12 C09 C22 C09 C19 C19 C09 C14 C17 C08 C09 C17 C16 C17 C09 C06 C10 C23 C13 C16 C07 C19 C21 C21 C09 C06 C14 C14 C04 C01 C21 C19 C10 C02 C13 C03 
Repetition 020, Length 002: C11 C07 
Repetition 020, Length 003: C16 C07 C18 
Repetition 020, Length 004: C09 C15 C17 C03 
Repetition 020, Length 005: C06 C10 C18 C15 C06 
Repetition 020, Length 006: C04 C08 C16 C02 C22 C04 
Repetition 020, Length 007: C18 C08 C02 C20 C03 C14 C23 
Repetition 020, Length 008: C19 C02 C20 C01 C23 C12 C14 C07 
Repetition 020, Length 009: C20 C23 C04 C02 C21 C06 C12 C19 C05 
Repetition 020, Length 011: C19 C13 C23 C22 C06 C21 C13 C05 C10 C08 C07 
Repetition 020, Length 016: C20 C21 C06 C09 C01 C01 C08 C03 C20 C23 C08 C02 C06 C16 C08 C24 
Repetition 020, Length 021: C15 C09 C09 C06 C20 C08 C02 C16 C16 C07 C21 C01 C23 C13 C02 C08 C16 C21 C13 C20 C18 
Repetition 020, Length 026: C15 C07 C01 C14 C12 C11 C02 C15 C22 C16 C03 C12 C19 C20 C07 C11 C16 C06 C02 C20 C07 C11 C14 C01 C23 C22 
Repetition 020, Length 031: C05 C18 C20 C03 C16 C10 C07 C09 C15 C18 C22 C07 C15 C12 C05 C09 C03 C13 C04 C07 C15 C02 C02 C18 C21 C10 C13 C07 C16 C03 C14 
Repetition 020, Length 036: C07 C07 C07 C21 C22 C14 C02 C08 C21 C13 C22 C08 C15 C05 C21 C23 C15 C13 C22 C06 C21 C02 C09 C16 C18 C09 C19 C15 C12 C08 C15 C23 C18 C02 C04 C01 
Repetition 020, Length 044: C23 C07 C23 C05 C05 C23 C16 C21 C22 C02 C05 C04 C07 C05 C06 C08 C04 C08 C19 C17 C02 C07 C09 C22 C11 C12 C06 C01 C11 C10 C20 C17 C11 C01 C21 C06 C11 C13 C13 C14 C20 C06 C23 C17 
Repetition 020, Length 045: C11 C20 C17 C16 C05 C20 C03 C08 C03 C07 C20 C20 C19 C04 C12 C16 C22 C11 C14 C09 C20 C21 C22 C22 C02 C17 C11 C22 C10 C03 C13 C02 C07 C23 C23 C17 C11 C01 C08 C07 C13 C13 C17 C16 C02 
Repetition 020, Length 046: C15 C15 C03 C02 C08 C15 C01 C16 C18 C20 C14 C12 C09 C19 C20 C13 C19 C11 C19 C19 C21 C14 C22 C22 C08 C05 C17 C10 C21 C01 C05 C04 C02 C01 C01 C02 C01 C10 C12 C07 C12 C03 C23 C07 C18 C21 
Repetition 021, Length 002: C07 C11 
Repetition 021, Length 003: C23 C05 C13 
Repetition 021, Length 004: C01 C08 C02 C12 
Repetition 021, Length 005: C23 C23 C06 C02 C11 
Repetition 021, Length 006: C19 C22 C22 C20 C12 C06 
Repetition 021, Length 007: C05 C11 C04 C17 C15 C11 C11 
Repetition 021, Length 008: C19 C16 C04 C10 C16 C11 C19 C03 
Repetition 021, Length 009: C23 C23 C12 C10 C13 C16 C23 C15 C12 
Repetition 021, Length 011: C19 C23 C15 C20 C11 C11 C09 C04 C06 C23 C22 
Repetition 021, Length 016: C07 C06 C17 C15 C10 C08 C04 C02 C02 C07 C12 C12 C16 C21 C13 C15 
Repetition 021, Length 021: C08 C22 C05 C15 C05 C14 C23 C04 C21 C04 C18 C09 C12 C10 C22 C12 C14 C13 C11 C06 C24 
Repetition 021, Length 026: C08 C20 C12 C11 C16 C22 C06 C20 C20 C06 C04 C23 C07 C02 C04 C08 C01 C09 C14 C18 C20 C20 C22 C10 C19 C06 
Repetition 021, Length 031: C15 C01 C05 C05 C06 C05 C08 C05 C06 C06 C15 C07 C03 C21 C10 C23 C16 C05 C03 C20 C07 C02 C16 C01 C02 C18 C07 C18 C14 C02 C05 
Repetition 021, Length 036: C22 C08 C17 C15 C09 C21 C02 C07 C22 C05 C10 C20 C06 C07 C06 C17 C12 C10 C21 C16 C03 C23 C16 C20 C13 C23 C09 C11 C13 C08 C12 C22 C18 C05 C18 C03 
Repetition 021, Length 044: C02 C04 C10 C15 C04 C14 C14 C22 C08 C22 C07 C20 C16 C15 C10 C03 C11 C11 C14 C02 C12 C21 C20 C11 C13 C21 C23 C06 C13 C14 C13 C07 C18 C14 C13 C03 C19 C09 C15 C10 C01 C20 C13 C02 
Repetition 021, Length 045: C04 C11 C05 C21 C11 C05 C20 C16 C06 C15 C05 C18 C10 C19 C03 C07 C11 C21 C03 C23 C01 C05 C12 C13 C12 C04 C16 C18 C16 C21 C09 C09 C07 C19 C03 C22 C22 C13 C11 C11 C19 C23 C05 C19 C11 
Repetition 021, Length 046: C20 C10 C10 C01 C07 C13 C13 C17 C19 C09 C07 C05 C11 C04 C15 C03 C16 C03 C19 C20 C14 C23 C09 C11 C05 C14 C10 C23 C14 C01 C05 C16 C20 C14 C23 C20 C18 C16 C09 C01 C13 C16 C21 C14 C11 C24 
Repetition 022, Length 002: C03 C03 
Repetition 022, Length 003: C11 C23 C22 
Repetition 022, Length 004: C14 C18 C22 C15 
Repetition 022, Length 005: C06 C07 C18 C01 C14 
Repetition 022, Length 006: C08 C19 C19 C05 C01 C06 
Repetition 022, Length 007: C23 C12 C12 C16 C18 C09 C13 
Repetition 022, Length 008: C13 C18 C09 C13 C08 C22 C02 C03 
Repetition 022, Length 009: C17 C12 C15 C06 C22 C12 C17 C03 C10 
Repetition 022, Length 011: C07 C21 C01 C09 C05 C08 C15 C20 C13 C21 C13 
Repetition 022, Length 016: C17 C22 C04 C21 C18 C22 C01 C03 C01 C01 C06 C14 C10 C04 C18 C20 
Repetition 022, Length 021: C04 C23 C08 C02 C05 C01 C06 C16 C09 C01 C08 C08 C07 C18 C04 C13 C01 C11 C18 C08 C24 
Repetition 022, Length 026: C03 C13 C23 C17 C11 C14 C08 C10 C19 C21 C13 C18 C20 C15 C22 C14 C13 C17 C15 C21 C19 C13 C17 C21 C10 C05 
Repetition 022, Length 031: C08 C20 C03 C13 C02 C17 C22 C23 C09 C20 C15 C06 C02 C14 C08 C21 C22 C14 C15 C04 C08 C19 C12 C08 C13 C12 C11 C11 C13 C22 C11 
Repetition 022, Length 036: C21 C13 C02 C21 C15 C03 C21 C12 C06 C19 C07 C20 C15 C08 C08 C07 C04 C06 C09 C07 C10 C08 C20 C13 C04 C13 C06 C17 C11 C22 C02 C04 C17 C06 C02 C01 
Repetition 022, Length 044: C13 C21 C11 C12 C01 C19 C23 C01 C05 C05 C20 C23 C22 C05 C08 C16 C06 C21 C10 C06 C05 C23 C04 C23 C03 C19 C08 C22 C22 C22 C07 C02 C23 C14 C05 C12 C21 C02 C14 C01 C09 C16 C10 C08 
Repetition 022, Length 045: C18 C10 C13 C09 C12 C10 C06 C04 C16 C05 C01 C23 C04 C03 C14 C10 C17 C13 C14 C16 C04 C18 C10 C17 C13 C03 C06 C10 C01 C13 C02 C12 C23 C21 C15 C02 C10 C08 C05 C20 C09 C07 C18 C05 C07 
Repetition 022, Length 046: C16 C08 C14 C10 C21 C05 C21 C02 C02 C23 C10 C13 C03 C22 C12 C19 C15 C05 C15 C06 C16 C13 C02 C08 C04 C08 C19 C01 C05 C20 C04 C07 C09 C16 C23 C12 C14 C22 C17 C08 C19 C08 C04 C07 C09 C05 
Repetition 023, Length 002: C12 C05 
Repetition 023, Length 003: C07 C19 C14 
Repetition 023, Length 004: C10 C22 C22 C06 
Repetition 023, Length 005: C19 C23 C06 C04 C05 
Repetition 023, Length 006: C09 C14 C06 C18 C14 C13 
Repetition 023, Length 007: C04 C04 C13 C21 C03 C18 C17 
Repetition 023, Length 008: C13 C22 C18 C03 C23 C13 C22 C04 
Repetition 023, Length 009: C10 C02 C22 C06 C07 C22 C23 C18 C02 
Repetition 023, Length 011: C20 C16 C13 C05 C07 C21 C17 C10 C04 C04 C13 
Repetition 023, Length 016: C07 C03 C08 C02 C22 C22 C10 C10 C07 C03 C19 C06 C22 C11 C09 C01 
Repetition 023, Length 021: C12 C18 C14 C06 C21 C13 C04 C18 C01 C09 C10 C01 C08 C21 C14 C06 C03 C17 C10 C04 C01 
Repetition 023, Length 026: C22 C04 C20 C16 C01 C08 C19 C15 C03 C05 C11 C02 C07 C15 C01 C18 C13 C19 C17 C11 C01 C06 C06 C15 C13 C11 
Repetition 023, Length 031: C05 C02 C17 C21 C20 C17 C05 C03 C17 C14 C06 C12 C22 C03 C14 C22 C08 C23 C06 C06 C01 C06 C12 C11 C21 C07 C03 C11 C12 C01 C20 
Repetition 023, Length 036: C16 C22 C08 C13 C21 C18 C14 C03 C05 C09 C15 C05 C02 C23 C19 C16 C17 C20 C21 C04 C06 C23 C10 C04 C16 C11 C07 C08 C17 C07 C21 C04 C19 C06 C23 C24 
Repetition 023, Length 044: C01 C05 C01 C19 C08 C10 C06 C08 C22 C17 C09 C01 C03 C09 C07 C15 C14 C04 C12 C19 C02 C08 C07 C19 C11 C17 C17 C20 C07 C18 C18 C01 C11 C16 C15 C21 C06 C16 C15 C12 C17 C08 C16 C20 
Repetition 023, Length 045: C11 C09 C06 C13 C21 C05 C21 C02 C23 C11 C10 C20 C03 C02 C20 C05 C09 C20 C15 C18 C23 C06 C11 C01 C21 C21 C18 C05 C16 C12 C11 C11 C01 C04 C02 C17 C21 C04 C19 C05 C03 C08 C19 C02 C02 
Repetition 023, Length 046: C05 C19 C02 C20 C21 C14 C08 C15 C17 C04 C02 C10 C14 C22 C20 C16 C20 C09 C21 C18 C08 C15 C10 C08 C22 C18 C13 C21 C22 C03 C03 C23 C05 C08 C13 C06 C23 C12 C15 C21 C10 C19 C23 C18 C14 C04 
Repetition 024, Length 002: C18 C17 
Repetition 024, Length 003: C01 C22 C22 
Repetition 024, Length 004: C16 C02 C11 C13 
Repetition 024, Length 005: C14 C06 C04 C16 C04 
Repetition 024, Length 006: C23 C11 C17 C06 C20 C23 
Repetition 024, Length 007: C23 C16 C11 C04 C22 C08 C22 
Repetition 024, Length 008: C20 C01 C10 C19 C04 C02 C07 C05 
Repetition 024, Length 009: C17 C10 C15 C17 C02 C04 C09 C05 C23 
Repetition 024, Length 011: C17 C07 C15 C17 C18 C20 C16 C09 C01 C08 C10 
Repetition 024, Length 016: C17 C23 C01 C05 C03 C03 C05 C12 C09 C23 C01 C20 C14 C06 C19 C06 
Repetition 024, Length 021: C22 C01 C23 C02 C03 C09 C03 C07 C15 C20 C06 C20 C22 C08 C17 C04 C07 C19 C02 C18 C15 
Repetition 024, Length 026: C23 C18 C19 C01 C02 C12 C13 C18 C07 C01 C10 C20 C11 C03 C15 C15 C12 C22 C22 C01 C20 C15 C17 C06 C19 C09 
Repetition 024, Length 031: C23 C15 C03 C16 C21 C20 C13 C05 C04 C14 C03 C11 C22 C13 C07 C05 C17 C02 C04 C14 C01 C03 C21 C15 C03 C19 C21 C04 C13 C11 C10 
Repetition 024, Length 036: C10 C15 C16 C04 C10 C15 C18 C15 C14 C14 C23 C14 C02 C17 C07 C21 C02 C18 C11 C21 C06 C18 C07 C18 C09 C07 C13 C13 C05 C16 C12 C10 C03 C23 C19 C09 
Repetition 024, Length 044: C04 C22 C23 C12 C12 C18 C14 C10 C06 C14 C23 C21 C08 C03 C22 C14 C02 C08 C20 C02 C11 C03 C21 C03 C23 C14 C11 C09 C17 C14 C09 C13 C13 C08 C21 C19 C10 C15 C13 C20 C08 C11 C16 C19 
Repetition 024, Length 045: C09 C22 C13 C09 C22 C15 C21 C02 C06 C16 C03 C20 C11 C23 C16 C03 C09 C14 C08 C04 C21 C12 C15 C13 C09 C19 C06 C21 C16 C02 C17 C10 C20 C09 C19 C02 C14 C03 C21 C07 C19 C18 C07 C09 C18 
Repetition 024, Length 046: C23 C12 C03 C21 C17 C18 C04 C12 C07 C17 C05 C22 C06 C15 C11 C22 C17 C11 C10 C07 C19 C08 C18 C05 C17 C20 C17 C07 C18 C15 C05 C22 C15 C16 C06 C04 C11 C20 C08 C19 C01 C20 C21 C01 C14 C09 
Repetition 025, Length 002: C12 C05 
Repetition 025, Length 003: C20 C09 C13 
Repetition 025, Length 004: C09 C06 C04 C01 
Repetition 025, Length 005: C10 C13 C18 C16 C14 
Repetition 025, Length 006: C19 C09 C20 C03 C21 C18 
Repetition 025, Length 007: C04 C09 C01 C10 C02 C18 C16 
Repetition 025, Length 008: C10 C16 C17 C13 C04 C07 C22 C06 
Repetition 025, Length 009: C13 C04 C18 C15 C22 C06 C03 C11 C10 
Repetition 025, Length 011: C06 C23 C15 C23 C13 C17 C22 C21 C23 C04 C11 
Repetition 025, Length 016: C01 C03 C15 C17 C09 C06 C19 C17 C12 C22 C06 C17 C04 C10 C02 C11 
Repetition 025, Length 021: C04 C15 C20 C09 C21 C11 C10 C16 C23 C17 C16 C19 C07 C14 C07 C13 C09 C13 C09 C11 C14 
Repetition 025, Length 026: C18 C18 C16 C12 C11 C03 C12 C14 C12 C13 C16 C18 C05 C08 C22 C01 C18 C10 C14 C11 C18 C11 C19 C05 C06 C12 
Repetition 025, Length 031: C21 C19 C12 C12 C04 C12 C22 C14 C12 C06 C10 C19 C14 C07 C11 C18 C02 C02 C20 C13 C05 C18 C11 C01 C20 C12 C16 C04 C08 C12 C08 
Repetition 025, Length 036: C14 C21 C09 C10 C16 C14 C03 C19 C20 C04 C06 C19 C20 C08 C16 C08 C19 C14 C14 C10 C22 C11 C03 C02 C06 C07 C15 C19 C19 C18 C01 C01 C07 C14 C04 C03 
Repetition 025, Length 044: C05 C13 C14 C07 C09 C18 C19 C09 C16 C13 C17 C14 C19 C03 C08 C21 C01 C12 C12 C16 C18 C23 C08 C19 C07 C04 C12 C01 C17 C22 C09 C02 C13 C18 C18 C14 C19 C10 C17 C06 C10 C22 C07 C23 
Repetition 025, Length 045: C04 C12 C09 C14 C11 C12 C16 C18 C22 C07 C08 C08 C15 C04 C17 C02 C08 C09 C18 C21 C04 C18 C21 C20 C06 C13 C14 C04 C07 C08 C16 C10 C18 C03 C14 C12 C20 C11 C16 C20 C18 C01 C06 C12 C03 
Repetition 025, Length 046: C15 C13 C15 C13 C18 C17 C10 C01 C19 C15 C08 C09 C04 C04 C16 C13 C16 C11 C13 C22 C14 C10 C13 C16 C02 C05 C06 C20 C11 C08 C09 C09 C07 C05 C23 C02 C18 C14 C03 C03 C21 C10 C05 C04 C03 C21 
Repetition 026, Length 002: C17 C18 
Repetition 026, Length 003: C03 C17 C24 
Repetition 026, Length 004: C07 C05 C13 C20 
Repetition 026, Length 005: C18 C16 C02 C07 C04 
Repetition 026, Length 006: C04 C07 C11 C03 C20 C15 
Repetition 026, Length 007: C22 C08 C23 C08 C06 C22 C13 
Repetition 026, Length 008: C08 C18 C16 C17 C18 C13 C15 C10 
Repetition 026, Length 009: C03 C02 C10 C22 C07 C05 C22 C01 C01 
Repetition 026, Length 011: C14 C01 C06 C20 C05 C20 C17 C10 C02 C02 C10 
Repetition 026, Length 016: C10 C08 C12 C09 C05 C01 C09 C21 C07 C22 C21 C17 C10 C14 C10 C19 
Repetition 026, Length 021: C07 C08 C06 C05 C03 C06 C20 C17 C22 C02 C16 C08 C11 C23 C11 C22 C01 C18 C09 C16 C03 
Repetition 026, Length 026: C09 C19 C07 C20 C13 C17 C06 C16 C13 C06 C13 C18 C14 C10 C20 C07 C06 C06 C20 C02 C10 C12 C09 C04 C07 C14 
Repetition 026, Length 031: C11 C10 C20 C08 C12 C22 C10 C17 C20 C02 C07 C22 C14 C04 C04 C04 C22 C04 C19 C15 C23 C16 C09 C04 C23 C05 C16 C19 C23 C08 C24 
Repetition 026, Length 036: C05 C06 C08 C01 C15 C16 C09 C17 C02 C09 C08 C02 C20 C16 C06 C07 C21 C17 C02 C09 C04 C06 C17 C08 C22 C02 C22 C01 C15 C18 C18 C03 C22 C07 C13 C16 
Repetition 026, Length 044: C21 C12 C08 C10 C21 C08 C13 C05 C08 C02 C22 C05 C04 C01 C04 C20 C13 C02 C14 C18 C05 C16 C06 C09 C22 C22 C23 C07 C18 C17 C21 C16 C21 C22 C05 C04 C09 C19 C16 C15 C08 C07 C14 C02 
Repetition 026, Length 045: C16 C22 C02 C15 C14 C16 C11 C16 C17 C03 C17 C01 C20 C07 C09 C07 C06 C02 C13 C12 C07 C23 C02 C11 C08 C07 C14 C11 C04 C11 C20 C16 C02 C23 C04 C10 C10 C19 C18 C13 C23 C07 C13 C09 C11 
Repetition 026, Length 046: C05 C16 C23 C01 C20 C13 C21 C04 C12 C23 C14 C01 C21 C08 C22 C10 C15 C07 C15 C15 C06 C04 C07 C14 C12 C22 C21 C07 C03 C09 C19 C11 C14 C21 C10 C03 C07 C11 C05 C09 C21 C23 C18 C17 C08 C12 
Repetition 027, Length 002: C17 C18 
Repetition 027, Length 003: C20 C03 C19 
Repetition 027, Length 004: C09 C12 C20 C22 
Repetition 027, Length 005: C07 C02 C21 C16 C08 
Repetition 027, Length 006: C01 C10 C10 C04 C20 C14 
Repetition 027, Length 007: C04 C01 C11 C08 C23 C22 C12 
Repetition 027, Length 008: C09 C03 C06 C17 C23 C03 C05 C11 
Repetition 027, Length 009: C23 C08 C21 C17 C06 C03 C21 C16 C15 
Repetition 027, Length 011: C23 C03 C09 C15 C07 C20 C19 C17 C01 C21 C05 
Repetition 027, Length 016: C11 C17 C10 C13 C09 C12 C06 C08 C12 C05 C21 C03 C08 C08 C05 C17 
Repetition 027, Length 021: C22 C07 C05 C04 C19 C08 C10 C16 C22 C02 C05 C05 C18 C15 C19 C01 C04 C11 C15 C17 C18 
Repetition 027, Length 026: C14 C09 C01 C07 C03 C22 C23 C14 C22 C14 C11 C18 C08 C22 C12 C20 C17 C16 C14 C06 C09 C10 C11 C07 C13 C23 
Repetition 027, Length 031: C13 C06 C05 C22 C14 C01 C11 C11 C12 C06 C22 C04 C21 C04 C01 C03 C23 C09 C12 C12 C19 C06 C10 C21 C17 C06 C17 C20 C09 C11 C23 
Repetition 027, Length 036: C17 C08 C08 C17 C20 C13 C08 C17 C07 C02 C15 C01 C15 C10 C13 C07 C15 C20 C09 C13 C23 C13 C05 C13 C07 C01 C06 C01 C03 C09 C09 C18 C01 C06 C03 C13 
Repetition 027, Length 044: C05 C18 C11 C14 C18 C04 C06 C12 C07 C06 C22 C06 C21 C17 C08 C01 C05 C14 C22 C13 C18 C11 C17 C02 C15 C08 C20 C01 C04 C21 C05 C15 C22 C15 C11 C10 C20 C01 C22 C16 C21 C17 C11 C05 
Repetition 027, Length 045: C17 C19 C01 C09 C20 C18 C15 C21 C03 C23 C18 C21 C23 C02 C11 C05 C15 C15 C05 C23 C03 C15 C07 C18 C07 C09 C13 C11 C10 C12 C05 C22 C08 C10 C07 C19 C18 C05 C10 C17 C01 C05 C03 C11 C01 
Repetition 027, Length 046: C14 C21 C22 C22 C02 C13 C11 C18 C23 C20 C16 C16 C11 C04 C23 C03 C10 C23 C04 C14 C22 C08 C06 C01 C01 C22 C11 C06 C03 C18 C19 C23 C06 C09 C01 C03 C06 C01 C23 C12 C19 C11 C01 C12 C14 C22 
Repetition 028, Length 002: C17 C18 
Repetition 028, Length 003: C16 C16 C03 
Repetition 028, Length 004: C05 C08 C10 C09 
Repetition 028, Length 005: C14 C23 C04 C17 C14 
Repetition 028, Length 006: C10 C19 C06 C14 C11 C08 
Repetition 028, Length 007: C22 C04 C21 C03 C22 C11 C18 
Repetition 028, Length 008: C15 C06 C23 C23 C07 C20 C09 C03 
Repetition 028, Length 009: C22 C04 C18 C05 C09 C20 C02 C07 C13 
Repetition 028, Length 011: C22 C17 C10 C02 C06 C01 C14 C18 C07 C03 C06 
Repetition 028, Length 016: C14 C22 C08 C21 C03 C20 C13 C14 C13 C11 C02 C04 C04 C01 C15 C09 
Repetition 028, Length 021: C22 C07 C01 C18 C07 C16 C22 C13 C12 C21 C14 C23 C09 C22 C18 C15 C11 C16 C23 C01 C23 
Repetition 028, Length 026: C15 C21 C05 C20 C22 C15 C21 C04 C01 C14 C13 C20 C15 C01 C02 C10 C08 C22 C19 C23 C16 C07 C05 C10 C02 C08 
Repetition 028, Length 031: C11 C21 C22 C18 C02 C04 C13 C06 C11 C12 C05 C18 C10 C21 C20 C14 C02 C15 C09 C06 C12 C01 C02 C06 C22 C02 C16 C13 C15 C18 C02 
Repetition 028, Length 036: C05 C06 C20 C05 C03 C15 C03 C10 C01 C03 C08 C13 C16 C14 C12 C18 C01 C02 C11 C10 C09 C06 C15 C12 C08 C18 C12 C15 C08 C13 C10 C01 C02 C03 C15 C16 
Repetition 028, Length 044: C13 C20 C01 C04 C04 C01 C13 C23 C16 C18 C07 C06 C18 C06 C16 C21 C02 C08 C21 C22 C01 C01 C22 C21 C21 C16 C03 C22 C17 C14 C11 C17 C13 C13 C20 C19 C05 C19 C13 C02 C10 C12 C01 C15 
Repetition 028, Length 045: C17 C08 C13 C05 C20 C19 C06 C06 C07 C19 C21 C05 C06 C16 C03 C22 C23 C20 C16 C01 C02 C03 C11 C14 C12 C09 C16 C11 C22 C04 C03 C01 C08 C03 C04 C02 C20 C07 C09 C04 C22 C22 C05 C04 C13 
Repetition 028, Length 046: C23 C04 C15 C20 C01 C06 C04 C01 C15 C02 C09 C21 C18 C14 C18 C19 C05 C08 C19 C20 C21 C09 C11 C13 C18 C09 C15 C02 C02 C18 C02 C23 C05 C12 C09 C14 C03 C18 C06 C06 C22 C07 C02 C05 C20 C21 
Repetition 029, Length 002: C21 C21 
Repetition 029, Length 003: C20 C19 C03 
Repetition 029, Length 004: C01 C19 C10 C21 
Repetition 029, Length 005: C23 C09 C15 C22 C22 
Repetition 029, Length 006: C16 C13 C08 C15 C11 C21 
Repetition 029, Length 007: C09 C12 C12 C07 C07 C22 C15 
Repetition 029, Length 008: C16 C11 C15 C20 C01 C04 C01 C21 
Repetition 029, Length 009: C16 C02 C10 C20 C10 C11 C23 C13 C02 
Repetition 029, Length 011: C10 C21 C23 C06 C14 C14 C13 C16 C07 C15 C13 
Repetition 029, Length 016: C06 C20 C01 C17 C08 C19 C03 C10 C02 C04 C12 C17 C09 C04 C16 C17 
Repetition 029, Length 021: C08 C13 C20 C05 C13 C12 C18 C11 C16 C20 C16 C11 C22 C15 C20 C03 C12 C12 C20 C11 C21 
Repetition 029, Length 026: C23 C02 C22 C22 C19 C04 C20 C13 C13 C16 C21 C05 C22 C05 C17 C11 C22 C04 C07 C03 C04 C18 C04 C23 C19 C23 
Repetition 029, Length 031: C02 C12 C16 C22 C19 C12 C05 C11 C23 C05 C03 C13 C17 C19 C21 C07 C04 C05 C02 C22 C03 C23 C11 C11 C17 C11 C11 C04 C18 C04 C01 
Repetition 029, Length 036: C11 C02 C13 C23 C04 C18 C23 C01 C03 C05 C20 C18 C17 C20 C09 C04 C13 C23 C07 C16 C06 C06 C02 C21 C03 C16 C15 C03 C04 C09 C21 C19 C09 C23 C20 C05 
Repetition 029, Length 044: C19 C04 C03 C07 C03 C22 C10 C21 C12 C12 C01 C08 C15 C15 C06 C01 C08 C18 C17 C18 C17 C12 C01 C05 C15 C09 C05 C17 C18 C09 C05 C13 C01 C11 C23 C17 C07 C07 C17 C21 C10 C06 C23 C04 
Repetition 029, Length 045: C21 C18 C19 C10 C17 C06 C10 C17 C15 C18 C14 C02 C10 C19 C10 C12 C11 C06 C23 C19 C22 C09 C16 C14 C13 C12 C18 C15 C19 C02 C17 C04 C17 C17 C11 C01 C21 C02 C14 C04 C17 C07 C23 C03 C22 
Repetition 029, Length 046: C21 C15 C03 C03 C01 C20 C18 C20 C13 C22 C15 C09 C02 C01 C19 C07 C01 C09 C18 C20 C22 C18 C14 C23 C23 C08 C06 C20 C01 C20 C05 C13 C02 C03 C07 C10 C03 C19 C21 C06 C20 C23 C06 C15 C06 C06 
Repetition 030, Length 002: C17 C18 
Repetition 030, Length 003: C01 C19 C19 
Repetition 030, Length 004: C04 C05 C23 C19 
Repetition 030, Length 005: C21 C21 C01 C13 C14 
Repetition 030, Length 006: C18 C13 C15 C21 C06 C09 
Repetition 030, Length 007: C17 C01 C18 C22 C09 C17 C02 
Repetition 030, Length 008: C11 C01 C05 C03 C13 C18 C04 C05 
Repetition 030, Length 009: C05 C21 C23 C15 C06 C13 C12 C04 C04 
Repetition 030, Length 011: C18 C09 C05 C04 C18 C19 C18 C19 C19 C02 C11 
Repetition 030, Length 016: C12 C16 C01 C08 C09 C20 C07 C03 C12 C19 C02 C06 C17 C08 C07 C11 
Repetition 030, Length 021: C23 C06 C11 C02 C08 C09 C18 C21 C01 C23 C03 C21 C20 C17 C18 C12 C09 C01 C14 C19 C06 
Repetition 030, Length 026: C11 C01 C16 C05 C22 C07 C15 C18 C21 C18 C21 C02 C18 C12 C11 C07 C02 C01 C16 C04 C17 C02 C13 C17 C08 C01 
Repetition 030, Length 031: C21 C23 C07 C02 C04 C05 C07 C23 C22 C09 C16 C17 C01 C15 C11 C05 C03 C13 C23 C04 C10 C01 C07 C20 C15 C08 C04 C21 C22 C11 C13 
Repetition 030, Length 036: C18 C15 C13 C11 C02 C01 C06 C09 C11 C01 C14 C02 C06 C15 C18 C21 C07 C20 C02 C06 C09 C05 C06 C02 C01 C17 C07 C06 C07 C22 C16 C13 C18 C09 C07 C14 
Repetition 030, Length 044: C07 C19 C21 C23 C17 C13 C09 C09 C10 C01 C07 C15 C08 C22 C11 C06 C17 C13 C19 C06 C16 C07 C19 C12 C08 C08 C14 C10 C07 C11 C20 C01 C18 C06 C18 C20 C11 C05 C10 C10 C19 C17 C07 C16 
Repetition 030, Length 045: C11 C09 C04 C10 C17 C09 C08 C19 C02 C07 C04 C17 C11 C09 C11 C07 C18 C23 C15 C06 C05 C16 C23 C05 C20 C03 C12 C08 C05 C07 C11 C16 C08 C16 C15 C16 C18 C14 C17 C05 C04 C21 C18 C02 C08 
Repetition 030, Length 046: C07 C02 C11 C13 C15 C13 C09 C09 C03 C03 C20 C01 C03 C22 C12 C23 C10 C15 C12 C02 C12 C12 C04 C16 C02 C04 C15 C04 C04 C02 C13 C05 C07 C02 C09 C07 C03 C16 C08 C07 C21 C03 C15 C05 C12 C21 


Repetition 001, Length 002: xpi2  xpi2 | xpi2  xpi2 | 
Repetition 001, Length 003: xpi2  xpi2  xpi2  ypi2  ypi2  ypi2  xpi2 | ypi2  ypi2  ypi2  xpi2 | xpi2  xpi2  ypi2 | 
Repetition 001, Length 004: xpi2  ypi2  ypi2  ypi2  xpi2  xpi2  xpi2 | xpi2  ypi2  xpi2 | xpi2 | xpi2 | 
Repetition 001, Length 005: ypi2  ypi2  ypi2  xpi2  xpi2  xpi2 | xpi2  xpi2 | xpi2  xpi2  xpi2  ypi2 | ypi2  ypi2  ypi2  xpi2  xpi2  xpi2 | xpi2  ypi2 | 
Repetition 001, Length 006: ypi2  ypi2  ypi2 | xpi2  xpi2  ypi2 | ypi2  xpi2 | xpi2  xpi2 | xpi2  xpi2  xpi2  ypi2 | ypi2  ypi2 | 
Repetition 001, Length 007: ypi2  ypi2  xpi2 | xpi2  ypi2 | ypi2  ypi2  ypi2  xpi2 | ypi2  ypi2  xpi2  xpi2  xpi2 | ypi2  ypi2  ypi2  ypi2 | xpi2  xpi2  xpi2 | xpi2 | 
Repetition 001, Length 008: ypi2  ypi2  xpi2  xpi2  xpi2 | xpi2  ypi2  ypi2  ypi2 | xpi2 | ypi2  ypi2  xpi2 | ypi2  ypi2  xpi2  xpi2 | xpi2 | xpi2  xpi2  xpi2  ypi2  ypi2  ypi2  xpi2 | ypi2  ypi2  xpi2  xpi2  xpi2 | 
Repetition 001, Length 009: ypi2  ypi2  ypi2 | ypi2  ypi2  ypi2  xpi2 | xpi2  ypi2 | ypi2  ypi2  ypi2  xpi2  xpi2  xpi2 | ypi2  xpi2 | ypi2  ypi2  ypi2  xpi2 | ypi2  xpi2 | xpi2  xpi2  ypi2  ypi2  ypi2 | ypi2  ypi2  ypi2  xpi2 | 
Repetition 001, Length 011: xpi2  xpi2  xpi2  ypi2  ypi2  ypi2  xpi2 | xpi2  xpi2  xpi2  ypi2  ypi2  ypi2 | xpi2  xpi2  xpi2 | xpi2  xpi2  xpi2  ypi2 | ypi2  ypi2  ypi2  xpi2 | ypi2  xpi2 | ypi2  ypi2  ypi2 | ypi2  xpi2 | ypi2  ypi2  ypi2  xpi2 | xpi2  ypi2  ypi2  ypi2  xpi2  xpi2  xpi2 | xpi2  ypi2 | 
Repetition 001, Length 016: ypi2  xpi2  xpi2  xpi2 | ypi2  ypi2  xpi2 | xpi2  ypi2 | xpi2  xpi2  xpi2  ypi2  ypi2  ypi2  xpi2 | ypi2  xpi2  xpi2  xpi2 | ypi2  xpi2  xpi2  xpi2 | ypi2 | xpi2 | ypi2  xpi2  xpi2  xpi2 | ypi2  ypi2  ypi2  ypi2 | ypi2  ypi2 | xpi2  ypi2  ypi2  ypi2  xpi2  xpi2  xpi2 | xpi2 | xpi2  ypi2  ypi2  ypi2  xpi2  xpi2  xpi2 | ypi2  ypi2  xpi2  xpi2  xpi2 | ypi2  ypi2  ypi2  xpi2  xpi2  xpi2 | 
Repetition 001, Length 021: ypi2  ypi2  ypi2 | xpi2  xpi2 | xpi2  xpi2  xpi2  ypi2  ypi2  ypi2 | xpi2  xpi2  xpi2 | xpi2  ypi2  ypi2  ypi2 | xpi2  ypi2  xpi2 | ypi2  ypi2  xpi2  xpi2  xpi2 | xpi2  xpi2  ypi2  ypi2  ypi2 | ypi2  ypi2  ypi2  xpi2 | xpi2  xpi2  ypi2  ypi2  ypi2 | ypi2  ypi2  xpi2  xpi2 | xpi2  xpi2  xpi2  ypi2  ypi2  ypi2 | ypi2  ypi2  ypi2  xpi2 | xpi2  xpi2  xpi2  ypi2  ypi2  ypi2  xpi2 | ypi2  ypi2  ypi2  xpi2  xpi2  xpi2 | ypi2  ypi2  xpi2  xpi2 | xpi2  xpi2  xpi2  ypi2  ypi2  ypi2 | xpi2  xpi2  xpi2  ypi2  ypi2  ypi2 | xpi2  xpi2  xpi2  ypi2 | ypi2  ypi2  xpi2  xpi2 | ypi2  ypi2  xpi2  xpi2  xpi2 | 
Repetition 001, Length 026: ypi2  xpi2  xpi2  xpi2 | ypi2  ypi2  ypi2  xpi2 | xpi2  xpi2  xpi2  ypi2  ypi2  ypi2  xpi2 | xpi2  xpi2  ypi2 | xpi2 | ypi2  ypi2  ypi2  xpi2 | xpi2  xpi2  xpi2  ypi2  ypi2  ypi2  xpi2 | ypi2  ypi2  xpi2 | ypi2  ypi2  ypi2 | xpi2  xpi2  ypi2 | ypi2  ypi2  xpi2  xpi2  xpi2 | ypi2  ypi2  ypi2  ypi2 | ypi2  ypi2  xpi2 | xpi2  xpi2  xpi2  ypi2 | ypi2  ypi2  ypi2  xpi2 | xpi2  xpi2  ypi2 | xpi2  ypi2  ypi2  ypi2  xpi2  xpi2  xpi2 | ypi2  ypi2  xpi2  xpi2 | ypi2  ypi2  ypi2 | xpi2  xpi2 | ypi2  xpi2 | xpi2  xpi2  ypi2 | ypi2  xpi2  xpi2  xpi2 | xpi2  xpi2  xpi2 | xpi2  ypi2  ypi2  ypi2  xpi2  xpi2  xpi2 | xpi2 | 
Repetition 001, Length 031: xpi2  xpi2  ypi2 | xpi2  xpi2  xpi2  ypi2  ypi2  ypi2  xpi2 | ypi2  ypi2  ypi2  ypi2 | ypi2  xpi2  xpi2  xpi2 | ypi2  ypi2  ypi2  xpi2 | xpi2  xpi2 | xpi2 | xpi2  xpi2  xpi2 | xpi2  xpi2  ypi2  ypi2  ypi2 | ypi2  ypi2  xpi2  xpi2  xpi2 | ypi2  ypi2 | xpi2  ypi2  ypi2  ypi2 | ypi2  ypi2  ypi2 | ypi2  ypi2  xpi2  xpi2 | xpi2  ypi2  ypi2  ypi2 | xpi2  xpi2  xpi2 | ypi2  ypi2  xpi2  xpi2 | xpi2  xpi2  xpi2  ypi2  ypi2  ypi2  xpi2 | xpi2  xpi2  ypi2  ypi2  ypi2 | ypi2  ypi2  ypi2  ypi2 | xpi2 | xpi2  xpi2  ypi2 | xpi2  ypi2  xpi2 | xpi2  xpi2  xpi2  ypi2 | ypi2  ypi2  xpi2  xpi2 | ypi2  ypi2  xpi2 | ypi2  ypi2  xpi2 | xpi2  ypi2 | ypi2  ypi2  ypi2  xpi2 | xpi2  ypi2  ypi2  ypi2  xpi2  xpi2  xpi2 | xpi2  xpi2  xpi2  ypi2 | 
Repetition 001, Length 036: xpi2  xpi2  ypi2  ypi2  ypi2 | ypi2  ypi2  xpi2  xpi2 | ypi2  ypi2  ypi2 | xpi2  xpi2  ypi2 | xpi2 | ypi2  ypi2  xpi2  xpi2 | ypi2  ypi2  ypi2  ypi2 | xpi2  xpi2  xpi2  ypi2 | xpi2  xpi2  ypi2 | xpi2  xpi2 | ypi2  ypi2  ypi2  ypi2 | ypi2  xpi2 | xpi2  xpi2 | ypi2  ypi2  xpi2  xpi2 | ypi2  ypi2  ypi2  ypi2 | xpi2 | xpi2  ypi2  ypi2  ypi2  xpi2  xpi2  xpi2 | ypi2  xpi2  xpi2  xpi2 | ypi2  ypi2  xpi2  xpi2 | xpi2  xpi2  xpi2  ypi2  ypi2  ypi2 | xpi2  xpi2  xpi2 | ypi2  ypi2  xpi2  xpi2  xpi2 | xpi2  ypi2  xpi2 | xpi2  ypi2  ypi2  ypi2 | ypi2  ypi2  ypi2  ypi2 | xpi2  xpi2  ypi2  ypi2  ypi2 | ypi2  ypi2  xpi2  xpi2  xpi2 | ypi2  ypi2  ypi2  xpi2 | xpi2  xpi2  xpi2  ypi2  ypi2  ypi2  xpi2 | xpi2  xpi2  ypi2  ypi2  ypi2 | ypi2 | ypi2  ypi2  xpi2 | ypi2  ypi2  ypi2  ypi2 | xpi2  xpi2  xpi2  ypi2 | xpi2  xpi2  xpi2  ypi2 | xpi2  xpi2  xpi2  ypi2 | 
Repetition 001, Length 044: ypi2  ypi2 | ypi2  ypi2  xpi2 | ypi2  ypi2  ypi2  ypi2 | ypi2  ypi2  ypi2 | xpi2  xpi2 | ypi2  xpi2 | ypi2  xpi2  xpi2  xpi2 | xpi2  ypi2 | ypi2  ypi2  ypi2  xpi2  xpi2  xpi2 | xpi2 | xpi2  xpi2  xpi2  ypi2  ypi2  ypi2 | xpi2  ypi2  ypi2  ypi2  xpi2  xpi2  xpi2 | ypi2  ypi2  xpi2  xpi2 | xpi2  ypi2 | ypi2  xpi2 | ypi2  xpi2 | xpi2  ypi2 | ypi2  ypi2  xpi2  xpi2  xpi2 | xpi2  xpi2  ypi2  ypi2  ypi2 | ypi2  ypi2 | ypi2  xpi2 | xpi2  ypi2  ypi2  ypi2 | ypi2  ypi2  ypi2  xpi2 | xpi2  xpi2  xpi2  ypi2 | ypi2  ypi2  ypi2  xpi2  xpi2  xpi2 | ypi2  ypi2  xpi2  xpi2  xpi2 | ypi2  xpi2 | ypi2 | xpi2  xpi2  xpi2 | xpi2  xpi2  xpi2  ypi2  ypi2  ypi2  xpi2 | xpi2  xpi2 | xpi2  xpi2  xpi2  ypi2  ypi2  ypi2  xpi2 | ypi2  ypi2  xpi2  xpi2  xpi2 | xpi2  xpi2  xpi2 | xpi2  xpi2  xpi2  ypi2 | ypi2  ypi2  ypi2 | xpi2  ypi2  ypi2  ypi2  xpi2  xpi2  xpi2 | ypi2  ypi2  ypi2 | ypi2  ypi2  xpi2  xpi2 | xpi2  ypi2  xpi2 | ypi2  ypi2  xpi2  xpi2  xpi2 | ypi2  xpi2  xpi2  xpi2 | xpi2  xpi2  xpi2 | xpi2  ypi2  ypi2  ypi2  xpi2  xpi2  xpi2 | 
Repetition 001, Length 045: ypi2  ypi2  ypi2  ypi2 | xpi2  ypi2  xpi2 | xpi2  xpi2  ypi2 | ypi2 | xpi2  xpi2  xpi2  ypi2  ypi2  ypi2  xpi2 | xpi2  ypi2 | xpi2  xpi2  xpi2  ypi2  ypi2  ypi2 | xpi2  ypi2  ypi2  ypi2 | xpi2  xpi2  xpi2 | ypi2  ypi2 | ypi2  ypi2  xpi2 | ypi2  ypi2  ypi2  xpi2 | ypi2  ypi2  ypi2  xpi2 | ypi2  ypi2 | ypi2  ypi2  ypi2 | xpi2  xpi2  ypi2 | ypi2 | xpi2  ypi2  ypi2  ypi2 | xpi2  xpi2  ypi2 | ypi2  ypi2  xpi2  xpi2 | xpi2  xpi2  ypi2  ypi2  ypi2 | xpi2  xpi2  xpi2 | xpi2  xpi2  xpi2  ypi2 | ypi2  ypi2  ypi2  xpi2  xpi2  xpi2 | ypi2 | xpi2  ypi2  ypi2  ypi2 | xpi2  xpi2  ypi2  ypi2  ypi2 | ypi2  xpi2  xpi2  xpi2 | ypi2  ypi2  xpi2 | xpi2  xpi2  ypi2  ypi2  ypi2 | ypi2  ypi2 | ypi2 | xpi2  xpi2  xpi2  ypi2  ypi2  ypi2 | xpi2  xpi2  xpi2  ypi2  ypi2  ypi2  xpi2 | xpi2 | ypi2  ypi2  ypi2  xpi2 | ypi2  ypi2  xpi2 | xpi2  xpi2 | xpi2 | xpi2  xpi2  xpi2  ypi2  ypi2  ypi2 | ypi2  ypi2  ypi2  ypi2 | xpi2  xpi2  xpi2  ypi2  ypi2  ypi2  xpi2 | xpi2 | ypi2  ypi2  xpi2 | ypi2  ypi2  ypi2  ypi2 | 
Repetition 001, Length 046: xpi2  xpi2  xpi2 | xpi2  xpi2  xpi2  ypi2  ypi2  ypi2 | xpi2  ypi2  xpi2 | ypi2  ypi2 | xpi2  xpi2 | xpi2  ypi2  ypi2  ypi2  xpi2  xpi2  xpi2 | ypi2  xpi2 | ypi2  xpi2 | ypi2  ypi2  xpi2 | xpi2  xpi2  xpi2  ypi2  ypi2  ypi2 | ypi2  ypi2  xpi2 | ypi2 | xpi2  xpi2  xpi2  ypi2  ypi2  ypi2 | xpi2  xpi2 | xpi2  ypi2  ypi2  ypi2 | xpi2  ypi2  xpi2 | ypi2  xpi2  xpi2  xpi2 | ypi2  ypi2  xpi2  xpi2 | xpi2  xpi2  xpi2  ypi2 | ypi2  ypi2  xpi2 | ypi2  ypi2  xpi2  xpi2 | xpi2  xpi2  xpi2  ypi2  ypi2  ypi2  xpi2 | ypi2  ypi2  xpi2  xpi2 | xpi2  ypi2  xpi2 | xpi2 | ypi2  ypi2  ypi2  ypi2 | ypi2  ypi2  xpi2  xpi2  xpi2 | ypi2  xpi2 | xpi2  ypi2  ypi2  ypi2  xpi2  xpi2  xpi2 | xpi2 | ypi2  ypi2 | ypi2  ypi2 | ypi2  ypi2  xpi2  xpi2 | ypi2  ypi2  xpi2  xpi2 | xpi2  xpi2 | xpi2  xpi2 | ypi2  ypi2  xpi2  xpi2  xpi2 | ypi2  ypi2 | ypi2  ypi2  ypi2  xpi2  xpi2  xpi2 | ypi2  ypi2 | xpi2  ypi2 | xpi2  xpi2  xpi2  ypi2  ypi2  ypi2  xpi2 | ypi2  ypi2  xpi2  xpi2  xpi2 | ypi2  ypi2  ypi2  xpi2 | ypi2  ypi2  ypi2  ypi2 | ypi2  ypi2  xpi2 | 
Repetition 002, Length 002: xpi2  ypi2  xpi2 | xpi2  ypi2  xpi2 | 
Repetition 002, Length 003: xpi2  xpi2 | ypi2  xpi2 | xpi2  ypi2 | 
Repetition 002, Length 004: xpi2 | ypi2  ypi2  xpi2 | xpi2  xpi2  ypi2 | xpi2  xpi2  ypi2  ypi2  ypi2 | 
Repetition 002, Length 005: ypi2 | ypi2  xpi2  xpi2  xpi2 | xpi2  xpi2  ypi2  ypi2  ypi2 | xpi2  xpi2  ypi2  ypi2  ypi2 | ypi2  ypi2  xpi2  xpi2  xpi2 | 
Repetition 002, Length 006: ypi2  ypi2  xpi2 | xpi2  ypi2  ypi2  ypi2  xpi2  xpi2  xpi2 | ypi2  ypi2 | xpi2  xpi2  xpi2  ypi2 | ypi2  ypi2  ypi2  xpi2  xpi2  xpi2 | xpi2  xpi2  xpi2  ypi2  ypi2  ypi2 | 
Repetition 002, Length 007: ypi2  ypi2  ypi2  xpi2  xpi2  xpi2 | xpi2  xpi2  ypi2  ypi2  ypi2 | xpi2  ypi2  ypi2  ypi2 | ypi2  ypi2  ypi2 | ypi2  xpi2 | xpi2  xpi2  xpi2  ypi2  ypi2  ypi2  xpi2 | xpi2  ypi2  ypi2  ypi2  xpi2  xpi2  xpi2 | 
Repetition 002, Length 008: xpi2  ypi2 | ypi2  ypi2  ypi2  xpi2 | ypi2  ypi2 | xpi2  ypi2 | ypi2  ypi2  xpi2  xpi2  xpi2 | xpi2  xpi2  xpi2  ypi2  ypi2  ypi2 | ypi2  ypi2  xpi2 | ypi2  ypi2  ypi2  ypi2 | 
Repetition 002, Length 009: xpi2 | ypi2  ypi2  ypi2  ypi2 | xpi2  xpi2  ypi2 | xpi2  xpi2 | xpi2  xpi2  ypi2  ypi2  ypi2 | ypi2  ypi2  ypi2  ypi2 | ypi2  ypi2  ypi2 | ypi2  ypi2  xpi2  xpi2 | ypi2  xpi2  xpi2  xpi2 | 
Repetition 002, Length 011: xpi2  xpi2  xpi2  ypi2  ypi2  ypi2 | ypi2  ypi2  xpi2  xpi2  xpi2 | ypi2  ypi2  ypi2  xpi2  xpi2  xpi2 | ypi2  ypi2  ypi2 | xpi2  xpi2  xpi2  ypi2  ypi2  ypi2  xpi2 | ypi2  ypi2 | xpi2  xpi2  ypi2  ypi2  ypi2 | ypi2  ypi2  xpi2  xpi2  xpi2 | ypi2  ypi2  xpi2  xpi2 | xpi2 | xpi2  xpi2  xpi2  ypi2 | 
Repetition 002, Length 016: xpi2  xpi2  xpi2  ypi2 | xpi2  xpi2  xpi2  ypi2  ypi2  ypi2  xpi2 | ypi2  ypi2  ypi2  ypi2 | ypi2  ypi2  ypi2  xpi2  xpi2  xpi2 | xpi2  xpi2  ypi2 | xpi2  ypi2  ypi2  ypi2  xpi2  xpi2  xpi2 | ypi2  ypi2 | xpi2  xpi2  ypi2  ypi2  ypi2 | xpi2  ypi2  ypi2  ypi2 | xpi2  xpi2  ypi2 | ypi2  ypi2  ypi2  xpi2  xpi2  xpi2 | ypi2  ypi2  xpi2  xpi2 | xpi2  ypi2  ypi2  ypi2  xpi2  xpi2  xpi2 | xpi2  xpi2  ypi2 | xpi2  ypi2  ypi2  ypi2  xpi2  xpi2  xpi2 | ypi2  xpi2  xpi2  xpi2 | 
Repetition 002, Length 021: xpi2  ypi2  xpi2 | xpi2  ypi2  ypi2  ypi2 | xpi2  ypi2  ypi2  ypi2 | ypi2  ypi2  xpi2  xpi2 | xpi2 | ypi2  xpi2  xpi2  xpi2 | ypi2  xpi2 | ypi2  ypi2  ypi2  xpi2 | xpi2  xpi2  xpi2  ypi2 | ypi2  ypi2  ypi2  ypi2 | ypi2  ypi2  ypi2  xpi2 | xpi2  xpi2  xpi2  ypi2 | ypi2  ypi2  ypi2  xpi2 | ypi2  ypi2  xpi2  xpi2  xpi2 | xpi2  ypi2 | ypi2 | ypi2 | xpi2  xpi2  xpi2  ypi2 | ypi2  ypi2  ypi2  xpi2 | xpi2  ypi2  xpi2 | ypi2  ypi2  ypi2  ypi2 | 
Repetition 002, Length 026: xpi2  xpi2  xpi2  ypi2  ypi2  ypi2 | xpi2  ypi2  ypi2  ypi2  xpi2  xpi2  xpi2 | xpi2  xpi2  ypi2  ypi2  ypi2 | ypi2  xpi2 | xpi2  ypi2  xpi2 | ypi2 | ypi2  ypi2  ypi2  xpi2  xpi2  xpi2 | xpi2  ypi2  ypi2  ypi2  xpi2  xpi2  xpi2 | ypi2  xpi2  xpi2  xpi2 | xpi2  ypi2  ypi2  ypi2  xpi2  xpi2  xpi2 | xpi2  xpi2  xpi2  ypi2 | ypi2  ypi2  xpi2  xpi2  xpi2 | xpi2 | xpi2  ypi2  ypi2  ypi2 | ypi2  ypi2  ypi2  xpi2 | ypi2  ypi2  xpi2 | xpi2  xpi2  ypi2 | ypi2  ypi2  ypi2  xpi2  xpi2  xpi2 | ypi2  xpi2 | ypi2  xpi2 | xpi2  ypi2  xpi2 | ypi2  ypi2 | ypi2  ypi2  xpi2 | xpi2  xpi2  ypi2  ypi2  ypi2 | xpi2  ypi2  ypi2  ypi2 | xpi2  xpi2  ypi2  ypi2  ypi2 | 
Repetition 002, Length 031: ypi2  xpi2 | xpi2  xpi2  xpi2 | xpi2  xpi2  ypi2 | ypi2  ypi2  xpi2  xpi2  xpi2 | xpi2  ypi2  xpi2 | xpi2  xpi2  xpi2  ypi2 | xpi2  ypi2 | ypi2  ypi2  ypi2  xpi2  xpi2  xpi2 | xpi2 | ypi2  ypi2  ypi2 | ypi2  ypi2 | ypi2 | ypi2  ypi2  xpi2  xpi2  xpi2 | ypi2  ypi2  xpi2  xpi2  xpi2 | ypi2  ypi2  xpi2  xpi2  xpi2 | ypi2  ypi2  xpi2  xpi2  xpi2 | xpi2  ypi2  xpi2 | xpi2  xpi2 | ypi2  ypi2  xpi2  xpi2  xpi2 | xpi2  xpi2  xpi2  ypi2 | xpi2  xpi2  xpi2  ypi2  ypi2  ypi2 | ypi2  ypi2  ypi2  xpi2 | ypi2  ypi2  xpi2  xpi2  xpi2 | xpi2  xpi2  xpi2 | ypi2  xpi2 | ypi2  xpi2 | ypi2  ypi2  xpi2 | xpi2  xpi2  ypi2 | ypi2  ypi2  xpi2  xpi2 | xpi2  ypi2  ypi2  ypi2 | xpi2  xpi2  xpi2  ypi2  ypi2  ypi2  xpi2 | 
Repetition 002, Length 036: ypi2  xpi2 | xpi2  ypi2 | xpi2 | xpi2  ypi2  ypi2  ypi2 | xpi2  xpi2  xpi2 | ypi2  ypi2  xpi2  xpi2  xpi2 | xpi2  xpi2  ypi2  ypi2  ypi2 | ypi2  ypi2 | xpi2  ypi2 | ypi2  xpi2  xpi2  xpi2 | ypi2 | ypi2  xpi2 | xpi2  ypi2  ypi2  ypi2 | xpi2  xpi2  xpi2  ypi2  ypi2  ypi2 | xpi2  ypi2 | xpi2  xpi2  ypi2  ypi2  ypi2 | xpi2  ypi2  ypi2  ypi2  xpi2  xpi2  xpi2 | ypi2  xpi2  xpi2  xpi2 | xpi2  ypi2  ypi2  ypi2  xpi2  xpi2  xpi2 | ypi2  ypi2  ypi2  xpi2  xpi2  xpi2 | xpi2 | ypi2  xpi2 | ypi2  ypi2  ypi2  xpi2  xpi2  xpi2 | xpi2  ypi2  xpi2 | xpi2  xpi2  ypi2 | xpi2  xpi2  ypi2  ypi2  ypi2 | ypi2  ypi2 | ypi2  ypi2  ypi2  xpi2  xpi2  xpi2 | ypi2  xpi2 | ypi2  ypi2 | ypi2  xpi2  xpi2  xpi2 | xpi2  xpi2 | xpi2  ypi2  ypi2  ypi2 | xpi2  xpi2  ypi2 | ypi2  ypi2  ypi2 | xpi2  xpi2 | 
Repetition 002, Length 044: xpi2  ypi2  ypi2  ypi2  xpi2  xpi2  xpi2 | xpi2  xpi2 | ypi2  ypi2  xpi2  xpi2 | ypi2  ypi2  ypi2  ypi2 | ypi2  ypi2 | ypi2  ypi2 | xpi2  ypi2  xpi2 | ypi2  ypi2  xpi2 | xpi2  ypi2 | xpi2  ypi2  ypi2  ypi2 | xpi2  ypi2  xpi2 | xpi2  xpi2  xpi2 | ypi2  xpi2 | ypi2  ypi2  ypi2  xpi2 | xpi2  xpi2  xpi2  ypi2 | xpi2  xpi2  xpi2 | xpi2  ypi2  ypi2  ypi2  xpi2  xpi2  xpi2 | ypi2  ypi2  ypi2  xpi2  xpi2  xpi2 | xpi2  xpi2  ypi2 | ypi2  ypi2 | xpi2  xpi2  xpi2 | xpi2  ypi2  xpi2 | ypi2  ypi2  xpi2  xpi2 | ypi2  ypi2  ypi2  xpi2  xpi2  xpi2 | ypi2 | xpi2  xpi2  xpi2  ypi2  ypi2  ypi2 | xpi2  ypi2  xpi2 | ypi2  ypi2  ypi2  xpi2  xpi2  xpi2 | ypi2  ypi2  ypi2  xpi2  xpi2  xpi2 | ypi2  ypi2  xpi2 | ypi2  ypi2  ypi2  ypi2 | xpi2  xpi2  ypi2  ypi2  ypi2 | ypi2  ypi2 | ypi2  xpi2 | ypi2  ypi2  ypi2  xpi2  xpi2  xpi2 | ypi2  ypi2  ypi2  xpi2 | ypi2  ypi2  ypi2  ypi2 | xpi2  xpi2  xpi2  ypi2  ypi2  ypi2 | ypi2  xpi2 | ypi2  ypi2  xpi2  xpi2  xpi2 | ypi2  ypi2  xpi2  xpi2  xpi2 | xpi2  xpi2  xpi2 | ypi2  ypi2  xpi2  xpi2  xpi2 | ypi2  ypi2  ypi2  xpi2  xpi2  xpi2 | 
Repetition 002, Length 045: xpi2  xpi2  ypi2  ypi2  ypi2 | ypi2  xpi2 | ypi2  ypi2 | xpi2  xpi2  xpi2 | xpi2  xpi2  xpi2  ypi2  ypi2  ypi2 | ypi2  ypi2  ypi2  ypi2 | xpi2  ypi2  xpi2 | xpi2  ypi2  xpi2 | xpi2 | ypi2 | ypi2  ypi2  ypi2 | ypi2  ypi2  xpi2  xpi2  xpi2 | ypi2  ypi2  ypi2  xpi2 | xpi2  xpi2  xpi2 | xpi2  ypi2  ypi2  ypi2 | xpi2  ypi2  ypi2  ypi2 | xpi2 | xpi2  ypi2  ypi2  ypi2 | ypi2  ypi2  ypi2  ypi2 | ypi2  xpi2 | xpi2  xpi2  xpi2  ypi2  ypi2  ypi2  xpi2 | xpi2  xpi2  xpi2  ypi2 | xpi2  xpi2  ypi2  ypi2  ypi2 | xpi2  ypi2  ypi2  ypi2  xpi2  xpi2  xpi2 | ypi2  ypi2  ypi2 | ypi2  ypi2  xpi2 | xpi2  xpi2 | xpi2  ypi2 | ypi2  ypi2  xpi2 | ypi2  ypi2  xpi2 | xpi2  xpi2 | xpi2  xpi2  xpi2  ypi2  ypi2  ypi2  xpi2 | ypi2  ypi2  ypi2  ypi2 | ypi2  ypi2  xpi2  xpi2 | ypi2  ypi2 | xpi2  xpi2  xpi2  ypi2 | ypi2  xpi2 | ypi2  ypi2  xpi2 | ypi2  ypi2  ypi2  xpi2 | ypi2  ypi2 | xpi2  xpi2  xpi2  ypi2 | ypi2  ypi2  ypi2  ypi2 | ypi2  ypi2  ypi2  ypi2 | ypi2  xpi2  xpi2  xpi2 | ypi2  ypi2  xpi2 | 
Repetition 002, Length 046: ypi2  ypi2  ypi2  xpi2  xpi2  xpi2 | xpi2  ypi2  ypi2  ypi2 | ypi2  xpi2 | ypi2  ypi2 | ypi2  ypi2  ypi2 | ypi2  xpi2  xpi2  xpi2 | ypi2  ypi2  xpi2  xpi2 | ypi2  ypi2  ypi2  xpi2  xpi2  xpi2 | xpi2  ypi2 | xpi2  xpi2  xpi2  ypi2 | ypi2  ypi2 | xpi2  xpi2  xpi2  ypi2  ypi2  ypi2  xpi2 | xpi2  xpi2  xpi2  ypi2 | ypi2  ypi2  xpi2  xpi2  xpi2 | ypi2  xpi2  xpi2  xpi2 | ypi2  ypi2  xpi2  xpi2 | xpi2  ypi2  ypi2  ypi2  xpi2  xpi2  xpi2 | xpi2  ypi2  ypi2  ypi2  xpi2  xpi2  xpi2 | ypi2  ypi2  xpi2 | ypi2  ypi2  xpi2  xpi2 | xpi2  xpi2  ypi2 | xpi2  xpi2  ypi2  ypi2  ypi2 | xpi2  xpi2  xpi2  ypi2  ypi2  ypi2 | ypi2  ypi2  ypi2  xpi2 | ypi2 | xpi2  ypi2  ypi2  ypi2 | ypi2  ypi2  xpi2 | xpi2  ypi2  ypi2  ypi2  xpi2  xpi2  xpi2 | xpi2  xpi2  ypi2  ypi2  ypi2 | ypi2  ypi2  ypi2  xpi2 | ypi2  ypi2  ypi2  xpi2  xpi2  xpi2 | xpi2  ypi2 | xpi2  xpi2  xpi2  ypi2  ypi2  ypi2 | xpi2  ypi2  ypi2  ypi2  xpi2  xpi2  xpi2 | xpi2  ypi2  xpi2 | ypi2  ypi2  xpi2  xpi2 | xpi2  xpi2 | xpi2  xpi2 | ypi2  ypi2  ypi2  xpi2 | xpi2  xpi2  ypi2 | xpi2  ypi2  ypi2  ypi2 | ypi2  ypi2  ypi2  xpi2 | ypi2  ypi2  ypi2  xpi2  xpi2  xpi2 | xpi2  xpi2  ypi2  ypi2  ypi2 | ypi2  ypi2  xpi2  xpi2 | xpi2  xpi2  xpi2  ypi2  ypi2  ypi2 | 
Repetition 003, Length 002: ypi2  ypi2  ypi2  ypi2 | ypi2  ypi2  ypi2  ypi2 | 
Repetition 003, Length 003: ypi2  ypi2  ypi2  xpi2  xpi2  xpi2 | ypi2  xpi2 | ypi2  xpi2  xpi2  xpi2 | 
Repetition 003, Length 004: xpi2  xpi2  xpi2  ypi2 | xpi2  xpi2  xpi2  ypi2  ypi2  ypi2  xpi2 | ypi2  ypi2  ypi2 | ypi2  ypi2  ypi2  ypi2 | 
Repetition 003, Length 005: xpi2  xpi2 | xpi2 | xpi2  xpi2  ypi2 | ypi2  ypi2  xpi2 | xpi2  ypi2  ypi2  ypi2  xpi2 | 
Repetition 003, Length 006: ypi2  ypi2  ypi2  ypi2 | xpi2  xpi2  ypi2 | ypi2  ypi2  ypi2  ypi2 | ypi2  ypi2  ypi2 | xpi2  xpi2  xpi2 | xpi2  xpi2  xpi2 | 
Repetition 003, Length 007: ypi2  ypi2  xpi2  xpi2  xpi2 | ypi2 | xpi2  xpi2 | ypi2  ypi2  ypi2 | xpi2  ypi2  ypi2  ypi2 | xpi2  xpi2  ypi2  ypi2  ypi2 | xpi2  xpi2 | 
Repetition 003, Length 008: ypi2  ypi2  ypi2  ypi2 | xpi2  xpi2  xpi2  ypi2  ypi2  ypi2 | ypi2  ypi2  ypi2 | ypi2  ypi2  xpi2  xpi2 | ypi2 | xpi2  ypi2  ypi2  ypi2  xpi2  xpi2  xpi2 | xpi2  ypi2  ypi2  ypi2  xpi2  xpi2  xpi2 | ypi2  ypi2  ypi2  xpi2 | 
Repetition 003, Length 009: ypi2  ypi2  xpi2 | ypi2  xpi2  xpi2  xpi2 | ypi2  ypi2  xpi2  xpi2 | xpi2  ypi2  ypi2  ypi2 | ypi2  xpi2 | xpi2  xpi2 | xpi2  ypi2  ypi2  ypi2  xpi2  xpi2  xpi2 | xpi2  xpi2 | ypi2  ypi2  ypi2  ypi2 | 
Repetition 003, Length 011: xpi2  xpi2 | ypi2  ypi2  xpi2  xpi2  xpi2 | xpi2  xpi2  ypi2 | xpi2  ypi2  ypi2  ypi2 | xpi2  xpi2  xpi2  ypi2  ypi2  ypi2 | xpi2  xpi2  ypi2 | ypi2 | xpi2  xpi2  xpi2  ypi2 | ypi2  ypi2  ypi2  xpi2 | xpi2  xpi2  ypi2  ypi2  ypi2 | xpi2  xpi2  ypi2  ypi2  ypi2 | 
Repetition 003, Length 016: ypi2  ypi2  ypi2  ypi2 | xpi2  ypi2  xpi2 | xpi2  xpi2  xpi2 | xpi2  ypi2 | xpi2  xpi2  ypi2 | xpi2  xpi2 | ypi2  xpi2  xpi2  xpi2 | xpi2  xpi2  xpi2 | xpi2  ypi2  ypi2  ypi2 | ypi2  ypi2  xpi2 | xpi2  ypi2  ypi2  ypi2  xpi2  xpi2  xpi2 | ypi2  ypi2  xpi2  xpi2 | ypi2  ypi2  xpi2  xpi2 | xpi2  xpi2 | xpi2  xpi2  xpi2 | ypi2  ypi2  ypi2 | 
Repetition 003, Length 021: xpi2  ypi2 | xpi2 | xpi2  xpi2  ypi2 | ypi2  ypi2  xpi2 | ypi2  ypi2 | xpi2  xpi2  xpi2  ypi2  ypi2  ypi2 | ypi2  xpi2  xpi2  xpi2 | ypi2  xpi2 | ypi2  xpi2  xpi2  xpi2 | ypi2  ypi2  ypi2  xpi2 | xpi2  xpi2  xpi2  ypi2  ypi2  ypi2  xpi2 | xpi2  xpi2  xpi2  ypi2  ypi2  ypi2 | xpi2  xpi2  xpi2  ypi2  ypi2  ypi2 | ypi2  xpi2 | ypi2  ypi2  xpi2  xpi2 | ypi2 | ypi2  xpi2  xpi2  xpi2 | ypi2  ypi2  xpi2  xpi2  xpi2 | xpi2  xpi2  ypi2 | xpi2  ypi2  ypi2  ypi2 | ypi2  ypi2  xpi2 | 
Repetition 003, Length 026: xpi2  ypi2  ypi2  ypi2 | xpi2  xpi2  xpi2  ypi2  ypi2  ypi2  xpi2 | xpi2 | ypi2  ypi2  ypi2  ypi2 | ypi2 | ypi2  xpi2  xpi2  xpi2 | xpi2  xpi2  ypi2 | xpi2  xpi2  xpi2  ypi2  ypi2  ypi2  xpi2 | ypi2  ypi2  xpi2  xpi2  xpi2 | xpi2  ypi2  ypi2  ypi2  xpi2  xpi2  xpi2 | ypi2  ypi2  xpi2 | xpi2  xpi2  xpi2  ypi2 | xpi2  xpi2  xpi2  ypi2  ypi2  ypi2 | xpi2  xpi2 | xpi2  xpi2  ypi2  ypi2  ypi2 | ypi2  ypi2  xpi2  xpi2 | xpi2 | ypi2  ypi2  ypi2  xpi2  xpi2  xpi2 | xpi2  xpi2  ypi2 | ypi2  xpi2 | ypi2  ypi2  xpi2  xpi2 | ypi2  xpi2 | xpi2  xpi2 | xpi2  xpi2  xpi2  ypi2 | ypi2 | ypi2  ypi2  ypi2  ypi2 | 
Repetition 003, Length 031: xpi2  xpi2 | xpi2  ypi2  xpi2 | xpi2 | xpi2  xpi2  xpi2  ypi2 | xpi2  xpi2  ypi2  ypi2  ypi2 | ypi2  ypi2  xpi2  xpi2 | xpi2  xpi2  xpi2  ypi2  ypi2  ypi2 | ypi2  ypi2  xpi2  xpi2  xpi2 | xpi2  ypi2  ypi2  ypi2 | xpi2  ypi2  ypi2  ypi2  xpi2  xpi2  xpi2 | xpi2  xpi2 | xpi2 | ypi2  ypi2  ypi2 | xpi2  ypi2 | xpi2  xpi2  xpi2  ypi2  ypi2  ypi2 | xpi2 | xpi2  xpi2  xpi2 | ypi2  ypi2  xpi2  xpi2 | ypi2  xpi2  xpi2  xpi2 | xpi2  ypi2  xpi2 | xpi2  xpi2  xpi2  ypi2  ypi2  ypi2 | xpi2  xpi2  ypi2 | xpi2  ypi2 | ypi2  ypi2  ypi2  xpi2 | ypi2  ypi2  ypi2  xpi2  xpi2  xpi2 | xpi2  xpi2  xpi2 | xpi2  ypi2  ypi2  ypi2  xpi2  xpi2  xpi2 | xpi2  xpi2  ypi2 | xpi2  ypi2  ypi2  ypi2  xpi2  xpi2  xpi2 | xpi2  xpi2  ypi2 | ypi2  ypi2  ypi2  xpi2 | 
Repetition 003, Length 036: ypi2  ypi2  xpi2 | xpi2  xpi2  xpi2  ypi2  ypi2  ypi2 | xpi2  xpi2  ypi2  ypi2  ypi2 | ypi2  ypi2  ypi2  xpi2  xpi2  xpi2 | xpi2  ypi2  ypi2  ypi2 | ypi2  ypi2  xpi2  xpi2 | xpi2  xpi2  xpi2  ypi2  ypi2  ypi2  xpi2 | ypi2 | xpi2  xpi2 | xpi2  xpi2  xpi2 | xpi2  xpi2 | ypi2  xpi2 | xpi2  xpi2  xpi2 | ypi2 | ypi2  ypi2  xpi2  xpi2 | xpi2  xpi2 | xpi2  xpi2  xpi2 | xpi2  xpi2  ypi2 | xpi2  xpi2  ypi2 | ypi2  xpi2 | xpi2  xpi2  xpi2 | xpi2  ypi2  ypi2  ypi2  xpi2  xpi2  xpi2 | ypi2  ypi2  xpi2 | ypi2  ypi2  ypi2  xpi2  xpi2  xpi2 | ypi2  ypi2  xpi2 | xpi2  xpi2  xpi2  ypi2  ypi2  ypi2 | xpi2  ypi2  ypi2  ypi2 | xpi2  xpi2  xpi2  ypi2 | xpi2  ypi2  ypi2  ypi2  xpi2  xpi2  xpi2 | ypi2  ypi2  xpi2 | ypi2  ypi2  ypi2  xpi2 | xpi2  ypi2  ypi2  ypi2  xpi2  xpi2  xpi2 | ypi2  ypi2  xpi2  xpi2 | ypi2  ypi2  ypi2  xpi2  xpi2  xpi2 | ypi2  ypi2  ypi2  xpi2 | xpi2  ypi2  ypi2  ypi2  xpi2  xpi2  xpi2 | 
Repetition 003, Length 044: ypi2  xpi2  xpi2  xpi2 | xpi2  ypi2 | ypi2 | ypi2  ypi2  ypi2 | ypi2 | xpi2  xpi2  xpi2  ypi2  ypi2  ypi2  xpi2 | ypi2  ypi2  ypi2  xpi2 | xpi2  xpi2  ypi2  ypi2  ypi2 | xpi2  xpi2  xpi2 | ypi2  ypi2  xpi2 | ypi2  xpi2  xpi2  xpi2 | xpi2  ypi2  ypi2  ypi2  xpi2  xpi2  xpi2 | xpi2  ypi2 | xpi2  xpi2 | ypi2  ypi2  xpi2  xpi2  xpi2 | ypi2  xpi2 | xpi2  xpi2 | ypi2 | ypi2  ypi2  xpi2  xpi2  xpi2 | xpi2  xpi2  xpi2  ypi2  ypi2  ypi2  xpi2 | xpi2  ypi2  xpi2 | ypi2  ypi2  xpi2  xpi2  xpi2 | ypi2  ypi2  ypi2  xpi2 | xpi2  ypi2  ypi2  ypi2 | xpi2  xpi2 | xpi2  xpi2  xpi2  ypi2 | ypi2 | ypi2  ypi2  xpi2 | ypi2  ypi2  ypi2  ypi2 | xpi2  xpi2  ypi2 | xpi2  xpi2  xpi2  ypi2  ypi2  ypi2  xpi2 | ypi2  ypi2  ypi2 | ypi2  ypi2 | xpi2  xpi2 | xpi2  ypi2  ypi2  ypi2  xpi2  xpi2  xpi2 | ypi2 | ypi2  xpi2 | xpi2  xpi2  xpi2  ypi2  ypi2  ypi2 | ypi2  ypi2  ypi2  ypi2 | xpi2  ypi2  xpi2 | xpi2  xpi2  ypi2  ypi2  ypi2 | xpi2  ypi2  xpi2 | xpi2  xpi2  ypi2 | xpi2  xpi2  ypi2 | 
Repetition 003, Length 045: ypi2  ypi2  ypi2  xpi2 | xpi2  xpi2  ypi2  ypi2  ypi2 | xpi2  ypi2 | ypi2  ypi2  ypi2 | xpi2  ypi2  ypi2  ypi2 | ypi2  xpi2  xpi2  xpi2 | ypi2  ypi2  xpi2 | ypi2  xpi2  xpi2  xpi2 | ypi2  ypi2  xpi2 | xpi2  xpi2  xpi2 | xpi2  xpi2  xpi2  ypi2 | xpi2  ypi2  ypi2  ypi2 | ypi2  ypi2  ypi2  ypi2 | xpi2  xpi2  xpi2 | xpi2  xpi2  ypi2  ypi2  ypi2 | xpi2  ypi2  ypi2  ypi2 | ypi2  ypi2  ypi2  xpi2  xpi2  xpi2 | xpi2  ypi2  xpi2 | ypi2  xpi2  xpi2  xpi2 | ypi2  ypi2  xpi2  xpi2  xpi2 | xpi2  xpi2  ypi2  ypi2  ypi2 | ypi2  ypi2  ypi2  xpi2  xpi2  xpi2 | ypi2 | xpi2  xpi2 | ypi2  ypi2  ypi2  xpi2  xpi2  xpi2 | xpi2  xpi2  xpi2  ypi2  ypi2  ypi2  xpi2 | xpi2  ypi2  ypi2  ypi2 | xpi2  xpi2 | ypi2  ypi2  ypi2  ypi2 | ypi2  ypi2  xpi2  xpi2 | xpi2  ypi2  ypi2  ypi2 | xpi2  xpi2  ypi2 | ypi2  ypi2  ypi2  xpi2 | xpi2 | xpi2  xpi2  xpi2  ypi2  ypi2  ypi2 | xpi2  xpi2  xpi2  ypi2 | xpi2 | xpi2  xpi2  xpi2  ypi2  ypi2  ypi2  xpi2 | xpi2  ypi2 | ypi2  xpi2  xpi2  xpi2 | ypi2 | xpi2  ypi2  xpi2 | xpi2  xpi2  xpi2  ypi2 | ypi2  xpi2  xpi2  xpi2 | xpi2  xpi2 | 
Repetition 003, Length 046: xpi2  xpi2  xpi2 | ypi2  ypi2  xpi2  xpi2 | ypi2 | xpi2  ypi2  xpi2 | xpi2  xpi2  xpi2  ypi2 | ypi2  ypi2  ypi2  xpi2  xpi2  xpi2 | ypi2  ypi2 | ypi2  ypi2  ypi2  xpi2  xpi2  xpi2 | xpi2  ypi2  xpi2 | xpi2 | xpi2  ypi2 | xpi2  xpi2  xpi2  ypi2  ypi2  ypi2 | ypi2 | xpi2  xpi2  ypi2  ypi2  ypi2 | ypi2  ypi2  ypi2  xpi2 | ypi2  ypi2  ypi2  xpi2  xpi2  xpi2 | xpi2  xpi2  ypi2 | ypi2  ypi2 | ypi2  ypi2  xpi2  xpi2  xpi2 | ypi2  ypi2  ypi2  xpi2 | xpi2  xpi2  xpi2  ypi2  ypi2  ypi2 | xpi2  xpi2  xpi2  ypi2  ypi2  ypi2  xpi2 | xpi2  ypi2  ypi2  ypi2 | ypi2  ypi2  xpi2  xpi2 | xpi2  ypi2  ypi2  ypi2 | ypi2  ypi2  ypi2 | ypi2  ypi2 | ypi2  ypi2  ypi2  xpi2 | xpi2  ypi2  ypi2  ypi2 | xpi2 | ypi2  ypi2  xpi2  xpi2 | xpi2  xpi2  xpi2  ypi2  ypi2  ypi2  xpi2 | ypi2  ypi2  xpi2  xpi2  xpi2 | xpi2  xpi2  xpi2  ypi2  ypi2  ypi2 | ypi2  xpi2 | xpi2  xpi2  xpi2 | xpi2  ypi2  ypi2  ypi2  xpi2  xpi2  xpi2 | xpi2  xpi2 | ypi2  ypi2  ypi2 | xpi2  xpi2  ypi2 | xpi2  xpi2  ypi2 | ypi2  ypi2  ypi2  xpi2 | xpi2  xpi2  ypi2 | xpi2 | xpi2  ypi2 | xpi2  xpi2  xpi2 | 
Repetition 004, Length 002: xpi2  xpi2  xpi2  ypi2 | ypi2  ypi2  ypi2  xpi2 | 
Repetition 004, Length 003: xpi2  xpi2  xpi2 | xpi2 | ypi2  ypi2  ypi2  ypi2 | 
Repetition 004, Length 004: xpi2  xpi2  ypi2 | xpi2  ypi2  ypi2  ypi2  xpi2  xpi2  xpi2 | xpi2  ypi2 | xpi2  ypi2 | 
Repetition 004, Length 005: ypi2  xpi2  xpi2  xpi2 | xpi2  xpi2  xpi2  ypi2  ypi2  ypi2  xpi2 | ypi2  ypi2  ypi2  xpi2 | xpi2  ypi2  ypi2  ypi2 | ypi2  ypi2  xpi2 | 
Repetition 004, Length 006: ypi2  ypi2  xpi2  xpi2  xpi2 | ypi2  ypi2  ypi2  xpi2 | xpi2  xpi2  xpi2  ypi2  ypi2  ypi2 | ypi2  ypi2  ypi2  xpi2  xpi2  xpi2 | xpi2  xpi2  xpi2  ypi2 | ypi2  ypi2  xpi2 | 
Repetition 004, Length 007: xpi2  xpi2  xpi2  ypi2 | ypi2  ypi2  ypi2 | xpi2  xpi2  ypi2 | ypi2  xpi2  xpi2  xpi2 | ypi2  ypi2  xpi2  xpi2 | ypi2  ypi2  ypi2  xpi2 | xpi2  xpi2  xpi2  ypi2 | 
Repetition 004, Length 008: ypi2  xpi2  xpi2  xpi2 | ypi2  ypi2  ypi2  xpi2 | xpi2  ypi2  ypi2  ypi2 | xpi2  xpi2  xpi2  ypi2  ypi2  ypi2  xpi2 | xpi2  ypi2 | ypi2  ypi2  ypi2  ypi2 | xpi2  ypi2  ypi2  ypi2  xpi2  xpi2  xpi2 | ypi2  ypi2  ypi2  xpi2  xpi2  xpi2 | 
Repetition 004, Length 009: xpi2  xpi2  xpi2  ypi2  ypi2  ypi2  xpi2 | xpi2  ypi2  ypi2  ypi2 | ypi2  ypi2  xpi2  xpi2 | xpi2  xpi2  xpi2 | ypi2  ypi2  xpi2  xpi2  xpi2 | xpi2  ypi2  ypi2  ypi2 | xpi2 | xpi2  xpi2  xpi2  ypi2 | ypi2  ypi2  ypi2  ypi2 | 
Repetition 004, Length 011: xpi2  xpi2  xpi2  ypi2  ypi2  ypi2  xpi2 | ypi2  ypi2  ypi2  xpi2 | ypi2  xpi2 | ypi2  ypi2  ypi2 | xpi2 | xpi2  ypi2 | ypi2  xpi2  xpi2  xpi2 | ypi2  ypi2  xpi2  xpi2  xpi2 | xpi2  xpi2  ypi2 | ypi2  ypi2  ypi2  xpi2  xpi2  xpi2 | xpi2  ypi2  ypi2  ypi2  xpi2  xpi2  xpi2 | 
Repetition 004, Length 016: ypi2  ypi2  ypi2 | ypi2  ypi2  xpi2  xpi2 | ypi2  xpi2  xpi2  xpi2 | ypi2  ypi2  xpi2 | xpi2  ypi2 | xpi2  ypi2  xpi2 | xpi2  xpi2  ypi2  ypi2  ypi2 | ypi2  ypi2  ypi2 | ypi2  xpi2 | ypi2  ypi2 | xpi2  xpi2  xpi2  ypi2 | xpi2  xpi2  xpi2  ypi2  ypi2  ypi2  xpi2 | ypi2  xpi2  xpi2  xpi2 | xpi2  xpi2  ypi2 | xpi2  ypi2 | xpi2  ypi2  ypi2  ypi2  xpi2  xpi2  xpi2 | 
Repetition 004, Length 021: xpi2  xpi2  ypi2 | xpi2  xpi2  ypi2  ypi2  ypi2 | xpi2  ypi2  ypi2  ypi2  xpi2  xpi2  xpi2 | xpi2  ypi2 | xpi2  ypi2  ypi2  ypi2 | xpi2  xpi2 | xpi2  xpi2 | xpi2  ypi2  ypi2  ypi2  xpi2  xpi2  xpi2 | ypi2  ypi2  ypi2  xpi2  xpi2  xpi2 | xpi2  xpi2  xpi2  ypi2  ypi2  ypi2  xpi2 | xpi2  xpi2  xpi2  ypi2 | xpi2  xpi2  xpi2  ypi2  ypi2  ypi2 | ypi2  ypi2  xpi2 | xpi2  ypi2  xpi2 | ypi2  ypi2 | xpi2  xpi2  xpi2  ypi2  ypi2  ypi2  xpi2 | xpi2 | ypi2  ypi2  ypi2  ypi2 | ypi2 | xpi2  xpi2  xpi2  ypi2 | ypi2  ypi2  ypi2  xpi2 | 
Repetition 004, Length 026: ypi2  xpi2 | xpi2  ypi2  xpi2 | xpi2  xpi2  xpi2  ypi2  ypi2  ypi2  xpi2 | xpi2  xpi2 | ypi2  ypi2  ypi2 | ypi2  ypi2  ypi2  ypi2 | ypi2  ypi2  xpi2 | xpi2  xpi2  xpi2 | ypi2 | ypi2  ypi2  ypi2  ypi2 | xpi2  xpi2 | xpi2 | ypi2  xpi2 | xpi2  xpi2  ypi2 | xpi2  xpi2  xpi2  ypi2 | ypi2  xpi2  xpi2  xpi2 | ypi2  ypi2 | ypi2  ypi2  ypi2  xpi2  xpi2  xpi2 | ypi2  ypi2  xpi2  xpi2  xpi2 | xpi2  xpi2  xpi2  ypi2 | xpi2  xpi2  ypi2 | ypi2  ypi2  xpi2  xpi2 | ypi2  ypi2  xpi2 | ypi2  ypi2  ypi2  xpi2  xpi2  xpi2 | ypi2  ypi2 | xpi2  xpi2  xpi2  ypi2  ypi2  ypi2  xpi2 | 
Repetition 004, Length 031: xpi2  xpi2  ypi2 | ypi2  ypi2  xpi2 | ypi2  ypi2  xpi2  xpi2 | ypi2  ypi2 | xpi2  ypi2  ypi2  ypi2 | ypi2  ypi2  ypi2  xpi2  xpi2  xpi2 | ypi2  ypi2  xpi2  xpi2  xpi2 | xpi2  xpi2  ypi2  ypi2  ypi2 | xpi2  xpi2  xpi2  ypi2  ypi2  ypi2 | ypi2  ypi2  ypi2  ypi2 | xpi2  xpi2  xpi2 | xpi2  xpi2  xpi2 | xpi2  ypi2  ypi2  ypi2 | xpi2  xpi2  xpi2 | xpi2  ypi2  xpi2 | ypi2  ypi2  xpi2  xpi2 | xpi2  xpi2  xpi2  ypi2  ypi2  ypi2 | xpi2  xpi2  ypi2  ypi2  ypi2 | ypi2  ypi2  xpi2  xpi2 | ypi2  ypi2 | ypi2  ypi2  xpi2  xpi2 | xpi2  xpi2  xpi2  ypi2  ypi2  ypi2  xpi2 | ypi2  ypi2 | ypi2  ypi2 | ypi2 | xpi2  xpi2  xpi2  ypi2  ypi2  ypi2  xpi2 | xpi2  xpi2  xpi2  ypi2  ypi2  ypi2  xpi2 | ypi2  xpi2  xpi2  xpi2 | ypi2  ypi2  xpi2  xpi2  xpi2 | ypi2  ypi2  xpi2  xpi2 | xpi2  xpi2 | 
Repetition 004, Length 036: ypi2  ypi2  ypi2  xpi2 | ypi2  xpi2 | xpi2 | xpi2  ypi2 | ypi2  ypi2  xpi2  xpi2 | xpi2  ypi2  xpi2 | xpi2  xpi2  xpi2  ypi2 | ypi2  ypi2  ypi2  xpi2  xpi2  xpi2 | ypi2  ypi2  xpi2  xpi2  xpi2 | xpi2  xpi2  xpi2  ypi2 | ypi2  xpi2 | xpi2 | xpi2  xpi2 | ypi2  ypi2  ypi2  ypi2 | ypi2 | ypi2  xpi2 | xpi2  xpi2 | xpi2  xpi2  xpi2  ypi2 | ypi2  ypi2  ypi2 | xpi2  xpi2  xpi2  ypi2  ypi2  ypi2  xpi2 | ypi2  ypi2  ypi2  xpi2  xpi2  xpi2 | xpi2  ypi2  ypi2  ypi2 | xpi2  xpi2  ypi2  ypi2  ypi2 | xpi2  ypi2 | xpi2  xpi2  xpi2  ypi2  ypi2  ypi2  xpi2 | ypi2  ypi2  xpi2  xpi2 | ypi2  ypi2  xpi2  xpi2  xpi2 | xpi2  xpi2  xpi2  ypi2  ypi2  ypi2  xpi2 | ypi2  ypi2  ypi2  xpi2  xpi2  xpi2 | ypi2  xpi2  xpi2  xpi2 | xpi2  xpi2  xpi2 | ypi2  ypi2  ypi2 | xpi2 | xpi2  ypi2  ypi2  ypi2  xpi2  xpi2  xpi2 | ypi2  ypi2 | ypi2  ypi2  xpi2  xpi2  xpi2 | 
Repetition 004, Length 044: ypi2  xpi2  xpi2  xpi2 | xpi2  xpi2  xpi2  ypi2  ypi2  ypi2  xpi2 | ypi2  ypi2  ypi2  xpi2 | xpi2  ypi2  xpi2 | xpi2 | xpi2  xpi2  xpi2  ypi2  ypi2  ypi2 | ypi2  ypi2  xpi2 | ypi2  xpi2  xpi2  xpi2 | xpi2 | ypi2 | xpi2  xpi2  ypi2  ypi2  ypi2 | xpi2  ypi2 | ypi2  ypi2  xpi2 | xpi2  xpi2  xpi2 | ypi2  xpi2 | xpi2  xpi2  xpi2  ypi2  ypi2  ypi2 | xpi2  ypi2  xpi2 | ypi2  ypi2  xpi2  xpi2  xpi2 | xpi2 | xpi2  xpi2  xpi2  ypi2  ypi2  ypi2 | xpi2  ypi2  xpi2 | ypi2  ypi2  ypi2  ypi2 | xpi2  xpi2 | ypi2  ypi2  ypi2  xpi2  xpi2  xpi2 | xpi2  xpi2  xpi2 | ypi2  ypi2  ypi2  ypi2 | xpi2  ypi2 | xpi2  xpi2 | xpi2  ypi2  ypi2  ypi2 | xpi2  ypi2 | ypi2  ypi2 | ypi2  ypi2 | ypi2  xpi2 | ypi2  ypi2 | xpi2  xpi2  xpi2  ypi2  ypi2  ypi2  xpi2 | ypi2  xpi2  xpi2  xpi2 | ypi2  ypi2 | ypi2 | xpi2  xpi2  ypi2 | ypi2  xpi2 | ypi2  ypi2  ypi2  ypi2 | ypi2 | xpi2  xpi2  xpi2  ypi2  ypi2  ypi2  xpi2 | ypi2  ypi2  xpi2 | 
Repetition 004, Length 045: ypi2  ypi2  xpi2 | xpi2  ypi2  ypi2  ypi2  xpi2  xpi2  xpi2 | xpi2  xpi2  xpi2 | xpi2  xpi2  xpi2  ypi2  ypi2  ypi2 | xpi2  ypi2  ypi2  ypi2 | xpi2  xpi2 | xpi2  xpi2  ypi2 | xpi2 | xpi2  xpi2  xpi2  ypi2 | ypi2  ypi2 | xpi2  xpi2  xpi2  ypi2 | xpi2  xpi2  xpi2  ypi2  ypi2  ypi2  xpi2 | xpi2  ypi2 | xpi2  xpi2 | ypi2  xpi2 | xpi2  xpi2  xpi2  ypi2  ypi2  ypi2 | xpi2  ypi2  ypi2  ypi2  xpi2  xpi2  xpi2 | xpi2 | ypi2  ypi2  ypi2  xpi2 | xpi2  ypi2  xpi2 | xpi2  xpi2  ypi2  ypi2  ypi2 | ypi2  ypi2 | xpi2  ypi2  ypi2  ypi2 | ypi2  xpi2  xpi2  xpi2 | xpi2  xpi2 | xpi2  xpi2  xpi2  ypi2  ypi2  ypi2  xpi2 | xpi2  xpi2  xpi2  ypi2  ypi2  ypi2  xpi2 | xpi2  xpi2  xpi2  ypi2 | ypi2  ypi2  xpi2 | xpi2 | xpi2  ypi2  ypi2  ypi2 | ypi2 | ypi2  ypi2  ypi2 | xpi2  ypi2  ypi2  ypi2  xpi2  xpi2  xpi2 | xpi2  ypi2  xpi2 | ypi2  ypi2  xpi2  xpi2  xpi2 | ypi2  xpi2  xpi2  xpi2 | ypi2  xpi2  xpi2  xpi2 | ypi2  ypi2  ypi2  ypi2 | ypi2  xpi2  xpi2  xpi2 | xpi2  ypi2 | ypi2  ypi2 | xpi2  xpi2  ypi2 | ypi2  ypi2  ypi2  ypi2 | ypi2  ypi2  ypi2  ypi2 | 
Repetition 004, Length 046: ypi2  ypi2 | ypi2  ypi2  ypi2 | xpi2  xpi2  xpi2 | ypi2  xpi2  xpi2  xpi2 | xpi2  xpi2  ypi2 | xpi2  ypi2  ypi2  ypi2 | xpi2  ypi2 | ypi2  ypi2  ypi2  xpi2  xpi2  xpi2 | ypi2  ypi2 | ypi2  ypi2  ypi2 | ypi2  ypi2  xpi2  xpi2  xpi2 | xpi2  xpi2  ypi2 | ypi2  ypi2  xpi2 | xpi2  xpi2 | ypi2  xpi2  xpi2  xpi2 | ypi2  ypi2  xpi2 | xpi2  xpi2  ypi2  ypi2  ypi2 | xpi2  xpi2  xpi2 | ypi2  ypi2  ypi2 | xpi2  xpi2  xpi2  ypi2 | xpi2  xpi2  xpi2  ypi2 | xpi2  xpi2 | ypi2  ypi2  xpi2 | xpi2  xpi2  xpi2  ypi2 | xpi2  ypi2  xpi2 | ypi2  ypi2  ypi2  ypi2 | xpi2  xpi2  ypi2 | xpi2 | ypi2  ypi2  ypi2  ypi2 | ypi2  ypi2  ypi2 | xpi2  ypi2  ypi2  ypi2  xpi2  xpi2  xpi2 | xpi2  ypi2  ypi2  ypi2  xpi2  xpi2  xpi2 | xpi2  ypi2  ypi2  ypi2  xpi2  xpi2  xpi2 | ypi2  ypi2  ypi2 | xpi2  xpi2  xpi2  ypi2  ypi2  ypi2  xpi2 | ypi2  xpi2 | xpi2  ypi2  xpi2 | ypi2  ypi2  ypi2  xpi2  xpi2  xpi2 | xpi2  xpi2  xpi2  ypi2 | xpi2  ypi2  xpi2 | xpi2  xpi2  xpi2  ypi2 | ypi2  ypi2  ypi2  xpi2 | xpi2  ypi2  ypi2  ypi2  xpi2  xpi2  xpi2 | xpi2  xpi2  ypi2 | xpi2  xpi2  xpi2  ypi2  ypi2  ypi2 | xpi2 | 
Repetition 005, Length 002: ypi2  ypi2  ypi2  ypi2 | ypi2  ypi2  ypi2  ypi2 | 
Repetition 005, Length 003: xpi2  xpi2  xpi2 | xpi2  xpi2  xpi2 | xpi2  xpi2 | 
Repetition 005, Length 004: xpi2  ypi2  ypi2  ypi2  xpi2  xpi2  xpi2 | xpi2  xpi2  xpi2  ypi2 | xpi2  xpi2  ypi2 | ypi2  xpi2  xpi2  xpi2 | 
Repetition 005, Length 005: xpi2  xpi2  xpi2  ypi2  ypi2  ypi2  xpi2 | xpi2  xpi2  ypi2  ypi2  ypi2 | xpi2  xpi2  xpi2  ypi2  ypi2  ypi2  xpi2 | ypi2  ypi2  ypi2 | ypi2  xpi2  xpi2  xpi2 | 
Repetition 005, Length 006: xpi2 | xpi2  xpi2  ypi2  ypi2  ypi2 | xpi2  ypi2  ypi2  ypi2 | ypi2  ypi2  ypi2 | xpi2  xpi2  ypi2 | xpi2  xpi2  xpi2  ypi2  ypi2  ypi2 | 
Repetition 005, Length 007: xpi2  xpi2  xpi2  ypi2  ypi2  ypi2  xpi2 | ypi2  ypi2 | xpi2  xpi2  xpi2  ypi2  ypi2  ypi2 | ypi2  ypi2  xpi2  xpi2  xpi2 | xpi2  xpi2  xpi2  ypi2  ypi2  ypi2  xpi2 | ypi2  ypi2  xpi2  xpi2 | xpi2  xpi2  xpi2  ypi2  ypi2  ypi2  xpi2 | 
Repetition 005, Length 008: ypi2  ypi2  ypi2  xpi2  xpi2  xpi2 | xpi2  xpi2  ypi2 | xpi2  xpi2  ypi2  ypi2  ypi2 | ypi2  ypi2  ypi2  xpi2  xpi2  xpi2 | ypi2  ypi2 | xpi2  ypi2  ypi2  ypi2 | ypi2  ypi2  ypi2  ypi2 | xpi2  xpi2  xpi2  ypi2 | 
Repetition 005, Length 009: ypi2  ypi2  xpi2  xpi2 | xpi2  xpi2 | xpi2  ypi2  ypi2  ypi2  xpi2  xpi2  xpi2 | xpi2  ypi2  ypi2  ypi2  xpi2  xpi2  xpi2 | ypi2  ypi2  ypi2  xpi2 | ypi2  ypi2  xpi2 | ypi2  ypi2  xpi2  xpi2 | xpi2  ypi2 | xpi2  ypi2  xpi2 | 
Repetition 005, Length 011: ypi2 | xpi2 | ypi2  ypi2 | ypi2  ypi2  xpi2 | ypi2 | xpi2  xpi2  xpi2 | ypi2  xpi2 | xpi2  xpi2  xpi2 | xpi2  xpi2 | xpi2  xpi2  xpi2  ypi2 | xpi2  ypi2 | 
Repetition 005, Length 016: ypi2 | xpi2  xpi2  xpi2 | xpi2 | xpi2  xpi2 | xpi2  xpi2  xpi2  ypi2  ypi2  ypi2 | xpi2  ypi2  xpi2 | ypi2  ypi2  xpi2  xpi2  xpi2 | xpi2  xpi2  ypi2 | xpi2  xpi2 | xpi2  xpi2 | xpi2  ypi2 | xpi2  xpi2  ypi2  ypi2  ypi2 | xpi2  ypi2 | xpi2  ypi2  ypi2  ypi2 | xpi2  ypi2  ypi2  ypi2 | xpi2  ypi2  ypi2  ypi2  xpi2 | 
Repetition 005, Length 021: xpi2  ypi2  ypi2  ypi2  xpi2  xpi2  xpi2 | xpi2 | xpi2  xpi2  ypi2  ypi2  ypi2 | xpi2  xpi2 | xpi2  xpi2 | xpi2  xpi2  ypi2  ypi2  ypi2 | ypi2  ypi2 | xpi2  ypi2  ypi2  ypi2  xpi2  xpi2  xpi2 | xpi2  xpi2  xpi2 | xpi2  ypi2 | xpi2  ypi2  ypi2  ypi2 | xpi2  xpi2  xpi2  ypi2  ypi2  ypi2  xpi2 | ypi2  ypi2  ypi2  ypi2 | ypi2  ypi2  xpi2  xpi2  xpi2 | xpi2  xpi2 | ypi2  ypi2  xpi2  xpi2 | ypi2 | ypi2  ypi2 | xpi2  ypi2  xpi2 | ypi2  xpi2  xpi2  xpi2 | xpi2  xpi2  xpi2  ypi2 | 
Repetition 005, Length 026: xpi2  xpi2 | ypi2  ypi2  xpi2  xpi2 | xpi2 | ypi2  ypi2  xpi2 | xpi2  ypi2  ypi2  ypi2 | ypi2  xpi2  xpi2  xpi2 | xpi2  xpi2  xpi2 | ypi2 | xpi2  ypi2  ypi2  ypi2  xpi2  xpi2  xpi2 | xpi2  xpi2  xpi2  ypi2  ypi2  ypi2 | ypi2  xpi2 | ypi2  ypi2  xpi2 | ypi2  ypi2  xpi2 | ypi2  xpi2  xpi2  xpi2 | xpi2  ypi2  xpi2 | xpi2  ypi2 | xpi2  xpi2  ypi2 | ypi2  ypi2  xpi2 | xpi2 | ypi2  ypi2  ypi2 | xpi2  xpi2 | xpi2  xpi2  ypi2  ypi2  ypi2 | ypi2  ypi2  ypi2 | xpi2  xpi2  xpi2 | xpi2  xpi2  xpi2 | xpi2  xpi2 | 
Repetition 005, Length 031: ypi2  ypi2  xpi2  xpi2 | xpi2  xpi2  ypi2  ypi2  ypi2 | xpi2 | xpi2  xpi2  xpi2 | ypi2  ypi2  xpi2  xpi2 | ypi2 | xpi2  ypi2  ypi2  ypi2 | xpi2  xpi2  xpi2  ypi2  ypi2  ypi2  xpi2 | ypi2  ypi2  ypi2  ypi2 | ypi2  ypi2 | xpi2  ypi2 | ypi2  xpi2  xpi2  xpi2 | ypi2  ypi2  xpi2 | ypi2  ypi2  ypi2  ypi2 | xpi2 | ypi2  ypi2  ypi2  ypi2 | ypi2  xpi2 | xpi2  xpi2  xpi2  ypi2 | ypi2  ypi2  xpi2  xpi2 | ypi2  ypi2  ypi2  xpi2  xpi2  xpi2 | xpi2  xpi2  xpi2  ypi2  ypi2  ypi2 | xpi2  xpi2  xpi2  ypi2 | ypi2 | xpi2  ypi2  ypi2  ypi2 | xpi2  ypi2  xpi2 | xpi2  ypi2  ypi2  ypi2 | xpi2  ypi2  xpi2 | ypi2  ypi2  xpi2  xpi2 | ypi2  ypi2  xpi2  xpi2  xpi2 | xpi2  xpi2 | xpi2  xpi2  ypi2 | 
Repetition 005, Length 036: ypi2  ypi2  ypi2  ypi2 | ypi2  ypi2 | xpi2  ypi2  ypi2  ypi2  xpi2  xpi2  xpi2 | xpi2  ypi2  ypi2  ypi2 | xpi2  xpi2  xpi2  ypi2 | ypi2  ypi2  ypi2 | ypi2  ypi2  ypi2  ypi2 | xpi2 | ypi2  xpi2  xpi2  xpi2 | ypi2  ypi2  xpi2  xpi2 | ypi2  ypi2  xpi2 | ypi2  xpi2 | xpi2  xpi2  xpi2  ypi2 | ypi2  ypi2  ypi2 | xpi2  xpi2  ypi2  ypi2  ypi2 | xpi2  ypi2  ypi2  ypi2 | ypi2  ypi2 | xpi2  ypi2  xpi2 | ypi2  xpi2  xpi2  xpi2 | xpi2 | ypi2  ypi2  ypi2  xpi2 | xpi2  xpi2  ypi2  ypi2  ypi2 | ypi2  xpi2  xpi2  xpi2 | xpi2  xpi2  xpi2  ypi2  ypi2  ypi2  xpi2 | xpi2 | xpi2  xpi2 | ypi2  ypi2  ypi2  xpi2  xpi2  xpi2 | xpi2  xpi2  ypi2  ypi2  ypi2 | xpi2 | ypi2  xpi2  xpi2  xpi2 | ypi2  ypi2  ypi2  ypi2 | xpi2  ypi2  ypi2  ypi2  xpi2  xpi2  xpi2 | ypi2  xpi2  xpi2  xpi2 | xpi2  xpi2  xpi2  ypi2  ypi2  ypi2 | ypi2  xpi2 | xpi2  xpi2 | 
Repetition 005, Length 044: ypi2  xpi2  xpi2  xpi2 | xpi2  xpi2  xpi2  ypi2  ypi2  ypi2 | xpi2  xpi2  xpi2  ypi2 | ypi2  ypi2  ypi2  xpi2 | xpi2  xpi2 | xpi2  ypi2  ypi2  ypi2 | ypi2  ypi2  ypi2  xpi2 | ypi2  ypi2  xpi2 | ypi2  xpi2  xpi2  xpi2 | xpi2 | ypi2  ypi2  xpi2 | xpi2  xpi2  ypi2 | xpi2  ypi2  ypi2  ypi2  xpi2  xpi2  xpi2 | ypi2 | xpi2  xpi2  xpi2 | xpi2  ypi2 | ypi2  ypi2  xpi2  xpi2 | xpi2  xpi2 | ypi2  ypi2 | ypi2 | xpi2  xpi2  xpi2 | ypi2  ypi2  ypi2  ypi2 | xpi2  xpi2  ypi2  ypi2  ypi2 | ypi2  ypi2  ypi2  xpi2 | xpi2 | xpi2  xpi2 | xpi2  xpi2  ypi2  ypi2  ypi2 | xpi2  xpi2 | xpi2  ypi2 | ypi2  ypi2  ypi2  xpi2 | ypi2  ypi2  ypi2  xpi2  xpi2  xpi2 | xpi2 | ypi2  ypi2  xpi2  xpi2  xpi2 | ypi2  ypi2  ypi2  ypi2 | ypi2  ypi2  ypi2 | ypi2  xpi2  xpi2  xpi2 | xpi2  xpi2  ypi2 | ypi2  ypi2  ypi2 | xpi2  xpi2  ypi2 | xpi2  xpi2  ypi2  ypi2  ypi2 | xpi2  xpi2  xpi2  ypi2  ypi2  ypi2  xpi2 | ypi2  ypi2  xpi2  xpi2 | xpi2 | ypi2  ypi2  xpi2  xpi2  xpi2 | 
Repetition 005, Length 045: xpi2  xpi2  xpi2  ypi2  ypi2  ypi2  xpi2 | xpi2  xpi2  xpi2  ypi2  ypi2  ypi2  xpi2 | ypi2  ypi2  xpi2  xpi2  xpi2 | ypi2  xpi2  xpi2  xpi2 | ypi2  ypi2  ypi2  ypi2 | xpi2  ypi2  ypi2  ypi2  xpi2  xpi2  xpi2 | xpi2  xpi2  xpi2  ypi2 | ypi2  ypi2  ypi2 | xpi2  xpi2 | ypi2  xpi2 | ypi2 | ypi2  ypi2 | xpi2  xpi2  xpi2  ypi2  ypi2  ypi2 | ypi2  ypi2  xpi2  xpi2 | ypi2  ypi2  xpi2 | xpi2  xpi2  xpi2  ypi2  ypi2  ypi2  xpi2 | ypi2 | ypi2  ypi2  ypi2  xpi2  xpi2  xpi2 | xpi2  ypi2  xpi2 | xpi2  ypi2  ypi2  ypi2 | xpi2  ypi2  ypi2  ypi2  xpi2  xpi2  xpi2 | xpi2  xpi2 | ypi2 | xpi2  ypi2 | ypi2  ypi2  ypi2  ypi2 | ypi2  ypi2  xpi2 | xpi2  xpi2  xpi2  ypi2 | xpi2  ypi2  xpi2 | ypi2  ypi2  ypi2 | ypi2  ypi2  ypi2 | ypi2  ypi2  ypi2 | xpi2  ypi2  xpi2 | xpi2  ypi2  ypi2  ypi2 | xpi2  ypi2  xpi2 | xpi2  xpi2  xpi2  ypi2  ypi2  ypi2 | ypi2  ypi2 | ypi2  ypi2  xpi2  xpi2  xpi2 | ypi2  ypi2 | ypi2  ypi2  ypi2  xpi2 | xpi2  xpi2  ypi2  ypi2  ypi2 | xpi2  xpi2  xpi2  ypi2 | xpi2  ypi2  ypi2  ypi2  xpi2  xpi2  xpi2 | ypi2 | ypi2  ypi2  ypi2 | ypi2  ypi2  ypi2  xpi2 | 
Repetition 005, Length 046: ypi2  ypi2  xpi2  xpi2 | xpi2  ypi2  ypi2  ypi2  xpi2  xpi2  xpi2 | xpi2  xpi2  ypi2  ypi2  ypi2 | ypi2  ypi2  xpi2  xpi2 | xpi2  ypi2  xpi2 | ypi2  ypi2  xpi2  xpi2  xpi2 | xpi2  xpi2  xpi2  ypi2  ypi2  ypi2 | ypi2  ypi2  xpi2  xpi2  xpi2 | ypi2  ypi2  xpi2  xpi2  xpi2 | ypi2  ypi2 | xpi2  xpi2  xpi2  ypi2  ypi2  ypi2  xpi2 | xpi2  ypi2  xpi2 | xpi2  xpi2  ypi2 | ypi2  ypi2  xpi2  xpi2 | ypi2  xpi2  xpi2  xpi2 | xpi2 | ypi2  xpi2 | ypi2  xpi2 | ypi2  ypi2 | ypi2  ypi2  ypi2  ypi2 | xpi2  xpi2  xpi2  ypi2  ypi2  ypi2 | ypi2  xpi2  xpi2  xpi2 | xpi2  xpi2  xpi2 | ypi2  ypi2  xpi2  xpi2  xpi2 | ypi2  ypi2 | xpi2  xpi2  xpi2  ypi2  ypi2  ypi2 | ypi2  ypi2  xpi2 | xpi2  xpi2  ypi2 | ypi2  ypi2 | ypi2  ypi2  ypi2 | ypi2  ypi2 | ypi2  ypi2  xpi2  xpi2  xpi2 | xpi2  ypi2  ypi2  ypi2 | xpi2  xpi2  xpi2 | ypi2  ypi2  ypi2  xpi2 | ypi2  ypi2  ypi2  xpi2  xpi2  xpi2 | xpi2  ypi2 | ypi2  xpi2 | xpi2  xpi2  xpi2  ypi2 | ypi2 | ypi2  xpi2  xpi2  xpi2 | xpi2  xpi2  xpi2 | xpi2 | ypi2  ypi2  ypi2 | xpi2  ypi2  xpi2 | xpi2  xpi2 | 
Repetition 006, Length 002: xpi2 | xpi2  xpi2  xpi2 | 
Repetition 006, Length 003: xpi2 | ypi2 | ypi2  ypi2  ypi2  xpi2  xpi2  xpi2 | 
Repetition 006, Length 004: xpi2 | ypi2  xpi2  xpi2  xpi2 | xpi2  ypi2  ypi2  ypi2 | xpi2  xpi2  xpi2 | 
Repetition 006, Length 005: xpi2 | xpi2  ypi2  ypi2  ypi2 | ypi2  ypi2  ypi2 | ypi2  ypi2  xpi2 | xpi2 | 
Repetition 006, Length 006: xpi2  xpi2  ypi2 | xpi2  xpi2  ypi2 | xpi2  ypi2 | ypi2  ypi2  ypi2  ypi2 | xpi2  ypi2 | xpi2  ypi2 | 
Repetition 006, Length 007: xpi2  xpi2  xpi2 | ypi2  ypi2 | ypi2  ypi2 | xpi2  ypi2  xpi2 | ypi2  xpi2 | xpi2  xpi2 | ypi2  ypi2  ypi2  xpi2  xpi2  xpi2 | 
Repetition 006, Length 008: ypi2  ypi2  ypi2  xpi2  xpi2  xpi2 | xpi2  ypi2  ypi2  ypi2  xpi2  xpi2  xpi2 | ypi2  ypi2  ypi2  xpi2 | ypi2  ypi2  xpi2  xpi2 | ypi2  ypi2  ypi2  xpi2  xpi2  xpi2 | xpi2  xpi2 | xpi2  ypi2  ypi2  ypi2  xpi2  xpi2  xpi2 | ypi2  ypi2  ypi2  xpi2 | 
Repetition 006, Length 009: ypi2  ypi2  xpi2  xpi2  xpi2 | ypi2  ypi2  ypi2  ypi2 | xpi2  xpi2  xpi2 | xpi2  xpi2  ypi2  ypi2  ypi2 | ypi2 | ypi2  ypi2  xpi2  xpi2 | xpi2  xpi2 | ypi2  ypi2  ypi2  xpi2 | xpi2  xpi2  xpi2  ypi2 | 
Repetition 006, Length 011: xpi2  xpi2 | xpi2  xpi2  ypi2  ypi2  ypi2 | ypi2  ypi2  ypi2  xpi2  xpi2  xpi2 | xpi2  xpi2  xpi2  ypi2  ypi2  ypi2 | xpi2  xpi2  xpi2  ypi2  ypi2  ypi2  xpi2 | xpi2  ypi2 | ypi2  ypi2  ypi2  xpi2  xpi2  xpi2 | ypi2  ypi2  ypi2  xpi2  xpi2  xpi2 | ypi2  ypi2 | xpi2  xpi2  ypi2 | ypi2 | 
Repetition 006, Length 016: xpi2  ypi2  ypi2  ypi2  xpi2  xpi2  xpi2 | xpi2  ypi2 | ypi2  xpi2  xpi2  xpi2 | xpi2  xpi2  xpi2  ypi2  ypi2  ypi2 | ypi2  ypi2  xpi2  xpi2  xpi2 | ypi2  ypi2  ypi2 | ypi2  ypi2  xpi2  xpi2  xpi2 | xpi2  xpi2  xpi2  ypi2  ypi2  ypi2  xpi2 | xpi2  xpi2  ypi2 | xpi2  xpi2  xpi2  ypi2  ypi2  ypi2 | xpi2  xpi2  ypi2  ypi2  ypi2 | xpi2  xpi2  xpi2  ypi2  ypi2  ypi2 | xpi2  xpi2  ypi2  ypi2  ypi2 | xpi2  ypi2  ypi2  ypi2  xpi2  xpi2  xpi2 | ypi2  ypi2  ypi2  xpi2  xpi2  xpi2 | xpi2  xpi2  xpi2 | 
Repetition 006, Length 021: ypi2  ypi2  xpi2  xpi2 | xpi2  xpi2  xpi2 | ypi2 | ypi2  ypi2  ypi2 | xpi2  xpi2 | xpi2  ypi2  ypi2  ypi2 | xpi2 | xpi2  xpi2  ypi2  ypi2  ypi2 | xpi2  ypi2  ypi2  ypi2 | ypi2  ypi2  xpi2 | xpi2  ypi2  xpi2 | ypi2  ypi2 | xpi2  ypi2  ypi2  ypi2  xpi2  xpi2  xpi2 | ypi2  xpi2  xpi2  xpi2 | ypi2  ypi2  xpi2  xpi2 | xpi2  ypi2  ypi2  ypi2 | ypi2  xpi2 | ypi2  ypi2  ypi2  ypi2 | ypi2  ypi2  ypi2 | ypi2  ypi2  ypi2  xpi2 | xpi2  xpi2  ypi2 | 
Repetition 006, Length 026: xpi2  xpi2  xpi2  ypi2  ypi2  ypi2 | xpi2  xpi2  ypi2  ypi2  ypi2 | xpi2  ypi2  xpi2 | ypi2  ypi2  ypi2  xpi2 | xpi2  xpi2  xpi2  ypi2  ypi2  ypi2 | xpi2  xpi2  xpi2 | ypi2  xpi2  xpi2  xpi2 | ypi2  ypi2  xpi2 | xpi2  xpi2  xpi2  ypi2 | ypi2  ypi2 | ypi2  ypi2  ypi2  ypi2 | ypi2  ypi2  xpi2  xpi2 | ypi2  ypi2 | ypi2  ypi2  xpi2 | ypi2  ypi2  ypi2 | xpi2  xpi2  xpi2 | ypi2  ypi2  xpi2  xpi2  xpi2 | ypi2 | xpi2  ypi2  ypi2  ypi2  xpi2  xpi2  xpi2 | ypi2  ypi2  xpi2  xpi2 | xpi2  xpi2  xpi2  ypi2 | ypi2 | xpi2  xpi2  ypi2  ypi2  ypi2 | xpi2  xpi2  xpi2  ypi2 | ypi2  ypi2  ypi2  xpi2 | ypi2  xpi2 | 
Repetition 006, Length 031: xpi2  xpi2  xpi2  ypi2 | xpi2  xpi2  xpi2  ypi2 | xpi2  xpi2  xpi2 | ypi2  ypi2  xpi2  xpi2  xpi2 | xpi2  ypi2  xpi2 | xpi2  xpi2  xpi2 | ypi2  ypi2  ypi2  ypi2 | xpi2  xpi2  xpi2  ypi2 | ypi2  ypi2  ypi2 | ypi2  ypi2  xpi2  xpi2  xpi2 | ypi2  ypi2  xpi2  xpi2 | xpi2  xpi2  ypi2  ypi2  ypi2 | ypi2  ypi2  xpi2 | ypi2  ypi2 | ypi2  ypi2  xpi2 | xpi2  xpi2  xpi2 | xpi2  xpi2  ypi2  ypi2  ypi2 | ypi2  ypi2  ypi2 | ypi2  ypi2  ypi2 | ypi2  ypi2  xpi2 | xpi2  xpi2  xpi2  ypi2  ypi2  ypi2  xpi2 | ypi2  xpi2  xpi2  xpi2 | ypi2  xpi2 | xpi2  ypi2  xpi2 | xpi2  xpi2  xpi2  ypi2 | ypi2  xpi2 | ypi2  ypi2  xpi2  xpi2 | xpi2  xpi2  xpi2  ypi2  ypi2  ypi2 | xpi2  xpi2  xpi2 | xpi2  ypi2 | xpi2 | 
Repetition 006, Length 036: ypi2  xpi2  xpi2  xpi2 | ypi2 | ypi2  xpi2 | xpi2  xpi2  xpi2  ypi2  ypi2  ypi2  xpi2 | ypi2  ypi2  ypi2  xpi2  xpi2  xpi2 | xpi2  xpi2  xpi2  ypi2  ypi2  ypi2 | xpi2  ypi2  ypi2  ypi2  xpi2  xpi2  xpi2 | xpi2 | ypi2  ypi2  ypi2  xpi2 | ypi2  ypi2  xpi2  xpi2 | xpi2  ypi2  xpi2 | xpi2  ypi2 | ypi2  xpi2 | xpi2  xpi2  xpi2 | ypi2  ypi2  xpi2  xpi2  xpi2 | xpi2  xpi2  xpi2  ypi2 | ypi2  ypi2 | xpi2  ypi2  ypi2  ypi2  xpi2  xpi2  xpi2 | ypi2  ypi2  xpi2  xpi2  xpi2 | ypi2  ypi2  ypi2  xpi2 | xpi2  ypi2  xpi2 | xpi2  xpi2  xpi2  ypi2  ypi2  ypi2 | ypi2  ypi2  xpi2 | ypi2  ypi2  ypi2  ypi2 | ypi2  ypi2  ypi2 | ypi2  ypi2  xpi2 | xpi2  xpi2  xpi2  ypi2 | xpi2  xpi2  ypi2  ypi2  ypi2 | xpi2  xpi2  xpi2 | xpi2  xpi2  xpi2  ypi2  ypi2  ypi2 | ypi2  ypi2  ypi2  ypi2 | ypi2  ypi2  ypi2 | ypi2  xpi2 | xpi2 | xpi2  ypi2 | xpi2  xpi2  xpi2 | 
Repetition 006, Length 044: ypi2  ypi2  ypi2  ypi2 | ypi2  ypi2 | ypi2 | ypi2  ypi2 | xpi2  xpi2  xpi2  ypi2 | xpi2  xpi2  xpi2 | xpi2  xpi2  xpi2  ypi2 | ypi2  ypi2  ypi2  xpi2 | ypi2  xpi2  xpi2  xpi2 | xpi2  xpi2  xpi2  ypi2  ypi2  ypi2  xpi2 | ypi2  xpi2  xpi2  xpi2 | xpi2  xpi2  xpi2  ypi2 | xpi2  ypi2  xpi2 | ypi2  ypi2  xpi2  xpi2 | ypi2 | ypi2 | ypi2  xpi2 | xpi2  xpi2  xpi2  ypi2  ypi2  ypi2  xpi2 | xpi2  xpi2  xpi2  ypi2  ypi2  ypi2  xpi2 | ypi2  ypi2  ypi2  xpi2 | xpi2  xpi2  xpi2  ypi2  ypi2  ypi2 | ypi2  ypi2 | ypi2  ypi2  xpi2 | xpi2  ypi2  xpi2 | xpi2  xpi2  xpi2  ypi2 | xpi2  xpi2  xpi2  ypi2  ypi2  ypi2 | ypi2 | xpi2  xpi2  xpi2  ypi2  ypi2  ypi2  xpi2 | xpi2  xpi2  ypi2  ypi2  ypi2 | xpi2  xpi2  xpi2  ypi2  ypi2  ypi2  xpi2 | ypi2  ypi2  ypi2 | ypi2 | ypi2  ypi2  ypi2  ypi2 | ypi2  ypi2  ypi2  xpi2  xpi2  xpi2 | xpi2  ypi2  ypi2  ypi2  xpi2  xpi2  xpi2 | xpi2  xpi2  xpi2  ypi2 | xpi2  ypi2  ypi2  ypi2 | ypi2  xpi2  xpi2  xpi2 | xpi2 | ypi2  ypi2  ypi2  ypi2 | xpi2  xpi2  xpi2  ypi2  ypi2  ypi2  xpi2 | xpi2  ypi2  ypi2  ypi2  xpi2  xpi2  xpi2 | xpi2  ypi2  ypi2  ypi2 | xpi2  xpi2  xpi2  ypi2  ypi2  ypi2 | 
Repetition 006, Length 045: xpi2  ypi2  ypi2  ypi2 | xpi2  ypi2 | ypi2  xpi2  xpi2  xpi2 | xpi2  ypi2  xpi2 | ypi2  xpi2 | ypi2  ypi2  xpi2  xpi2  xpi2 | xpi2  ypi2 | xpi2  ypi2  ypi2  ypi2 | ypi2  ypi2  ypi2  xpi2  xpi2  xpi2 | ypi2  ypi2  xpi2  xpi2 | ypi2  ypi2 | ypi2  ypi2  ypi2 | xpi2  xpi2  xpi2  ypi2  ypi2  ypi2 | xpi2  ypi2  ypi2  ypi2  xpi2  xpi2  xpi2 | xpi2  ypi2  ypi2  ypi2 | xpi2  xpi2  xpi2  ypi2 | ypi2  ypi2  xpi2 | xpi2  xpi2  xpi2 | ypi2  ypi2 | ypi2  xpi2  xpi2  xpi2 | ypi2  ypi2 | xpi2  xpi2 | xpi2 | ypi2  ypi2 | xpi2  ypi2 | xpi2  xpi2 | ypi2  ypi2 | ypi2  ypi2  ypi2  xpi2 | ypi2  ypi2  xpi2  xpi2 | xpi2  xpi2  xpi2  ypi2  ypi2  ypi2 | ypi2  ypi2  ypi2  xpi2 | xpi2  ypi2 | ypi2  ypi2  xpi2  xpi2 | ypi2  ypi2  xpi2  xpi2 | ypi2  ypi2  xpi2  xpi2  xpi2 | ypi2  xpi2 | ypi2  ypi2  ypi2  xpi2 | xpi2  xpi2  xpi2  ypi2  ypi2  ypi2  xpi2 | xpi2  xpi2  ypi2 | xpi2  ypi2  ypi2  ypi2  xpi2  xpi2  xpi2 | ypi2  ypi2  xpi2 | xpi2 | ypi2  ypi2  xpi2  xpi2 | ypi2 | xpi2  xpi2 | 
Repetition 006, Length 046: ypi2  ypi2  ypi2  xpi2 | xpi2  xpi2  ypi2  ypi2  ypi2 | xpi2  ypi2  ypi2  ypi2 | ypi2  ypi2  ypi2 | ypi2  ypi2  ypi2  ypi2 | ypi2  xpi2 | xpi2  xpi2  xpi2  ypi2  ypi2  ypi2 | ypi2  ypi2 | xpi2  xpi2  ypi2 | xpi2  xpi2  ypi2  ypi2  ypi2 | xpi2  ypi2  ypi2  ypi2 | xpi2  ypi2  ypi2  ypi2  xpi2  xpi2  xpi2 | ypi2  ypi2  xpi2 | xpi2  xpi2  xpi2 | ypi2  xpi2 | ypi2  ypi2  ypi2 | ypi2  xpi2  xpi2  xpi2 | xpi2  xpi2  xpi2 | ypi2  ypi2  ypi2 | xpi2  xpi2  xpi2  ypi2 | ypi2  ypi2  ypi2 | ypi2  ypi2  ypi2  xpi2  xpi2  xpi2 | xpi2  xpi2  xpi2 | xpi2  xpi2  xpi2  ypi2 | xpi2  xpi2  xpi2  ypi2  ypi2  ypi2  xpi2 | ypi2  ypi2  xpi2  xpi2 | ypi2  ypi2  ypi2  xpi2  xpi2  xpi2 | xpi2 | ypi2  ypi2  ypi2  ypi2 | xpi2  xpi2  ypi2 | xpi2 | xpi2  xpi2 | xpi2  xpi2  ypi2  ypi2  ypi2 | xpi2  ypi2  ypi2  ypi2  xpi2  xpi2  xpi2 | ypi2  ypi2  xpi2  xpi2  xpi2 | ypi2  ypi2  ypi2 | ypi2  ypi2  ypi2  xpi2  xpi2  xpi2 | xpi2  xpi2  ypi2 | ypi2  xpi2 | ypi2  ypi2  ypi2  xpi2 | ypi2  xpi2 | xpi2  xpi2  xpi2  ypi2  ypi2  ypi2 | ypi2  ypi2  xpi2  xpi2  xpi2 | ypi2  ypi2  ypi2  xpi2  xpi2  xpi2 | ypi2  ypi2  ypi2  xpi2  xpi2  xpi2 | xpi2  xpi2  xpi2  ypi2  ypi2  ypi2 | 
Repetition 007, Length 002: ypi2  xpi2 | xpi2  xpi2  xpi2  ypi2  ypi2  ypi2 | 
Repetition 007, Length 003: xpi2  xpi2  xpi2  ypi2  ypi2  ypi2 | xpi2  ypi2  ypi2  ypi2 | xpi2  xpi2  xpi2  ypi2 | 
Repetition 007, Length 004: ypi2  ypi2  xpi2  xpi2  xpi2 | xpi2  ypi2  ypi2  ypi2  xpi2  xpi2  xpi2 | ypi2  ypi2  ypi2  xpi2  xpi2  xpi2 | ypi2  xpi2 | 
Repetition 007, Length 005: xpi2  xpi2  xpi2 | xpi2  xpi2  ypi2  ypi2  ypi2 | ypi2  xpi2 | xpi2  xpi2  xpi2  ypi2 | ypi2  ypi2  ypi2  xpi2  xpi2  xpi2 | 
Repetition 007, Length 006: ypi2  ypi2  ypi2  xpi2 | ypi2  ypi2  ypi2  xpi2 | xpi2  xpi2  ypi2  ypi2  ypi2 | ypi2  ypi2  xpi2 | xpi2  xpi2  ypi2  ypi2  ypi2 | ypi2 | 
Repetition 007, Length 007: ypi2  ypi2  ypi2 | xpi2 | xpi2  ypi2 | ypi2  ypi2  xpi2  xpi2  xpi2 | xpi2  xpi2  ypi2  ypi2  ypi2 | xpi2 | xpi2  ypi2  ypi2  ypi2  xpi2  xpi2  xpi2 | 
Repetition 007, Length 008: xpi2  xpi2  xpi2  ypi2  ypi2  ypi2  xpi2 | ypi2  ypi2  xpi2 | xpi2  xpi2  xpi2  ypi2  ypi2  ypi2 | xpi2  xpi2  xpi2 | xpi2  ypi2  xpi2 | xpi2  ypi2  ypi2  ypi2 | ypi2  ypi2  xpi2  xpi2 | xpi2  ypi2  ypi2  ypi2 | 
Repetition 007, Length 009: ypi2  ypi2  xpi2  xpi2  xpi2 | ypi2  ypi2  xpi2 | xpi2  xpi2 | xpi2  xpi2  xpi2 | ypi2 | xpi2  ypi2  ypi2  ypi2  xpi2  xpi2  xpi2 | ypi2 | xpi2 | ypi2  ypi2  xpi2  xpi2  xpi2 | 
Repetition 007, Length 011: xpi2  xpi2  xpi2 | ypi2 | ypi2  ypi2 | xpi2  ypi2 | xpi2  xpi2  xpi2  ypi2 | ypi2  ypi2  xpi2  xpi2  xpi2 | ypi2  ypi2  ypi2  xpi2 | ypi2 | xpi2  ypi2  xpi2 | ypi2  ypi2 | ypi2  ypi2  xpi2 | 
Repetition 007, Length 016: xpi2  ypi2 | xpi2  xpi2  xpi2  ypi2 | ypi2  ypi2  xpi2  xpi2  xpi2 | xpi2  ypi2  ypi2  ypi2  xpi2  xpi2  xpi2 | ypi2  ypi2  xpi2  xpi2 | xpi2  xpi2 | ypi2  ypi2  xpi2  xpi2 | ypi2  ypi2  xpi2  xpi2  xpi2 | ypi2  xpi2  xpi2  xpi2 | ypi2  ypi2  xpi2 | xpi2  xpi2  ypi2  ypi2  ypi2 | xpi2  ypi2  xpi2 | xpi2 | xpi2  xpi2  xpi2  ypi2 | ypi2  ypi2  ypi2  xpi2  xpi2  xpi2 | xpi2  xpi2  xpi2 | 
Repetition 007, Length 021: ypi2  ypi2  xpi2 | ypi2  ypi2  xpi2  xpi2  xpi2 | ypi2  xpi2  xpi2  xpi2 | ypi2  ypi2  ypi2  xpi2  xpi2  xpi2 | xpi2  xpi2  ypi2 | ypi2  xpi2  xpi2  xpi2 | xpi2  ypi2  ypi2  ypi2 | xpi2  xpi2  xpi2  ypi2 | ypi2  ypi2  ypi2  xpi2  xpi2  xpi2 | xpi2  ypi2  ypi2  ypi2 | xpi2  xpi2  xpi2  ypi2  ypi2  ypi2  xpi2 | ypi2  ypi2  ypi2 | ypi2  ypi2  xpi2  xpi2  xpi2 | xpi2  xpi2  xpi2  ypi2  ypi2  ypi2  xpi2 | ypi2  ypi2  ypi2  xpi2 | xpi2  ypi2 | xpi2  ypi2  ypi2  ypi2 | ypi2  ypi2  xpi2 | ypi2 | ypi2  ypi2 | ypi2  ypi2  ypi2 | 
Repetition 007, Length 026: ypi2  ypi2  ypi2  xpi2  xpi2  xpi2 | xpi2  xpi2  xpi2  ypi2  ypi2  ypi2  xpi2 | xpi2  xpi2  ypi2 | xpi2  xpi2  ypi2  ypi2  ypi2 | ypi2  ypi2  xpi2 | ypi2  ypi2  ypi2  xpi2  xpi2  xpi2 | ypi2  ypi2  ypi2 | xpi2  xpi2 | ypi2  ypi2  ypi2 | ypi2  ypi2  ypi2  xpi2  xpi2  xpi2 | xpi2  ypi2 | xpi2  ypi2  ypi2  ypi2 | xpi2  ypi2  ypi2  ypi2  xpi2  xpi2  xpi2 | xpi2  ypi2  ypi2  ypi2 | xpi2  xpi2  xpi2  ypi2  ypi2  ypi2 | ypi2  xpi2 | xpi2  xpi2  xpi2  ypi2  ypi2  ypi2  xpi2 | xpi2  ypi2 | xpi2  xpi2 | xpi2  ypi2 | xpi2  ypi2  ypi2  ypi2  xpi2  xpi2  xpi2 | xpi2  xpi2 | xpi2 | ypi2  ypi2  ypi2  xpi2  xpi2  xpi2 | ypi2  xpi2 | ypi2  ypi2  ypi2  ypi2 | 
Repetition 007, Length 031: xpi2  xpi2  xpi2  ypi2  ypi2  ypi2 | xpi2 | xpi2  xpi2 | xpi2  xpi2  xpi2  ypi2  ypi2  ypi2 | ypi2  xpi2  xpi2  xpi2 | ypi2  ypi2  xpi2  xpi2 | xpi2 | xpi2  xpi2  xpi2  ypi2  ypi2  ypi2 | xpi2  xpi2 | ypi2  ypi2 | xpi2  xpi2  xpi2  ypi2  ypi2  ypi2 | ypi2  ypi2  ypi2 | xpi2  xpi2  ypi2 | ypi2  ypi2  ypi2  xpi2  xpi2  xpi2 | xpi2  xpi2 | xpi2  xpi2  xpi2 | ypi2  ypi2  xpi2 | xpi2  xpi2 | xpi2  xpi2  xpi2  ypi2  ypi2  ypi2 | ypi2  ypi2  ypi2  ypi2 | xpi2  xpi2  xpi2 | ypi2  ypi2 | ypi2  ypi2  xpi2  xpi2  xpi2 | ypi2  xpi2  xpi2  xpi2 | ypi2 | xpi2  xpi2  xpi2  ypi2  ypi2  ypi2 | xpi2  xpi2  xpi2  ypi2  ypi2  ypi2 | ypi2  ypi2  ypi2  ypi2 | xpi2  xpi2  ypi2  ypi2  ypi2 | xpi2  xpi2  xpi2  ypi2 | ypi2  ypi2  ypi2  xpi2 | 
Repetition 007, Length 036: xpi2  ypi2  ypi2  ypi2 | ypi2  xpi2 | xpi2  ypi2 | xpi2  xpi2  xpi2  ypi2  ypi2  ypi2 | xpi2  xpi2  xpi2  ypi2 | xpi2  ypi2  xpi2 | ypi2  ypi2  xpi2 | xpi2  xpi2  xpi2  ypi2 | xpi2  xpi2  ypi2  ypi2  ypi2 | ypi2  ypi2  ypi2  ypi2 | xpi2  xpi2  xpi2 | xpi2  xpi2  ypi2  ypi2  ypi2 | xpi2  ypi2 | ypi2  ypi2  xpi2  xpi2 | xpi2  xpi2  ypi2 | ypi2  ypi2  ypi2 | xpi2  ypi2  xpi2 | ypi2  ypi2  xpi2  xpi2 | ypi2  ypi2  xpi2  xpi2 | xpi2  xpi2 | xpi2  xpi2  xpi2  ypi2  ypi2  ypi2 | xpi2  xpi2 | ypi2 | xpi2  xpi2 | ypi2  ypi2  ypi2  xpi2 | ypi2  ypi2  ypi2  xpi2  xpi2  xpi2 | xpi2  xpi2 | ypi2  ypi2  ypi2 | xpi2  ypi2  xpi2 | ypi2  xpi2 | ypi2  ypi2  ypi2  xpi2  xpi2  xpi2 | ypi2  xpi2 | xpi2  ypi2  xpi2 | xpi2  xpi2  ypi2  ypi2  ypi2 | xpi2  ypi2  xpi2 | xpi2  ypi2  ypi2  ypi2 | 
Repetition 007, Length 044: ypi2  xpi2 | xpi2  xpi2  xpi2  ypi2  ypi2  ypi2 | ypi2  ypi2  ypi2  ypi2 | xpi2  xpi2 | ypi2  ypi2  xpi2  xpi2  xpi2 | xpi2  xpi2  xpi2 | ypi2  ypi2  ypi2  xpi2 | ypi2  ypi2  xpi2  xpi2 | ypi2  ypi2  xpi2  xpi2  xpi2 | ypi2  ypi2  ypi2  ypi2 | ypi2 | xpi2  xpi2  xpi2 | xpi2  ypi2  ypi2  ypi2  xpi2  xpi2  xpi2 | xpi2  xpi2  xpi2  ypi2  ypi2  ypi2  xpi2 | ypi2  ypi2  ypi2 | xpi2 | ypi2  xpi2  xpi2  xpi2 | xpi2  xpi2  ypi2 | ypi2  ypi2  xpi2  xpi2 | xpi2  xpi2  xpi2  ypi2 | xpi2  xpi2  xpi2  ypi2  ypi2  ypi2  xpi2 | ypi2  ypi2  xpi2 | ypi2  ypi2  ypi2 | xpi2  xpi2 | xpi2  xpi2  ypi2  ypi2  ypi2 | xpi2  ypi2  xpi2 | ypi2  ypi2  ypi2  xpi2 | ypi2  xpi2 | ypi2  xpi2 | xpi2  xpi2  xpi2 | ypi2  ypi2  xpi2  xpi2 | ypi2  ypi2  xpi2  xpi2 | xpi2  ypi2  xpi2 | ypi2  ypi2  ypi2  xpi2  xpi2  xpi2 | ypi2  ypi2  ypi2  xpi2  xpi2  xpi2 | xpi2  xpi2  xpi2  ypi2 | xpi2  xpi2 | xpi2  xpi2 | xpi2  xpi2 | xpi2  ypi2  ypi2  ypi2  xpi2  xpi2  xpi2 | xpi2  xpi2  xpi2  ypi2  ypi2  ypi2  xpi2 | ypi2  ypi2  xpi2  xpi2  xpi2 | xpi2  ypi2  xpi2 | ypi2  ypi2  xpi2  xpi2  xpi2 | 
Repetition 007, Length 045: ypi2  ypi2  xpi2  xpi2 | ypi2  ypi2  ypi2  ypi2 | ypi2  ypi2  ypi2 | xpi2  xpi2  xpi2  ypi2 | ypi2  ypi2  xpi2  xpi2  xpi2 | ypi2  ypi2  ypi2  xpi2  xpi2  xpi2 | ypi2  ypi2  ypi2  xpi2 | ypi2  xpi2  xpi2  xpi2 | xpi2  xpi2  xpi2  ypi2  ypi2  ypi2 | xpi2 | xpi2  ypi2 | xpi2  ypi2  xpi2 | xpi2  xpi2  ypi2 | xpi2  xpi2  ypi2  ypi2  ypi2 | ypi2  ypi2  xpi2  xpi2  xpi2 | ypi2  ypi2  ypi2 | ypi2  ypi2  xpi2 | xpi2  ypi2  ypi2  ypi2  xpi2  xpi2  xpi2 | ypi2  ypi2  ypi2  xpi2 | ypi2  ypi2  ypi2  ypi2 | ypi2  ypi2  ypi2  xpi2  xpi2  xpi2 | xpi2 | xpi2  ypi2  ypi2  ypi2  xpi2  xpi2  xpi2 | xpi2  xpi2  ypi2  ypi2  ypi2 | ypi2 | ypi2  ypi2 | ypi2  ypi2 | ypi2  ypi2  xpi2 | ypi2  ypi2  xpi2 | ypi2  xpi2  xpi2  xpi2 | xpi2  xpi2 | ypi2  ypi2 | ypi2  ypi2 | ypi2  ypi2  xpi2  xpi2  xpi2 | ypi2  xpi2  xpi2  xpi2 | ypi2  ypi2  ypi2  xpi2 | xpi2  xpi2  ypi2 | xpi2  ypi2  ypi2  ypi2 | xpi2 | xpi2  xpi2  xpi2 | ypi2  xpi2  xpi2  xpi2 | ypi2  ypi2 | ypi2  xpi2  xpi2  xpi2 | ypi2  ypi2 | ypi2  xpi2  xpi2  xpi2 | 
Repetition 007, Length 046: xpi2  xpi2  xpi2  ypi2  ypi2  ypi2 | ypi2  xpi2  xpi2  xpi2 | xpi2  ypi2 | xpi2  ypi2  xpi2 | ypi2  ypi2  ypi2 | ypi2  ypi2  xpi2  xpi2  xpi2 | ypi2  ypi2  xpi2  xpi2  xpi2 | xpi2  xpi2  xpi2  ypi2 | ypi2  ypi2  xpi2  xpi2 | xpi2  ypi2  xpi2 | ypi2  ypi2  ypi2  xpi2  xpi2  xpi2 | ypi2  ypi2  ypi2 | xpi2  xpi2  ypi2  ypi2  ypi2 | xpi2  xpi2  xpi2  ypi2  ypi2  ypi2 | xpi2  xpi2  xpi2 | xpi2  xpi2  xpi2  ypi2 | xpi2  ypi2 | ypi2  ypi2  ypi2  ypi2 | xpi2  ypi2  ypi2  ypi2 | xpi2  ypi2  ypi2  ypi2 | xpi2  xpi2  xpi2  ypi2  ypi2  ypi2  xpi2 | ypi2  ypi2  ypi2  xpi2  xpi2  xpi2 | xpi2  xpi2  xpi2  ypi2  ypi2  ypi2  xpi2 | xpi2  xpi2  xpi2  ypi2 | xpi2  ypi2 | xpi2  xpi2  xpi2 | xpi2  xpi2  xpi2  ypi2 | xpi2  xpi2  xpi2  ypi2  ypi2  ypi2  xpi2 | ypi2  xpi2 | xpi2  xpi2  xpi2  ypi2 | xpi2  xpi2  xpi2  ypi2  ypi2  ypi2  xpi2 | xpi2  ypi2 | xpi2  ypi2  ypi2  ypi2  xpi2  xpi2  xpi2 | ypi2  xpi2 | xpi2  xpi2 | ypi2 | ypi2 | ypi2  ypi2 | ypi2  ypi2  ypi2  xpi2 | ypi2  ypi2  ypi2  xpi2 | xpi2  ypi2  ypi2  ypi2  xpi2  xpi2  xpi2 | xpi2  ypi2 | xpi2 | xpi2  ypi2  xpi2 | ypi2  ypi2  ypi2  ypi2 | xpi2  ypi2  xpi2 | 
Repetition 008, Length 002: xpi2  ypi2  ypi2  ypi2  xpi2  xpi2  xpi2 | xpi2  xpi2  xpi2  ypi2  ypi2  ypi2  xpi2 | 
Repetition 008, Length 003: ypi2  xpi2 | ypi2  ypi2  ypi2  xpi2  xpi2  xpi2 | ypi2  ypi2  ypi2  xpi2 | 
Repetition 008, Length 004: xpi2  xpi2  xpi2  ypi2 | ypi2  ypi2  ypi2  xpi2 | ypi2  ypi2  ypi2  xpi2  xpi2  xpi2 | xpi2  ypi2 | 
Repetition 008, Length 005: ypi2  ypi2  xpi2  xpi2  xpi2 | ypi2  ypi2  xpi2 | ypi2  ypi2  xpi2  xpi2  xpi2 | xpi2  ypi2  xpi2 | xpi2  ypi2  ypi2  ypi2 | 
Repetition 008, Length 006: ypi2  xpi2  xpi2  xpi2 | xpi2  xpi2  xpi2  ypi2  ypi2  ypi2  xpi2 | ypi2  ypi2  xpi2 | ypi2  ypi2 | xpi2  ypi2  ypi2  ypi2  xpi2  xpi2  xpi2 | xpi2  ypi2  ypi2  ypi2  xpi2  xpi2  xpi2 | 
Repetition 008, Length 007: xpi2  xpi2  xpi2 | xpi2  ypi2 | ypi2 | ypi2  ypi2  ypi2 | ypi2  ypi2  ypi2 | ypi2  ypi2  ypi2  ypi2 | ypi2  ypi2  ypi2  ypi2 | 
Repetition 008, Length 008: ypi2  ypi2  xpi2  xpi2  xpi2 | ypi2  xpi2 | xpi2  xpi2  ypi2 | ypi2  ypi2  xpi2  xpi2 | xpi2  xpi2  xpi2 | xpi2  xpi2 | xpi2 | xpi2  ypi2 | 
Repetition 008, Length 009: ypi2 | ypi2  xpi2 | xpi2  ypi2  ypi2  ypi2  xpi2  xpi2  xpi2 | ypi2  ypi2  ypi2  xpi2 | xpi2  xpi2 | ypi2  ypi2  ypi2  ypi2 | xpi2  xpi2 | xpi2  xpi2  xpi2  ypi2  ypi2  ypi2 | xpi2  ypi2  ypi2  ypi2 | 
Repetition 008, Length 011: ypi2  ypi2  xpi2  xpi2  xpi2 | xpi2  xpi2  xpi2  ypi2  ypi2  ypi2 | xpi2  xpi2  ypi2 | ypi2 | xpi2  ypi2  ypi2  ypi2  xpi2  xpi2  xpi2 | ypi2  ypi2  ypi2 | xpi2  ypi2 | ypi2  ypi2  xpi2 | ypi2  xpi2  xpi2  xpi2 | ypi2  ypi2  xpi2  xpi2  xpi2 | xpi2  ypi2  ypi2  ypi2  xpi2 | 
Repetition 008, Length 016: ypi2  ypi2  ypi2  ypi2 | ypi2  ypi2 | ypi2  ypi2  xpi2  xpi2 | xpi2  ypi2  ypi2  ypi2  xpi2  xpi2  xpi2 | ypi2  ypi2 | ypi2  xpi2  xpi2  xpi2 | ypi2  ypi2  ypi2  xpi2  xpi2  xpi2 | ypi2  ypi2  ypi2  xpi2  xpi2  xpi2 | xpi2  xpi2  xpi2  ypi2 | ypi2  ypi2  xpi2 | ypi2  ypi2  ypi2  xpi2 | xpi2  ypi2 | xpi2 | ypi2  ypi2 | ypi2  ypi2  ypi2 | ypi2  xpi2 | 
Repetition 008, Length 021: ypi2  ypi2  xpi2  xpi2 | ypi2  ypi2  xpi2 | xpi2  xpi2 | xpi2  xpi2  xpi2  ypi2  ypi2  ypi2 | xpi2  ypi2 | xpi2  xpi2  xpi2 | ypi2  xpi2  xpi2  xpi2 | ypi2  ypi2  ypi2  xpi2 | ypi2  ypi2  ypi2  xpi2 | ypi2 | xpi2  xpi2  xpi2  ypi2 | xpi2  xpi2  xpi2  ypi2  ypi2  ypi2 | xpi2  ypi2  ypi2  ypi2 | ypi2  ypi2  xpi2  xpi2 | ypi2 | ypi2  ypi2  xpi2  xpi2  xpi2 | ypi2  ypi2  xpi2 | xpi2  ypi2  xpi2 | ypi2  ypi2 | xpi2  ypi2  ypi2  ypi2  xpi2  xpi2  xpi2 | ypi2  xpi2 | 
Repetition 008, Length 026: xpi2  xpi2 | xpi2  xpi2  ypi2 | xpi2  xpi2  ypi2  ypi2  ypi2 | ypi2  ypi2  ypi2  xpi2  xpi2  xpi2 | xpi2  ypi2  xpi2 | ypi2  ypi2  ypi2  xpi2 | xpi2 | xpi2  xpi2  xpi2  ypi2  ypi2  ypi2 | xpi2  xpi2  ypi2 | xpi2 | ypi2  ypi2  ypi2  xpi2  xpi2  xpi2 | ypi2  xpi2  xpi2  xpi2 | xpi2  xpi2  xpi2  ypi2  ypi2  ypi2  xpi2 | xpi2  xpi2 | ypi2 | xpi2  xpi2 | xpi2  ypi2 | ypi2  ypi2  ypi2  ypi2 | ypi2  ypi2  ypi2  xpi2  xpi2  xpi2 | ypi2  ypi2  xpi2  xpi2  xpi2 | xpi2  ypi2 | ypi2  ypi2 | xpi2 | ypi2  ypi2  ypi2  ypi2 | ypi2  xpi2 | xpi2  ypi2  ypi2  ypi2 | 
Repetition 008, Length 031: ypi2  ypi2  ypi2  xpi2 | xpi2  xpi2 | ypi2  ypi2  xpi2 | ypi2  xpi2 | xpi2  xpi2  xpi2 | ypi2  ypi2 | xpi2  ypi2  xpi2 | xpi2  ypi2 | ypi2  ypi2  ypi2  xpi2 | ypi2  ypi2 | ypi2  ypi2  xpi2  xpi2 | ypi2  ypi2  xpi2  xpi2 | ypi2  xpi2 | ypi2  ypi2 | ypi2  ypi2  ypi2  xpi2 | xpi2  xpi2  xpi2 | xpi2  ypi2 | xpi2  xpi2  xpi2  ypi2  ypi2  ypi2  xpi2 | xpi2  xpi2 | xpi2  xpi2  xpi2 | xpi2  xpi2  ypi2 | ypi2 | ypi2  ypi2  ypi2  ypi2 | xpi2  xpi2 | xpi2  xpi2 | ypi2  ypi2 | xpi2 | xpi2  ypi2  xpi2 | ypi2  xpi2 | xpi2  xpi2  ypi2 | ypi2  ypi2  ypi2 | 
Repetition 008, Length 036: xpi2  xpi2  xpi2  ypi2 | xpi2  ypi2  xpi2 | ypi2  xpi2 | xpi2  ypi2 | xpi2  ypi2 | ypi2  ypi2 | xpi2  xpi2 | ypi2  ypi2  xpi2  xpi2  xpi2 | xpi2  ypi2  ypi2  ypi2  xpi2  xpi2  xpi2 | ypi2  ypi2  xpi2  xpi2 | xpi2  xpi2  xpi2 | ypi2  ypi2  ypi2  xpi2 | xpi2  xpi2 | xpi2  ypi2  xpi2 | xpi2  ypi2  ypi2  ypi2 | xpi2  xpi2  xpi2 | ypi2  xpi2 | ypi2  ypi2  ypi2  xpi2  xpi2  xpi2 | xpi2  ypi2  xpi2 | xpi2  xpi2  xpi2  ypi2  ypi2  ypi2  xpi2 | xpi2  ypi2  ypi2  ypi2 | xpi2  ypi2  ypi2  ypi2  xpi2  xpi2  xpi2 | ypi2  ypi2  ypi2  xpi2 | xpi2  ypi2  ypi2  ypi2 | xpi2 | xpi2  ypi2  ypi2  ypi2 | xpi2  xpi2  ypi2 | xpi2  xpi2  xpi2  ypi2 | ypi2  ypi2 | xpi2  xpi2  ypi2  ypi2  ypi2 | ypi2  ypi2  xpi2  xpi2 | xpi2  ypi2  ypi2  ypi2  xpi2  xpi2  xpi2 | xpi2  xpi2  ypi2  ypi2  ypi2 | xpi2  ypi2  ypi2  ypi2  xpi2  xpi2  xpi2 | ypi2  ypi2  xpi2  xpi2  xpi2 | ypi2  xpi2  xpi2  xpi2 | 
Repetition 008, Length 044: xpi2  xpi2  xpi2  ypi2 | ypi2  xpi2 | ypi2 | ypi2  ypi2 | xpi2  ypi2  xpi2 | ypi2  ypi2  ypi2 | ypi2  ypi2  ypi2 | xpi2  xpi2  xpi2 | ypi2  ypi2  ypi2  xpi2  xpi2  xpi2 | xpi2  ypi2 | ypi2  ypi2 | xpi2  ypi2  ypi2  ypi2 | ypi2  ypi2  ypi2  ypi2 | ypi2 | xpi2  ypi2 | ypi2  ypi2  xpi2  xpi2  xpi2 | ypi2  ypi2 | xpi2  xpi2  xpi2  ypi2  ypi2  ypi2 | xpi2  xpi2  ypi2  ypi2  ypi2 | ypi2 | ypi2  xpi2  xpi2  xpi2 | xpi2  ypi2  ypi2  ypi2  xpi2  xpi2  xpi2 | ypi2  xpi2  xpi2  xpi2 | ypi2  ypi2  xpi2  xpi2 | xpi2  ypi2  xpi2 | ypi2  ypi2  xpi2 | xpi2  ypi2  ypi2  ypi2  xpi2  xpi2  xpi2 | xpi2  xpi2  xpi2  ypi2 | ypi2  ypi2  ypi2  xpi2  xpi2  xpi2 | ypi2  ypi2 | ypi2  ypi2  ypi2  ypi2 | ypi2  ypi2  xpi2  xpi2  xpi2 | ypi2  xpi2  xpi2  xpi2 | xpi2  ypi2  ypi2  ypi2 | xpi2  xpi2  ypi2 | xpi2 | ypi2  ypi2  ypi2 | ypi2  ypi2 | ypi2  ypi2  ypi2  xpi2 | ypi2  xpi2  xpi2  xpi2 | xpi2  xpi2  xpi2  ypi2 | xpi2  ypi2 | ypi2  ypi2  xpi2 | ypi2  ypi2  ypi2  ypi2 | 
Repetition 008, Length 045: xpi2  xpi2  xpi2  ypi2  ypi2  ypi2  xpi2 | xpi2 | xpi2  xpi2  xpi2  ypi2 | ypi2 | ypi2  xpi2  xpi2  xpi2 | ypi2  ypi2  ypi2  ypi2 | ypi2 | ypi2  ypi2  ypi2 | xpi2  ypi2  xpi2 | xpi2  xpi2  ypi2 | xpi2  xpi2 | xpi2  xpi2  xpi2  ypi2  ypi2  ypi2 | xpi2  xpi2 | xpi2  xpi2 | ypi2  ypi2  ypi2  xpi2 | xpi2  ypi2 | xpi2  xpi2 | ypi2 | ypi2  ypi2  xpi2  xpi2  xpi2 | xpi2  xpi2  ypi2 | xpi2  xpi2 | xpi2  xpi2  xpi2  ypi2 | ypi2  ypi2  ypi2  ypi2 | ypi2  xpi2  xpi2  xpi2 | ypi2  ypi2  xpi2  xpi2  xpi2 | xpi2  ypi2 | xpi2  ypi2  ypi2  ypi2  xpi2  xpi2  xpi2 | ypi2  ypi2  ypi2  xpi2  xpi2  xpi2 | ypi2  ypi2  ypi2  xpi2  xpi2  xpi2 | xpi2  xpi2  ypi2  ypi2  ypi2 | xpi2  xpi2  xpi2  ypi2  ypi2  ypi2 | xpi2  xpi2  xpi2  ypi2  ypi2  ypi2 | xpi2  ypi2  ypi2  ypi2  xpi2  xpi2  xpi2 | ypi2  ypi2  xpi2  xpi2 | ypi2  ypi2 | ypi2  xpi2  xpi2  xpi2 | ypi2  xpi2  xpi2  xpi2 | xpi2  xpi2  xpi2  ypi2 | xpi2  ypi2  ypi2  ypi2 | ypi2  ypi2  xpi2 | ypi2  xpi2  xpi2  xpi2 | xpi2  xpi2  xpi2  ypi2  ypi2  ypi2 | xpi2  xpi2  ypi2 | xpi2  xpi2  ypi2  ypi2  ypi2 | xpi2  xpi2  ypi2 | 
Repetition 008, Length 046: xpi2  ypi2  ypi2  ypi2  xpi2  xpi2  xpi2 | xpi2  ypi2  xpi2 | ypi2  ypi2 | ypi2  ypi2  ypi2  xpi2 | xpi2  xpi2  ypi2 | xpi2  ypi2  xpi2 | xpi2  ypi2 | xpi2  xpi2  xpi2  ypi2  ypi2  ypi2  xpi2 | xpi2  ypi2 | ypi2  xpi2  xpi2  xpi2 | xpi2  xpi2  xpi2  ypi2  ypi2  ypi2  xpi2 | xpi2  xpi2  xpi2  ypi2  ypi2  ypi2  xpi2 | xpi2  xpi2 | xpi2  ypi2  ypi2  ypi2 | xpi2  ypi2  xpi2 | xpi2  xpi2  xpi2 | xpi2  xpi2  xpi2 | xpi2  ypi2  ypi2  ypi2 | ypi2  ypi2  ypi2  xpi2 | xpi2  xpi2  xpi2  ypi2 | ypi2  ypi2  xpi2  xpi2 | xpi2  xpi2  xpi2  ypi2 | xpi2 | xpi2 | xpi2 | xpi2  xpi2  xpi2  ypi2  ypi2  ypi2 | ypi2  ypi2  ypi2  xpi2 | ypi2  ypi2  xpi2 | ypi2  ypi2  xpi2  xpi2  xpi2 | ypi2  ypi2  xpi2 | xpi2  ypi2  ypi2  ypi2 | ypi2 | xpi2  xpi2  xpi2  ypi2  ypi2  ypi2  xpi2 | xpi2  xpi2  xpi2  ypi2  ypi2  ypi2 | ypi2  ypi2  ypi2  xpi2 | xpi2  xpi2  ypi2  ypi2  ypi2 | xpi2  ypi2  ypi2  ypi2  xpi2  xpi2  xpi2 | xpi2  ypi2  ypi2  ypi2  xpi2  xpi2  xpi2 | xpi2  xpi2 | xpi2  xpi2 | ypi2  ypi2  ypi2 | xpi2  xpi2  xpi2 | ypi2  ypi2  xpi2  xpi2 | ypi2  ypi2  ypi2  ypi2 | xpi2  ypi2  ypi2  ypi2 | ypi2  ypi2  xpi2  xpi2  xpi2 | 
Repetition 009, Length 002: ypi2 | ypi2  ypi2  ypi2 | 
Repetition 009, Length 003: ypi2  xpi2 | ypi2 | xpi2  ypi2  xpi2 | 
Repetition 009, Length 004: ypi2  ypi2  xpi2  xpi2 | ypi2 | ypi2  ypi2 | xpi2  xpi2  ypi2 | 
Repetition 009, Length 005: ypi2  ypi2  xpi2 | xpi2  ypi2  ypi2  ypi2 | ypi2  ypi2  ypi2  ypi2 | xpi2  xpi2  ypi2 | ypi2  ypi2  ypi2  ypi2 | 
Repetition 009, Length 006: xpi2  xpi2  xpi2  ypi2  ypi2  ypi2 | ypi2  xpi2  xpi2  xpi2 | ypi2  ypi2  xpi2  xpi2 | xpi2  ypi2 | ypi2  xpi2  xpi2  xpi2 | xpi2  xpi2 | 
Repetition 009, Length 007: xpi2  xpi2  xpi2  ypi2 | ypi2  ypi2  ypi2  xpi2  xpi2  xpi2 | xpi2  xpi2  xpi2  ypi2 | ypi2  ypi2  ypi2  xpi2 | ypi2  ypi2  ypi2  ypi2 | ypi2  ypi2  ypi2  xpi2  xpi2  xpi2 | xpi2  xpi2  xpi2  ypi2  ypi2  ypi2 | 
Repetition 009, Length 008: xpi2  xpi2  xpi2 | ypi2  ypi2  xpi2 | xpi2  ypi2  ypi2  ypi2  xpi2  xpi2  xpi2 | xpi2  xpi2 | ypi2  xpi2 | xpi2  xpi2  xpi2  ypi2  ypi2  ypi2  xpi2 | xpi2  ypi2  ypi2  ypi2  xpi2  xpi2  xpi2 | ypi2 | 
Repetition 009, Length 009: xpi2  xpi2 | ypi2  ypi2  ypi2  ypi2 | ypi2  ypi2  ypi2  xpi2  xpi2  xpi2 | ypi2  ypi2  ypi2  xpi2 | ypi2  ypi2  xpi2  xpi2 | xpi2  xpi2  xpi2  ypi2 | ypi2  xpi2 | xpi2  xpi2  ypi2 | ypi2  ypi2  xpi2 | 
Repetition 009, Length 011: xpi2  ypi2  ypi2  ypi2 | xpi2  xpi2  ypi2 | xpi2  xpi2  ypi2  ypi2  ypi2 | xpi2  ypi2  ypi2  ypi2 | xpi2  xpi2  ypi2  ypi2  ypi2 | xpi2  xpi2 | ypi2  xpi2 | ypi2  ypi2 | xpi2  xpi2  xpi2  ypi2  ypi2  ypi2 | xpi2  xpi2  xpi2  ypi2 | xpi2 | 
Repetition 009, Length 016: xpi2  xpi2  xpi2  ypi2  ypi2  ypi2  xpi2 | xpi2  xpi2  ypi2  ypi2  ypi2 | xpi2  xpi2  xpi2  ypi2  ypi2  ypi2 | xpi2  xpi2  xpi2  ypi2  ypi2  ypi2 | xpi2  ypi2  xpi2 | ypi2  ypi2  xpi2  xpi2 | ypi2  ypi2  ypi2  xpi2 | xpi2  xpi2  xpi2 | ypi2  ypi2  ypi2 | ypi2  ypi2  xpi2  xpi2 | xpi2  xpi2  xpi2  ypi2  ypi2  ypi2 | ypi2  ypi2  xpi2  xpi2 | xpi2  xpi2  xpi2  ypi2  ypi2  ypi2  xpi2 | xpi2  ypi2  ypi2  ypi2  xpi2  xpi2  xpi2 | xpi2  xpi2  ypi2 | xpi2  xpi2  xpi2  ypi2  ypi2  ypi2 | 
Repetition 009, Length 021: ypi2  xpi2  xpi2  xpi2 | ypi2  ypi2  ypi2  ypi2 | ypi2  ypi2  xpi2 | ypi2  ypi2 | xpi2  ypi2  ypi2  ypi2 | ypi2  ypi2  ypi2  ypi2 | ypi2  xpi2  xpi2  xpi2 | ypi2  ypi2  ypi2 | ypi2  ypi2  xpi2  xpi2  xpi2 | xpi2 | ypi2  ypi2 | ypi2  ypi2  xpi2 | ypi2  ypi2 | xpi2  ypi2 | xpi2  ypi2  ypi2  ypi2 | ypi2  ypi2  xpi2 | ypi2  xpi2  xpi2  xpi2 | xpi2  xpi2  ypi2  ypi2  ypi2 | xpi2 | ypi2  ypi2  ypi2  xpi2 | ypi2  xpi2 | 
Repetition 009, Length 026: xpi2  xpi2  ypi2 | xpi2  ypi2 | xpi2  xpi2  xpi2  ypi2 | ypi2  ypi2  xpi2 | xpi2  xpi2  xpi2 | ypi2  xpi2 | ypi2 | xpi2  xpi2  xpi2  ypi2  ypi2  ypi2  xpi2 | xpi2  ypi2  ypi2  ypi2  xpi2  xpi2  xpi2 | ypi2  ypi2  ypi2  xpi2  xpi2  xpi2 | ypi2 | xpi2  ypi2  ypi2  ypi2 | ypi2  ypi2  ypi2  xpi2  xpi2  xpi2 | ypi2  ypi2  xpi2 | ypi2  ypi2  xpi2  xpi2  xpi2 | ypi2  ypi2  ypi2  ypi2 | xpi2  ypi2  ypi2  ypi2 | xpi2  xpi2  xpi2  ypi2 | xpi2  xpi2  xpi2  ypi2  ypi2  ypi2 | xpi2  xpi2  xpi2  ypi2 | xpi2  xpi2  xpi2  ypi2 | ypi2  ypi2  ypi2  xpi2 | xpi2  ypi2  ypi2  ypi2 | xpi2  ypi2  ypi2  ypi2  xpi2  xpi2  xpi2 | ypi2  ypi2  ypi2  ypi2 | ypi2  ypi2 | 
Repetition 009, Length 031: xpi2  ypi2  xpi2 | xpi2  ypi2 | ypi2  ypi2  xpi2 | ypi2  ypi2  ypi2 | ypi2  ypi2  xpi2 | ypi2  ypi2  ypi2  xpi2 | xpi2  xpi2  xpi2  ypi2  ypi2  ypi2 | ypi2 | xpi2  ypi2 | ypi2  xpi2  xpi2  xpi2 | xpi2 | ypi2  ypi2 | xpi2  xpi2  ypi2 | ypi2  ypi2  ypi2  xpi2 | xpi2 | ypi2  ypi2  ypi2 | ypi2  ypi2  xpi2 | ypi2  ypi2  xpi2  xpi2 | xpi2  ypi2 | ypi2  ypi2 | xpi2  ypi2  xpi2 | ypi2  xpi2  xpi2  xpi2 | xpi2  ypi2  ypi2  ypi2  xpi2  xpi2  xpi2 | ypi2  ypi2  xpi2  xpi2 | ypi2  ypi2  xpi2  xpi2  xpi2 | ypi2  ypi2 | ypi2  ypi2  ypi2 | ypi2  ypi2  ypi2  ypi2 | xpi2  xpi2  ypi2  ypi2  ypi2 | ypi2  xpi2 | ypi2  ypi2  xpi2  xpi2  xpi2 | 
Repetition 009, Length 036: ypi2 | xpi2  xpi2  xpi2 | xpi2  ypi2 | ypi2  ypi2  ypi2  xpi2 | ypi2  ypi2  ypi2  ypi2 | xpi2  xpi2  ypi2 | ypi2  ypi2  ypi2  xpi2 | xpi2  xpi2  xpi2  ypi2 | ypi2  xpi2  xpi2  xpi2 | ypi2  xpi2  xpi2  xpi2 | ypi2  ypi2  xpi2  xpi2 | ypi2  xpi2 | ypi2  ypi2  ypi2 | xpi2 | xpi2  ypi2  xpi2 | xpi2  xpi2  xpi2  ypi2  ypi2  ypi2  xpi2 | xpi2  xpi2  ypi2  ypi2  ypi2 | ypi2  ypi2  xpi2  xpi2 | ypi2  ypi2  ypi2  xpi2  xpi2  xpi2 | xpi2  ypi2  ypi2  ypi2 | xpi2  ypi2  ypi2  ypi2 | xpi2  xpi2  xpi2  ypi2  ypi2  ypi2 | xpi2  xpi2  xpi2 | ypi2  xpi2  xpi2  xpi2 | ypi2  xpi2  xpi2  xpi2 | ypi2  xpi2 | xpi2  ypi2  xpi2 | ypi2  xpi2  xpi2  xpi2 | ypi2  ypi2  xpi2  xpi2  xpi2 | xpi2  ypi2  xpi2 | ypi2 | xpi2  ypi2  xpi2 | xpi2  ypi2  xpi2 | xpi2  xpi2  ypi2 | xpi2  ypi2  ypi2  ypi2  xpi2  xpi2  xpi2 | xpi2 | 
Repetition 009, Length 044: xpi2  ypi2  ypi2  ypi2 | xpi2  ypi2 | xpi2  xpi2 | xpi2  ypi2 | xpi2 | ypi2  ypi2  ypi2  xpi2 | xpi2  xpi2  xpi2  ypi2  ypi2  ypi2  xpi2 | xpi2  xpi2  xpi2  ypi2 | ypi2 | ypi2  xpi2 | xpi2  ypi2  ypi2  ypi2 | xpi2  xpi2  xpi2  ypi2  ypi2  ypi2  xpi2 | xpi2  xpi2  xpi2  ypi2 | ypi2  ypi2  ypi2  xpi2  xpi2  xpi2 | xpi2  ypi2  ypi2  ypi2 | ypi2 | xpi2  ypi2 | xpi2  xpi2 | ypi2 | ypi2  ypi2  ypi2  xpi2  xpi2  xpi2 | ypi2 | xpi2  xpi2 | xpi2  xpi2  xpi2  ypi2  ypi2  ypi2  xpi2 | xpi2  xpi2 | ypi2  ypi2  xpi2  xpi2  xpi2 | ypi2  ypi2  xpi2  xpi2  xpi2 | xpi2  xpi2  ypi2 | xpi2  xpi2  xpi2  ypi2  ypi2  ypi2 | ypi2 | xpi2  ypi2  xpi2 | xpi2  ypi2  ypi2  ypi2  xpi2  xpi2  xpi2 | ypi2  ypi2  ypi2 | ypi2  ypi2  ypi2  ypi2 | ypi2  ypi2  ypi2  ypi2 | ypi2 | ypi2  ypi2  ypi2  xpi2 | ypi2  ypi2  ypi2  xpi2  xpi2  xpi2 | xpi2  ypi2 | xpi2  xpi2  xpi2  ypi2  ypi2  ypi2 | ypi2  ypi2  xpi2 | ypi2  xpi2 | xpi2  ypi2  xpi2 | ypi2  ypi2  xpi2  xpi2 | ypi2  ypi2  ypi2  xpi2  xpi2  xpi2 | 
Repetition 009, Length 045: xpi2 | ypi2 | ypi2  ypi2  ypi2 | xpi2  xpi2  ypi2 | xpi2  xpi2  xpi2  ypi2  ypi2  ypi2  xpi2 | xpi2  xpi2  ypi2 | xpi2  xpi2 | xpi2  xpi2 | ypi2  ypi2  xpi2  xpi2 | xpi2  ypi2 | xpi2  ypi2  ypi2  ypi2  xpi2  xpi2  xpi2 | xpi2 | xpi2  ypi2  ypi2  ypi2  xpi2  xpi2  xpi2 | xpi2  xpi2  xpi2 | xpi2 | xpi2  ypi2 | xpi2  xpi2  ypi2  ypi2  ypi2 | xpi2  xpi2  xpi2  ypi2  ypi2  ypi2  xpi2 | xpi2  xpi2  xpi2  ypi2  ypi2  ypi2  xpi2 | ypi2  ypi2  xpi2  xpi2  xpi2 | ypi2  xpi2  xpi2  xpi2 | ypi2  xpi2  xpi2  xpi2 | ypi2  ypi2  ypi2  xpi2 | ypi2  xpi2 | ypi2  ypi2  ypi2  xpi2  xpi2  xpi2 | ypi2 | xpi2  xpi2  xpi2 | xpi2  ypi2 | xpi2  ypi2  ypi2  ypi2  xpi2  xpi2  xpi2 | xpi2  xpi2 | xpi2  ypi2 | ypi2  xpi2  xpi2  xpi2 | xpi2  xpi2  ypi2  ypi2  ypi2 | xpi2  ypi2  ypi2  ypi2 | xpi2  xpi2  ypi2  ypi2  ypi2 | xpi2  xpi2  xpi2 | xpi2  ypi2  ypi2  ypi2  xpi2  xpi2  xpi2 | xpi2  xpi2  xpi2  ypi2 | xpi2  ypi2  xpi2 | ypi2 | xpi2  xpi2 | xpi2  xpi2  ypi2 | ypi2  ypi2  ypi2  xpi2 | xpi2  xpi2  ypi2  ypi2  ypi2 | xpi2  xpi2 | 
Repetition 009, Length 046: xpi2  ypi2  ypi2  ypi2  xpi2  xpi2  xpi2 | xpi2  ypi2  xpi2 | ypi2  ypi2  xpi2 | ypi2  ypi2  ypi2 | xpi2  xpi2  xpi2  ypi2  ypi2  ypi2  xpi2 | xpi2  xpi2 | xpi2  xpi2  ypi2 | xpi2  ypi2  ypi2  ypi2  xpi2  xpi2  xpi2 | ypi2  ypi2  xpi2  xpi2  xpi2 | xpi2  xpi2  xpi2  ypi2  ypi2  ypi2  xpi2 | ypi2 | xpi2  xpi2  xpi2  ypi2  ypi2  ypi2  xpi2 | xpi2  xpi2  xpi2 | ypi2  ypi2  ypi2  xpi2  xpi2  xpi2 | xpi2  ypi2  xpi2 | ypi2  ypi2  ypi2  xpi2  xpi2  xpi2 | ypi2  ypi2 | xpi2  xpi2 | ypi2  xpi2 | ypi2  ypi2  ypi2  xpi2 | xpi2 | xpi2  xpi2 | xpi2 | xpi2  ypi2  xpi2 | xpi2  xpi2  xpi2  ypi2  ypi2  ypi2  xpi2 | xpi2  ypi2  ypi2  ypi2  xpi2  xpi2  xpi2 | ypi2  ypi2  ypi2  xpi2  xpi2  xpi2 | ypi2  ypi2  xpi2 | ypi2  ypi2 | xpi2  xpi2  xpi2  ypi2  ypi2  ypi2  xpi2 | xpi2  ypi2  ypi2  ypi2  xpi2  xpi2  xpi2 | ypi2  xpi2 | ypi2  ypi2  ypi2  xpi2  xpi2  xpi2 | ypi2  ypi2  xpi2  xpi2 | ypi2  ypi2  ypi2  ypi2 | xpi2  xpi2  xpi2  ypi2  ypi2  ypi2 | xpi2  xpi2  xpi2  ypi2  ypi2  ypi2 | ypi2  ypi2  ypi2  xpi2  xpi2  xpi2 | xpi2  xpi2  xpi2  ypi2  ypi2  ypi2 | ypi2  ypi2  xpi2 | ypi2  ypi2  xpi2  xpi2 | xpi2  xpi2  ypi2 | xpi2 | xpi2  ypi2  ypi2  ypi2 | ypi2  ypi2  xpi2 | xpi2  xpi2  ypi2 | 
Repetition 010, Length 002: xpi2 | xpi2  xpi2  xpi2 | 
Repetition 010, Length 003: ypi2  ypi2 | xpi2  xpi2  ypi2  ypi2  ypi2 | xpi2  xpi2  ypi2 | 
Repetition 010, Length 004: xpi2  xpi2  xpi2  ypi2 | xpi2  xpi2  xpi2 | ypi2  ypi2  ypi2 | xpi2  ypi2  ypi2  ypi2 | 
Repetition 010, Length 005: xpi2  xpi2  xpi2  ypi2  ypi2  ypi2  xpi2 | xpi2  ypi2  ypi2  ypi2  xpi2  xpi2  xpi2 | xpi2  xpi2  ypi2  ypi2  ypi2 | xpi2  xpi2  xpi2  ypi2  ypi2  ypi2  xpi2 | ypi2  xpi2  xpi2  xpi2 | 
Repetition 010, Length 006: xpi2  ypi2 | xpi2 | ypi2  ypi2  ypi2  xpi2  xpi2  xpi2 | ypi2  ypi2  xpi2  xpi2 | ypi2  xpi2  xpi2  xpi2 | ypi2  ypi2  xpi2 | 
Repetition 010, Length 007: xpi2  xpi2  xpi2  ypi2  ypi2  ypi2  xpi2 | ypi2  ypi2  ypi2  xpi2 | ypi2  xpi2  xpi2  xpi2 | ypi2  ypi2  ypi2  xpi2 | xpi2 | xpi2  xpi2  xpi2  ypi2  ypi2  ypi2  xpi2 | ypi2 | 
Repetition 010, Length 008: xpi2  xpi2  ypi2  ypi2  ypi2 | xpi2  xpi2  xpi2  ypi2 | xpi2  xpi2  xpi2  ypi2 | xpi2  xpi2  xpi2  ypi2  ypi2  ypi2 | xpi2  xpi2  ypi2  ypi2  ypi2 | ypi2  ypi2  xpi2 | xpi2  xpi2  xpi2  ypi2  ypi2  ypi2 | ypi2 | 
Repetition 010, Length 009: xpi2  xpi2  ypi2  ypi2  ypi2 | xpi2 | xpi2  ypi2  xpi2 | xpi2  xpi2  xpi2 | ypi2  ypi2  xpi2 | xpi2 | ypi2  xpi2 | xpi2  xpi2  ypi2  ypi2  ypi2 | xpi2  ypi2  ypi2  ypi2  xpi2 | 
Repetition 010, Length 011: xpi2  xpi2  xpi2  ypi2  ypi2  ypi2 | xpi2  xpi2  ypi2 | xpi2 | xpi2  xpi2  xpi2  ypi2  ypi2  ypi2 | ypi2  ypi2  ypi2  xpi2 | ypi2  ypi2  xpi2 | xpi2  xpi2  xpi2  ypi2 | xpi2  xpi2 | ypi2  ypi2  xpi2 | ypi2  ypi2 | xpi2  ypi2  ypi2  ypi2 | 
Repetition 010, Length 016: xpi2  ypi2  ypi2  ypi2 | ypi2  ypi2  ypi2  xpi2  xpi2  xpi2 | xpi2  xpi2  xpi2  ypi2  ypi2  ypi2  xpi2 | xpi2  ypi2  xpi2 | xpi2  ypi2 | xpi2  ypi2  ypi2  ypi2 | xpi2  ypi2  xpi2 | xpi2 | xpi2  xpi2  ypi2  ypi2  ypi2 | ypi2  xpi2 | xpi2  xpi2  xpi2  ypi2 | ypi2  ypi2  xpi2 | xpi2  ypi2 | xpi2  xpi2  xpi2  ypi2 | ypi2  xpi2 | ypi2  ypi2  ypi2  ypi2 | 
Repetition 010, Length 021: xpi2  xpi2  xpi2  ypi2  ypi2  ypi2 | ypi2  ypi2  xpi2  xpi2 | xpi2  xpi2  xpi2  ypi2 | ypi2  ypi2  xpi2  xpi2 | xpi2 | ypi2  ypi2  ypi2 | ypi2  ypi2  ypi2  xpi2  xpi2  xpi2 | xpi2  xpi2 | xpi2  xpi2  xpi2 | xpi2  ypi2  ypi2  ypi2  xpi2  xpi2  xpi2 | xpi2  ypi2 | ypi2  ypi2  ypi2  xpi2  xpi2  xpi2 | xpi2  ypi2  xpi2 | xpi2  xpi2  ypi2  ypi2  ypi2 | ypi2  ypi2  ypi2  xpi2 | xpi2  ypi2  ypi2  ypi2 | ypi2  ypi2  xpi2  xpi2 | xpi2  xpi2 | xpi2  ypi2  ypi2  ypi2 | ypi2  ypi2  ypi2  xpi2  xpi2  xpi2 | ypi2  ypi2  xpi2  xpi2 | 
Repetition 010, Length 026: ypi2  ypi2  ypi2  xpi2  xpi2  xpi2 | ypi2  ypi2  xpi2  xpi2 | ypi2  ypi2  ypi2  xpi2 | ypi2  ypi2  ypi2  xpi2 | xpi2  xpi2  ypi2 | ypi2  ypi2  xpi2  xpi2  xpi2 | xpi2  ypi2  xpi2 | ypi2  ypi2  ypi2  xpi2  xpi2  xpi2 | xpi2  xpi2  ypi2  ypi2  ypi2 | ypi2 | ypi2  ypi2 | xpi2  xpi2 | xpi2  xpi2  xpi2 | ypi2  ypi2  ypi2 | ypi2 | ypi2  ypi2  ypi2  xpi2  xpi2  xpi2 | xpi2  xpi2  xpi2 | ypi2  ypi2  ypi2 | xpi2  ypi2  ypi2  ypi2  xpi2  xpi2  xpi2 | ypi2  ypi2  xpi2  xpi2 | ypi2  ypi2  ypi2  xpi2 | xpi2  xpi2  xpi2  ypi2  ypi2  ypi2 | ypi2  ypi2  ypi2  xpi2  xpi2  xpi2 | ypi2  xpi2  xpi2  xpi2 | xpi2  xpi2 | xpi2  ypi2  xpi2 | 
Repetition 010, Length 031: xpi2  xpi2  ypi2 | xpi2 | ypi2  ypi2  xpi2 | ypi2  ypi2  ypi2  ypi2 | ypi2  ypi2 | ypi2  ypi2 | ypi2  ypi2  xpi2 | ypi2  ypi2  ypi2  xpi2  xpi2  xpi2 | xpi2  xpi2  xpi2  ypi2  ypi2  ypi2  xpi2 | xpi2  xpi2 | xpi2  xpi2  xpi2  ypi2  ypi2  ypi2  xpi2 | xpi2  xpi2 | ypi2  ypi2  xpi2 | ypi2  ypi2  ypi2  xpi2  xpi2  xpi2 | xpi2  ypi2  xpi2 | ypi2 | xpi2  xpi2  xpi2 | ypi2  ypi2  xpi2  xpi2 | ypi2 | xpi2  xpi2  xpi2  ypi2  ypi2  ypi2  xpi2 | ypi2 | ypi2  ypi2  ypi2 | ypi2  ypi2  xpi2 | xpi2  ypi2  ypi2  ypi2  xpi2  xpi2  xpi2 | ypi2 | xpi2 | ypi2  ypi2  ypi2  xpi2 | xpi2  ypi2  ypi2  ypi2  xpi2  xpi2  xpi2 | xpi2  xpi2  ypi2  ypi2  ypi2 | xpi2  ypi2  ypi2  ypi2  xpi2  xpi2  xpi2 | xpi2  xpi2  xpi2  ypi2  ypi2  ypi2  xpi2 | 
Repetition 010, Length 036: ypi2  ypi2 | xpi2  ypi2  ypi2  ypi2 | ypi2 | xpi2  xpi2  xpi2 | ypi2  ypi2  xpi2  xpi2  xpi2 | xpi2  ypi2  xpi2 | ypi2  ypi2  xpi2 | xpi2  xpi2  xpi2 | xpi2  ypi2  ypi2  ypi2  xpi2  xpi2  xpi2 | xpi2  xpi2  ypi2  ypi2  ypi2 | ypi2  ypi2  xpi2  xpi2 | xpi2  xpi2  xpi2  ypi2  ypi2  ypi2 | ypi2  ypi2  ypi2  ypi2 | ypi2 | ypi2  ypi2  xpi2  xpi2  xpi2 | ypi2  ypi2  ypi2  ypi2 | ypi2  ypi2 | xpi2  ypi2 | xpi2  xpi2  xpi2  ypi2  ypi2  ypi2  xpi2 | ypi2  xpi2 | xpi2  ypi2 | ypi2  xpi2 | xpi2  ypi2  ypi2  ypi2 | xpi2  ypi2  ypi2  ypi2 | xpi2  xpi2  xpi2 | ypi2  ypi2  ypi2 | xpi2  ypi2  ypi2  ypi2 | xpi2 | ypi2  ypi2  ypi2  ypi2 | xpi2  ypi2  xpi2 | ypi2  ypi2 | xpi2 | xpi2  ypi2  xpi2 | xpi2  xpi2  xpi2  ypi2  ypi2  ypi2 | xpi2  xpi2  xpi2  ypi2 | xpi2  xpi2  xpi2 | 
Repetition 010, Length 044: xpi2  ypi2  ypi2  ypi2  xpi2  xpi2  xpi2 | ypi2  ypi2  ypi2  xpi2 | xpi2  xpi2  xpi2  ypi2 | xpi2  xpi2  xpi2 | xpi2  xpi2  ypi2  ypi2  ypi2 | ypi2  ypi2  ypi2 | xpi2  ypi2  ypi2  ypi2 | ypi2  ypi2  ypi2 | ypi2  ypi2  xpi2  xpi2  xpi2 | xpi2  ypi2 | ypi2 | ypi2  ypi2  ypi2  xpi2  xpi2  xpi2 | ypi2  ypi2  ypi2 | ypi2  ypi2  xpi2  xpi2 | xpi2  ypi2  ypi2  ypi2 | xpi2  xpi2  xpi2  ypi2  ypi2  ypi2 | xpi2  xpi2  ypi2  ypi2  ypi2 | ypi2  xpi2 | xpi2  xpi2  xpi2  ypi2  ypi2  ypi2 | xpi2  xpi2  xpi2  ypi2  ypi2  ypi2  xpi2 | ypi2  ypi2  xpi2  xpi2 | xpi2  xpi2  xpi2  ypi2  ypi2  ypi2 | xpi2 | xpi2  xpi2  xpi2  ypi2  ypi2  ypi2 | xpi2  xpi2  xpi2 | xpi2  xpi2  xpi2 | ypi2  ypi2  xpi2  xpi2 | ypi2  ypi2  xpi2  xpi2 | xpi2  xpi2  ypi2 | ypi2  xpi2  xpi2  xpi2 | ypi2  ypi2  xpi2  xpi2 | xpi2  xpi2 | ypi2  xpi2  xpi2  xpi2 | xpi2  xpi2  ypi2  ypi2  ypi2 | xpi2  ypi2 | xpi2  ypi2  xpi2 | ypi2  ypi2  ypi2  ypi2 | xpi2  xpi2  xpi2 | xpi2  ypi2  ypi2  ypi2  xpi2  xpi2  xpi2 | xpi2 | xpi2  ypi2  ypi2  ypi2 | xpi2  xpi2  xpi2  ypi2  ypi2  ypi2 | xpi2 | xpi2  xpi2  xpi2  ypi2  ypi2  ypi2 | 
Repetition 010, Length 045: ypi2  ypi2  xpi2 | ypi2  xpi2  xpi2  xpi2 | xpi2  xpi2  xpi2  ypi2  ypi2  ypi2 | ypi2  xpi2  xpi2  xpi2 | xpi2  ypi2  xpi2 | xpi2  xpi2  xpi2  ypi2 | ypi2  ypi2  xpi2  xpi2 | ypi2  ypi2  xpi2 | ypi2  ypi2 | xpi2  xpi2  ypi2  ypi2  ypi2 | ypi2 | xpi2  ypi2  xpi2 | xpi2  xpi2  xpi2  ypi2  ypi2  ypi2 | xpi2  xpi2  ypi2  ypi2  ypi2 | ypi2  ypi2 | xpi2  xpi2  xpi2  ypi2  ypi2  ypi2  xpi2 | xpi2  xpi2  xpi2  ypi2  ypi2  ypi2 | ypi2  ypi2  ypi2  xpi2 | xpi2  xpi2  ypi2 | ypi2 | ypi2  ypi2  ypi2  xpi2 | xpi2  xpi2  xpi2  ypi2 | xpi2  xpi2  xpi2  ypi2  ypi2  ypi2  xpi2 | ypi2  ypi2  ypi2  xpi2 | xpi2  ypi2  ypi2  ypi2 | ypi2  xpi2  xpi2  xpi2 | xpi2  xpi2  ypi2 | xpi2  xpi2 | xpi2  xpi2  xpi2  ypi2  ypi2  ypi2 | xpi2  ypi2  ypi2  ypi2  xpi2  xpi2  xpi2 | ypi2 | ypi2  ypi2  ypi2  xpi2 | ypi2  ypi2  xpi2  xpi2 | xpi2  xpi2 | ypi2  xpi2  xpi2  xpi2 | ypi2  ypi2  ypi2 | xpi2  xpi2  xpi2  ypi2 | ypi2  ypi2  xpi2 | ypi2 | ypi2  ypi2  ypi2  xpi2 | xpi2  xpi2  xpi2  ypi2  ypi2  ypi2  xpi2 | xpi2  xpi2  xpi2  ypi2 | ypi2  ypi2  xpi2 | ypi2  xpi2 | ypi2  ypi2  ypi2 | 
Repetition 010, Length 046: ypi2  ypi2  ypi2  ypi2 | xpi2  ypi2  xpi2 | ypi2  ypi2  ypi2  xpi2  xpi2  xpi2 | ypi2  ypi2  xpi2 | ypi2  ypi2 | xpi2  ypi2 | ypi2  ypi2  ypi2  xpi2  xpi2  xpi2 | ypi2  ypi2  xpi2 | ypi2  ypi2 | xpi2 | xpi2  xpi2  xpi2  ypi2  ypi2  ypi2  xpi2 | ypi2  xpi2 | ypi2  ypi2  ypi2  xpi2 | ypi2  ypi2  xpi2  xpi2  xpi2 | xpi2 | ypi2  ypi2  ypi2 | ypi2  ypi2  ypi2 | ypi2  ypi2  xpi2 | xpi2  xpi2  xpi2  ypi2  ypi2  ypi2 | xpi2 | xpi2  ypi2 | xpi2  xpi2  xpi2  ypi2  ypi2  ypi2 | xpi2  xpi2  ypi2 | xpi2  ypi2  xpi2 | xpi2  xpi2  xpi2  ypi2  ypi2  ypi2 | xpi2  xpi2  xpi2  ypi2  ypi2  ypi2  xpi2 | xpi2 | ypi2  ypi2  ypi2 | ypi2  xpi2 | ypi2  xpi2 | xpi2  ypi2 | ypi2  ypi2  ypi2  xpi2  xpi2  xpi2 | xpi2  xpi2 | xpi2  xpi2  ypi2  ypi2  ypi2 | xpi2  ypi2  ypi2  ypi2 | ypi2 | ypi2  ypi2  ypi2  xpi2  xpi2  xpi2 | xpi2  xpi2  xpi2  ypi2  ypi2  ypi2 | ypi2  ypi2  xpi2  xpi2  xpi2 | xpi2  xpi2  ypi2  ypi2  ypi2 | xpi2  ypi2  ypi2  ypi2  xpi2  xpi2  xpi2 | ypi2  ypi2 | ypi2  ypi2  ypi2  xpi2 | ypi2 | ypi2  ypi2 | xpi2  xpi2 | 
Repetition 011, Length 002: xpi2  ypi2  ypi2  ypi2  xpi2  xpi2  xpi2 | xpi2  xpi2  xpi2  ypi2  ypi2  ypi2  xpi2 | 
Repetition 011, Length 003: xpi2  xpi2  ypi2 | ypi2  ypi2  xpi2  xpi2  xpi2 | xpi2  xpi2  xpi2  ypi2  ypi2  ypi2 | 
Repetition 011, Length 004: ypi2  ypi2  ypi2  xpi2  xpi2  xpi2 | ypi2  ypi2  ypi2  ypi2 | xpi2  ypi2 | ypi2  ypi2  ypi2  ypi2 | 
Repetition 011, Length 005: xpi2  xpi2  ypi2 | ypi2  ypi2  xpi2  xpi2 | ypi2 | ypi2  ypi2  ypi2 | ypi2  ypi2  ypi2 | 
Repetition 011, Length 006: ypi2  ypi2  ypi2  xpi2 | xpi2  xpi2  ypi2 | ypi2  ypi2 | ypi2 | ypi2  xpi2 | ypi2  xpi2  xpi2  xpi2 | 
Repetition 011, Length 007: xpi2  xpi2  ypi2  ypi2  ypi2 | ypi2  xpi2  xpi2  xpi2 | xpi2  ypi2 | xpi2  xpi2  xpi2  ypi2  ypi2  ypi2 | xpi2 | xpi2  xpi2 | ypi2  xpi2  xpi2  xpi2 | 
Repetition 011, Length 008: xpi2  xpi2  ypi2  ypi2  ypi2 | ypi2 | xpi2  xpi2  xpi2  ypi2  ypi2  ypi2 | xpi2  xpi2  xpi2 | xpi2  ypi2  xpi2 | xpi2  xpi2  xpi2 | ypi2  xpi2  xpi2  xpi2 | xpi2  ypi2  ypi2  ypi2  xpi2  xpi2  xpi2 | 
Repetition 011, Length 009: ypi2  ypi2  ypi2 | xpi2  xpi2  xpi2  ypi2  ypi2  ypi2  xpi2 | ypi2  ypi2  ypi2 | xpi2  ypi2 | ypi2  ypi2  ypi2  ypi2 | xpi2  xpi2  xpi2  ypi2  ypi2  ypi2 | ypi2  xpi2  xpi2  xpi2 | xpi2  xpi2  ypi2  ypi2  ypi2 | ypi2  ypi2  xpi2  xpi2 | 
Repetition 011, Length 011: ypi2  ypi2 | xpi2  xpi2  ypi2  ypi2  ypi2 | xpi2  xpi2 | xpi2  xpi2  xpi2  ypi2  ypi2  ypi2 | ypi2  xpi2  xpi2  xpi2 | ypi2  ypi2  xpi2  xpi2  xpi2 | ypi2  ypi2  xpi2  xpi2  xpi2 | ypi2  ypi2  ypi2  ypi2 | xpi2  ypi2 | ypi2  ypi2  ypi2  xpi2 | ypi2 | 
Repetition 011, Length 016: xpi2  xpi2  xpi2  ypi2 | ypi2  ypi2  xpi2  xpi2  xpi2 | ypi2 | xpi2  xpi2  xpi2  ypi2  ypi2  ypi2 | xpi2  xpi2  xpi2 | ypi2  ypi2  ypi2 | xpi2  xpi2  ypi2  ypi2  ypi2 | ypi2  ypi2  xpi2 | ypi2  xpi2  xpi2  xpi2 | xpi2  xpi2  xpi2  ypi2  ypi2  ypi2  xpi2 | xpi2  ypi2  xpi2 | xpi2 | xpi2  ypi2  ypi2  ypi2  xpi2  xpi2  xpi2 | ypi2  ypi2  ypi2  xpi2  xpi2  xpi2 | ypi2  xpi2 | xpi2  ypi2  ypi2  ypi2 | 
Repetition 011, Length 021: xpi2  ypi2 | ypi2  ypi2 | xpi2  xpi2  xpi2  ypi2  ypi2  ypi2 | ypi2  xpi2 | xpi2  xpi2  xpi2 | ypi2  ypi2  ypi2 | xpi2  ypi2  ypi2  ypi2  xpi2  xpi2  xpi2 | xpi2  xpi2  xpi2  ypi2  ypi2  ypi2  xpi2 | xpi2  xpi2  xpi2 | ypi2  ypi2  ypi2  xpi2  xpi2  xpi2 | ypi2 | xpi2  ypi2  ypi2  ypi2  xpi2  xpi2  xpi2 | xpi2  xpi2  ypi2  ypi2  ypi2 | xpi2  ypi2  ypi2  ypi2 | xpi2  xpi2  ypi2  ypi2  ypi2 | xpi2  ypi2 | ypi2  ypi2  ypi2  ypi2 | xpi2  xpi2  ypi2 | xpi2  ypi2  ypi2  ypi2 | xpi2  xpi2  ypi2  ypi2  ypi2 | ypi2  ypi2  xpi2  xpi2  xpi2 | 
Repetition 011, Length 026: ypi2  xpi2 | ypi2  xpi2 | ypi2  ypi2  xpi2 | xpi2  xpi2  xpi2  ypi2  ypi2  ypi2  xpi2 | xpi2  xpi2 | ypi2  ypi2  xpi2  xpi2  xpi2 | xpi2  ypi2 | ypi2  ypi2  ypi2 | ypi2  ypi2  xpi2  xpi2  xpi2 | xpi2  xpi2  ypi2  ypi2  ypi2 | ypi2  ypi2  ypi2  xpi2  xpi2  xpi2 | ypi2  ypi2  xpi2  xpi2  xpi2 | ypi2  ypi2  ypi2 | xpi2  ypi2  ypi2  ypi2 | xpi2  ypi2  xpi2 | xpi2  xpi2  xpi2 | xpi2  xpi2  xpi2  ypi2  ypi2  ypi2 | ypi2  xpi2  xpi2  xpi2 | xpi2  ypi2 | xpi2  xpi2  xpi2 | xpi2  xpi2  xpi2 | ypi2  ypi2  xpi2  xpi2 | ypi2  xpi2  xpi2  xpi2 | xpi2  xpi2  xpi2  ypi2 | ypi2  ypi2  xpi2 | xpi2  ypi2  xpi2 | 
Repetition 011, Length 031: xpi2  ypi2 | xpi2  xpi2  xpi2 | ypi2 | xpi2  xpi2  xpi2 | ypi2  xpi2 | xpi2  ypi2  ypi2  ypi2 | ypi2  ypi2  ypi2  ypi2 | xpi2  ypi2 | xpi2  xpi2  ypi2 | xpi2  xpi2  xpi2  ypi2 | xpi2 | xpi2  xpi2  xpi2  ypi2 | xpi2  xpi2 | ypi2  xpi2  xpi2  xpi2 | xpi2  ypi2  xpi2 | ypi2  xpi2  xpi2  xpi2 | xpi2  xpi2  xpi2  ypi2  ypi2  ypi2 | xpi2  xpi2  xpi2 | ypi2  xpi2 | xpi2  ypi2  ypi2  ypi2 | ypi2  xpi2 | ypi2  ypi2  xpi2 | ypi2  ypi2  xpi2  xpi2 | ypi2  ypi2  xpi2  xpi2 | xpi2  xpi2  xpi2  ypi2  ypi2  ypi2  xpi2 | xpi2  ypi2 | ypi2  ypi2  xpi2  xpi2 | xpi2  ypi2  ypi2  ypi2 | ypi2  ypi2  xpi2 | ypi2  ypi2  xpi2  xpi2  xpi2 | ypi2  ypi2  ypi2 | 
Repetition 011, Length 036: ypi2  ypi2  xpi2  xpi2  xpi2 | xpi2  xpi2  xpi2  ypi2  ypi2  ypi2 | ypi2  ypi2  xpi2 | xpi2  xpi2 | ypi2  ypi2  ypi2  xpi2  xpi2  xpi2 | xpi2 | ypi2  ypi2  ypi2  xpi2 | xpi2  ypi2  xpi2 | xpi2  xpi2  xpi2  ypi2  ypi2  ypi2  xpi2 | ypi2  ypi2  ypi2  xpi2 | xpi2  ypi2  ypi2  ypi2  xpi2  xpi2  xpi2 | xpi2  xpi2  xpi2  ypi2  ypi2  ypi2  xpi2 | ypi2  ypi2 | xpi2  xpi2  xpi2  ypi2  ypi2  ypi2 | xpi2  xpi2  xpi2  ypi2  ypi2  ypi2 | ypi2  ypi2  xpi2  xpi2  xpi2 | xpi2  xpi2  ypi2  ypi2  ypi2 | xpi2  xpi2  xpi2  ypi2 | xpi2  ypi2  xpi2 | xpi2  xpi2 | xpi2  xpi2  xpi2  ypi2  ypi2  ypi2 | xpi2  ypi2 | ypi2  ypi2  ypi2  xpi2  xpi2  xpi2 | ypi2  ypi2  xpi2 | xpi2  xpi2  ypi2 | ypi2  ypi2  ypi2  ypi2 | xpi2  ypi2  ypi2  ypi2 | xpi2  xpi2  xpi2  ypi2  ypi2  ypi2  xpi2 | xpi2  xpi2  xpi2  ypi2 | xpi2  xpi2  ypi2 | ypi2 | xpi2  ypi2  ypi2  ypi2  xpi2  xpi2  xpi2 | xpi2  ypi2  ypi2  ypi2  xpi2  xpi2  xpi2 | xpi2  xpi2  xpi2 | xpi2  ypi2 | xpi2  xpi2  xpi2  ypi2  ypi2  ypi2 | 
Repetition 011, Length 044: xpi2  xpi2  ypi2 | xpi2 | xpi2  ypi2  ypi2  ypi2  xpi2  xpi2  xpi2 | ypi2  ypi2  ypi2  ypi2 | xpi2  ypi2 | xpi2  xpi2  xpi2 | xpi2  xpi2  ypi2 | ypi2  xpi2 | xpi2  xpi2  xpi2  ypi2  ypi2  ypi2  xpi2 | ypi2  ypi2  ypi2  ypi2 | xpi2  xpi2 | ypi2  ypi2  ypi2 | xpi2  ypi2  xpi2 | xpi2  xpi2  xpi2  ypi2  ypi2  ypi2 | xpi2  xpi2  xpi2  ypi2  ypi2  ypi2 | xpi2  xpi2  xpi2  ypi2  ypi2  ypi2 | xpi2  xpi2  xpi2 | ypi2  xpi2  xpi2  xpi2 | ypi2  xpi2 | xpi2  xpi2  xpi2  ypi2  ypi2  ypi2  xpi2 | ypi2  ypi2  ypi2  ypi2 | ypi2  ypi2  xpi2 | xpi2  xpi2  xpi2  ypi2  ypi2  ypi2  xpi2 | xpi2  ypi2  xpi2 | xpi2  xpi2  ypi2  ypi2  ypi2 | xpi2  xpi2  ypi2 | xpi2  xpi2  xpi2  ypi2 | xpi2  xpi2  xpi2  ypi2  ypi2  ypi2  xpi2 | xpi2  xpi2  xpi2 | ypi2  xpi2 | xpi2  xpi2  ypi2 | ypi2  ypi2  ypi2  xpi2  xpi2  xpi2 | xpi2  ypi2  xpi2 | xpi2  ypi2  ypi2  ypi2  xpi2  xpi2  xpi2 | ypi2  ypi2  xpi2 | ypi2  ypi2  xpi2 | xpi2  xpi2  xpi2 | ypi2  ypi2  xpi2 | xpi2  xpi2  xpi2 | ypi2  ypi2  ypi2  xpi2  xpi2  xpi2 | xpi2  ypi2  xpi2 | xpi2  ypi2  ypi2  ypi2  xpi2  xpi2  xpi2 | ypi2  ypi2  ypi2 | ypi2  ypi2  ypi2  xpi2 | 
Repetition 011, Length 045: xpi2  ypi2  xpi2 | ypi2 | ypi2  ypi2  ypi2  ypi2 | ypi2  ypi2  ypi2 | ypi2 | xpi2  ypi2  ypi2  ypi2  xpi2  xpi2  xpi2 | xpi2  ypi2  xpi2 | xpi2  ypi2  ypi2  ypi2  xpi2  xpi2  xpi2 | xpi2  ypi2  xpi2 | xpi2  xpi2  ypi2 | xpi2  ypi2  xpi2 | ypi2  ypi2  ypi2  xpi2 | xpi2  ypi2  ypi2  ypi2 | xpi2 | ypi2  ypi2  xpi2 | xpi2  xpi2  ypi2  ypi2  ypi2 | ypi2  ypi2  ypi2 | ypi2  xpi2  xpi2  xpi2 | xpi2  xpi2  xpi2  ypi2 | ypi2  ypi2  ypi2  ypi2 | ypi2  xpi2  xpi2  xpi2 | ypi2  ypi2  ypi2  xpi2  xpi2  xpi2 | xpi2  ypi2  xpi2 | xpi2  xpi2  xpi2 | xpi2  xpi2  xpi2 | ypi2  ypi2  ypi2  xpi2 | ypi2  ypi2  ypi2  ypi2 | xpi2  xpi2  xpi2  ypi2 | ypi2  ypi2  ypi2 | xpi2  ypi2  ypi2  ypi2  xpi2  xpi2  xpi2 | ypi2  ypi2  xpi2  xpi2  xpi2 | ypi2  ypi2  ypi2  xpi2  xpi2  xpi2 | ypi2  ypi2  ypi2 | xpi2  xpi2  ypi2 | xpi2  xpi2  xpi2  ypi2  ypi2  ypi2  xpi2 | ypi2  ypi2 | ypi2  ypi2  xpi2 | xpi2  xpi2  xpi2  ypi2  ypi2  ypi2  xpi2 | ypi2  ypi2  ypi2 | ypi2  ypi2  xpi2  xpi2 | ypi2  ypi2  xpi2  xpi2  xpi2 | ypi2  ypi2  ypi2 | xpi2  ypi2 | xpi2  xpi2  xpi2 | ypi2  ypi2  ypi2 | 
Repetition 011, Length 046: ypi2  ypi2  xpi2  xpi2 | xpi2  xpi2 | xpi2  ypi2  ypi2  ypi2  xpi2  xpi2  xpi2 | xpi2  ypi2  ypi2  ypi2  xpi2  xpi2  xpi2 | ypi2  ypi2  ypi2  xpi2  xpi2  xpi2 | ypi2  ypi2  xpi2  xpi2 | xpi2  xpi2  xpi2  ypi2  ypi2  ypi2 | ypi2  ypi2 | xpi2  ypi2  ypi2  ypi2 | xpi2  xpi2 | ypi2  ypi2  ypi2 | xpi2  xpi2  xpi2  ypi2  ypi2  ypi2  xpi2 | ypi2  ypi2  ypi2  xpi2  xpi2  xpi2 | ypi2  ypi2  ypi2 | ypi2  ypi2  xpi2  xpi2 | ypi2  ypi2  xpi2 | xpi2  xpi2  xpi2 | ypi2  ypi2 | xpi2 | ypi2  ypi2  ypi2  xpi2 | xpi2  xpi2  ypi2  ypi2  ypi2 | xpi2  xpi2  xpi2  ypi2  ypi2  ypi2  xpi2 | ypi2  ypi2 | ypi2 | xpi2  xpi2 | ypi2  ypi2  ypi2  xpi2  xpi2  xpi2 | xpi2  xpi2  ypi2  ypi2  ypi2 | xpi2  ypi2 | ypi2 | ypi2  xpi2  xpi2  xpi2 | ypi2  ypi2 | ypi2  ypi2  xpi2 | xpi2  ypi2  ypi2  ypi2  xpi2  xpi2  xpi2 | xpi2  xpi2  xpi2  ypi2 | xpi2  ypi2 | ypi2  xpi2 | xpi2  ypi2  ypi2  ypi2  xpi2  xpi2  xpi2 | ypi2  ypi2  xpi2  xpi2  xpi2 | ypi2  ypi2  ypi2  xpi2  xpi2  xpi2 | ypi2  ypi2  ypi2  ypi2 | ypi2  ypi2  ypi2  ypi2 | xpi2  ypi2  ypi2  ypi2 | xpi2  xpi2  ypi2 | ypi2  ypi2  xpi2  xpi2 | xpi2  xpi2  xpi2 | ypi2 | 
Repetition 012, Length 002: ypi2  ypi2  ypi2  ypi2 | ypi2  ypi2  ypi2  ypi2 | 
Repetition 012, Length 003: xpi2  xpi2  xpi2  ypi2  ypi2  ypi2 | ypi2  ypi2  ypi2 | ypi2  ypi2  xpi2 | 
Repetition 012, Length 004: ypi2  ypi2  ypi2 | ypi2  ypi2  ypi2  ypi2 | xpi2  ypi2 | xpi2  ypi2  ypi2  ypi2  xpi2  xpi2  xpi2 | 
Repetition 012, Length 005: xpi2  ypi2  ypi2  ypi2 | xpi2  ypi2  ypi2  ypi2 | ypi2  xpi2 | xpi2  xpi2  ypi2 | xpi2  xpi2  xpi2 | 
Repetition 012, Length 006: ypi2  ypi2 | xpi2  ypi2  ypi2  ypi2 | ypi2  ypi2  ypi2  xpi2  xpi2  xpi2 | xpi2  xpi2  xpi2  ypi2  ypi2  ypi2  xpi2 | xpi2  xpi2  xpi2  ypi2  ypi2  ypi2  xpi2 | ypi2  ypi2 | 
Repetition 012, Length 007: ypi2  ypi2 | xpi2 | ypi2 | ypi2  ypi2  ypi2  xpi2 | xpi2  xpi2  ypi2  ypi2  ypi2 | ypi2  ypi2 | ypi2 | 
Repetition 012, Length 008: xpi2 | xpi2  ypi2  ypi2  ypi2  xpi2  xpi2  xpi2 | xpi2  ypi2  xpi2 | ypi2  ypi2  ypi2  ypi2 | xpi2  ypi2  ypi2  ypi2  xpi2  xpi2  xpi2 | xpi2  xpi2  xpi2  ypi2  ypi2  ypi2 | xpi2  xpi2  xpi2  ypi2  ypi2  ypi2  xpi2 | xpi2  ypi2  ypi2  ypi2  xpi2 | 
Repetition 012, Length 009: xpi2 | xpi2  xpi2  xpi2  ypi2  ypi2  ypi2  xpi2 | ypi2  ypi2  xpi2  xpi2 | ypi2  ypi2  xpi2  xpi2  xpi2 | ypi2  xpi2 | xpi2  xpi2  ypi2 | xpi2  xpi2  xpi2  ypi2 | ypi2  ypi2  xpi2  xpi2 | xpi2  ypi2  ypi2  ypi2 | 
Repetition 012, Length 011: xpi2  xpi2  xpi2  ypi2  ypi2  ypi2 | ypi2  ypi2  ypi2 | ypi2  ypi2  xpi2  xpi2  xpi2 | ypi2  ypi2  ypi2  xpi2  xpi2  xpi2 | xpi2  xpi2  xpi2  ypi2  ypi2  ypi2 | ypi2  ypi2  xpi2  xpi2  xpi2 | xpi2  xpi2  xpi2  ypi2  ypi2  ypi2  xpi2 | ypi2  ypi2  ypi2  xpi2 | ypi2  ypi2  ypi2 | xpi2  ypi2  ypi2  ypi2 | xpi2  xpi2  ypi2 | 
Repetition 012, Length 016: ypi2  ypi2  ypi2  xpi2  xpi2  xpi2 | ypi2  xpi2  xpi2  xpi2 | xpi2  ypi2  ypi2  ypi2 | ypi2  ypi2 | xpi2  ypi2  ypi2  ypi2 | xpi2  xpi2  ypi2 | xpi2  xpi2  xpi2  ypi2  ypi2  ypi2  xpi2 | ypi2  ypi2  ypi2  xpi2 | ypi2  ypi2  xpi2 | ypi2  ypi2  xpi2  xpi2 | xpi2  ypi2  ypi2  ypi2  xpi2  xpi2  xpi2 | xpi2  xpi2  xpi2  ypi2  ypi2  ypi2  xpi2 | xpi2  xpi2 | xpi2  xpi2  ypi2  ypi2  ypi2 | xpi2  xpi2  xpi2  ypi2  ypi2  ypi2  xpi2 | xpi2  xpi2  ypi2 | 
Repetition 012, Length 021: ypi2  ypi2  ypi2  xpi2 | ypi2  ypi2  ypi2  xpi2  xpi2  xpi2 | xpi2  xpi2  xpi2 | ypi2  ypi2  ypi2  xpi2  xpi2  xpi2 | xpi2  xpi2 | ypi2  xpi2  xpi2  xpi2 | xpi2  xpi2  ypi2  ypi2  ypi2 | xpi2 | xpi2  ypi2  ypi2  ypi2 | ypi2  ypi2  xpi2 | ypi2  xpi2  xpi2  xpi2 | xpi2  ypi2 | xpi2  xpi2  xpi2 | xpi2  ypi2 | ypi2 | ypi2  ypi2  ypi2 | xpi2  ypi2 | xpi2  xpi2  xpi2  ypi2  ypi2  ypi2 | xpi2  xpi2  xpi2 | xpi2  ypi2  ypi2  ypi2 | ypi2  xpi2 | 
Repetition 012, Length 026: xpi2  xpi2  ypi2 | xpi2  ypi2  ypi2  ypi2  xpi2  xpi2  xpi2 | xpi2  ypi2 | xpi2  xpi2  xpi2 | xpi2  xpi2  xpi2 | ypi2  xpi2 | ypi2  ypi2  ypi2 | ypi2  xpi2  xpi2  xpi2 | ypi2  ypi2  ypi2  xpi2 | ypi2  xpi2  xpi2  xpi2 | xpi2  xpi2  xpi2 | ypi2  ypi2  ypi2  ypi2 | xpi2  xpi2  xpi2 | ypi2  ypi2 | xpi2  ypi2  ypi2  ypi2 | xpi2  xpi2  ypi2 | xpi2  ypi2  ypi2  ypi2 | ypi2 | xpi2  ypi2  ypi2  ypi2 | xpi2  ypi2  xpi2 | xpi2  ypi2  xpi2 | xpi2  xpi2  xpi2  ypi2  ypi2  ypi2 | ypi2  ypi2  xpi2 | ypi2  ypi2  xpi2 | xpi2  ypi2 | ypi2  ypi2  xpi2 | 
Repetition 012, Length 031: ypi2  xpi2 | xpi2  ypi2 | xpi2  ypi2  ypi2  ypi2 | xpi2 | ypi2  ypi2  ypi2  xpi2  xpi2  xpi2 | ypi2  ypi2  ypi2  xpi2 | xpi2  ypi2 | xpi2 | ypi2  ypi2  xpi2  xpi2  xpi2 | ypi2  xpi2 | ypi2  ypi2  ypi2 | xpi2  ypi2  ypi2  ypi2 | xpi2  xpi2  xpi2  ypi2  ypi2  ypi2  xpi2 | xpi2  xpi2  xpi2 | ypi2  ypi2  xpi2  xpi2  xpi2 | xpi2  xpi2 | ypi2  ypi2  ypi2 | ypi2  xpi2  xpi2  xpi2 | ypi2  xpi2 | xpi2  xpi2  xpi2  ypi2  ypi2  ypi2 | ypi2  ypi2  xpi2 | xpi2  ypi2  ypi2  ypi2 | ypi2 | ypi2  ypi2  ypi2  ypi2 | xpi2  ypi2  xpi2 | xpi2  xpi2  ypi2 | ypi2  ypi2  ypi2 | ypi2  ypi2  ypi2  xpi2  xpi2  xpi2 | ypi2  xpi2 | ypi2  ypi2  ypi2  xpi2 | xpi2  xpi2  xpi2  ypi2  ypi2  ypi2  xpi2 | 
Repetition 012, Length 036: ypi2  ypi2  ypi2 | ypi2  ypi2  ypi2  xpi2  xpi2  xpi2 | ypi2  ypi2  xpi2 | xpi2  xpi2  xpi2  ypi2  ypi2  ypi2 | xpi2  xpi2  ypi2  ypi2  ypi2 | xpi2  xpi2  xpi2  ypi2 | ypi2  ypi2  xpi2  xpi2 | ypi2  ypi2 | xpi2  xpi2  xpi2  ypi2 | ypi2  ypi2  xpi2  xpi2  xpi2 | xpi2  xpi2  ypi2 | xpi2  ypi2  ypi2  ypi2  xpi2  xpi2  xpi2 | xpi2  xpi2  xpi2  ypi2  ypi2  ypi2 | xpi2  ypi2 | ypi2  xpi2 | ypi2  ypi2  ypi2 | ypi2  ypi2  xpi2  xpi2 | xpi2 | ypi2  xpi2 | xpi2  xpi2  xpi2  ypi2  ypi2  ypi2  xpi2 | ypi2 | ypi2  ypi2  xpi2  xpi2 | xpi2  xpi2  xpi2  ypi2  ypi2  ypi2 | xpi2  xpi2  ypi2 | ypi2  ypi2  xpi2 | ypi2  ypi2  ypi2  xpi2  xpi2  xpi2 | xpi2  xpi2  ypi2  ypi2  ypi2 | xpi2  ypi2 | ypi2  xpi2  xpi2  xpi2 | ypi2 | ypi2  ypi2  ypi2  ypi2 | xpi2 | xpi2  xpi2  ypi2  ypi2  ypi2 | xpi2  ypi2 | ypi2  ypi2  ypi2  ypi2 | ypi2  xpi2 | 
Repetition 012, Length 044: ypi2 | ypi2  ypi2  ypi2 | xpi2  ypi2  ypi2  ypi2 | xpi2  xpi2  xpi2  ypi2  ypi2  ypi2 | xpi2  xpi2  xpi2  ypi2  ypi2  ypi2 | xpi2  xpi2 | xpi2  xpi2  xpi2  ypi2  ypi2  ypi2  xpi2 | xpi2  ypi2 | xpi2  xpi2  xpi2  ypi2  ypi2  ypi2  xpi2 | ypi2 | ypi2  ypi2 | xpi2  xpi2  xpi2  ypi2  ypi2  ypi2  xpi2 | ypi2  ypi2  xpi2  xpi2 | ypi2  ypi2  ypi2 | xpi2  xpi2 | xpi2  xpi2  xpi2 | ypi2  ypi2  ypi2  xpi2 | xpi2 | xpi2  xpi2  xpi2  ypi2  ypi2  ypi2  xpi2 | xpi2  ypi2  ypi2  ypi2  xpi2  xpi2  xpi2 | xpi2  xpi2 | ypi2  ypi2  xpi2  xpi2 | xpi2  ypi2  xpi2 | ypi2  ypi2  ypi2  xpi2 | xpi2  xpi2  ypi2 | xpi2 | xpi2  xpi2  xpi2  ypi2  ypi2  ypi2  xpi2 | xpi2  xpi2 | ypi2  ypi2  ypi2  xpi2  xpi2  xpi2 | xpi2  xpi2  xpi2  ypi2  ypi2  ypi2  xpi2 | ypi2  xpi2  xpi2  xpi2 | xpi2  ypi2  ypi2  ypi2  xpi2  xpi2  xpi2 | xpi2  xpi2  ypi2  ypi2  ypi2 | xpi2  xpi2  ypi2 | xpi2  ypi2 | ypi2  ypi2  xpi2 | xpi2  xpi2  xpi2 | xpi2  ypi2 | xpi2  xpi2  ypi2 | xpi2  ypi2  ypi2  ypi2 | xpi2  xpi2  xpi2  ypi2  ypi2  ypi2 | ypi2  xpi2  xpi2  xpi2 | ypi2  ypi2  ypi2  xpi2  xpi2  xpi2 | ypi2  ypi2  ypi2  xpi2 | 
Repetition 012, Length 045: ypi2  ypi2  xpi2  xpi2 | xpi2  xpi2  ypi2  ypi2  ypi2 | xpi2  xpi2  ypi2 | xpi2  xpi2  xpi2  ypi2  ypi2  ypi2 | xpi2  ypi2  xpi2 | xpi2  xpi2 | ypi2  ypi2 | xpi2  xpi2  xpi2  ypi2  ypi2  ypi2  xpi2 | xpi2  ypi2  ypi2  ypi2 | xpi2  ypi2 | ypi2  ypi2  ypi2  ypi2 | xpi2  xpi2  xpi2  ypi2  ypi2  ypi2 | xpi2  xpi2 | ypi2 | ypi2  ypi2  ypi2  ypi2 | ypi2  ypi2  ypi2  xpi2 | ypi2  ypi2  xpi2 | xpi2 | xpi2  xpi2  xpi2  ypi2  ypi2  ypi2 | ypi2  ypi2 | ypi2  ypi2  xpi2  xpi2  xpi2 | ypi2  ypi2  ypi2  ypi2 | ypi2  ypi2  ypi2  xpi2  xpi2  xpi2 | ypi2  xpi2 | xpi2  xpi2  xpi2  ypi2  ypi2  ypi2  xpi2 | xpi2  xpi2  xpi2 | ypi2  ypi2  xpi2  xpi2  xpi2 | ypi2  ypi2  xpi2  xpi2  xpi2 | xpi2  ypi2  ypi2  ypi2  xpi2  xpi2  xpi2 | ypi2  ypi2  ypi2  xpi2 | xpi2 | ypi2  ypi2  xpi2  xpi2  xpi2 | xpi2  ypi2  ypi2  ypi2  xpi2  xpi2  xpi2 | xpi2  xpi2  xpi2  ypi2  ypi2  ypi2  xpi2 | ypi2  ypi2  xpi2  xpi2  xpi2 | ypi2  xpi2 | xpi2  xpi2  ypi2  ypi2  ypi2 | xpi2  xpi2  xpi2  ypi2  ypi2  ypi2  xpi2 | ypi2  xpi2 | xpi2  xpi2  xpi2  ypi2  ypi2  ypi2  xpi2 | ypi2  ypi2 | ypi2  ypi2  ypi2  ypi2 | ypi2  ypi2  xpi2 | xpi2  ypi2  xpi2 | xpi2  xpi2  ypi2 | 
Repetition 012, Length 046: ypi2  xpi2  xpi2  xpi2 | ypi2  xpi2 | xpi2  ypi2  ypi2  ypi2 | ypi2  ypi2  xpi2  xpi2  xpi2 | xpi2  ypi2  ypi2  ypi2 | ypi2 | xpi2  xpi2  ypi2 | ypi2  ypi2  ypi2  xpi2 | xpi2  ypi2  xpi2 | ypi2  xpi2 | xpi2  xpi2  xpi2  ypi2  ypi2  ypi2  xpi2 | xpi2  ypi2 | ypi2  ypi2  ypi2  xpi2  xpi2  xpi2 | xpi2  ypi2  ypi2  ypi2  xpi2  xpi2  xpi2 | xpi2  ypi2  ypi2  ypi2 | xpi2  xpi2  ypi2  ypi2  ypi2 | ypi2  ypi2  xpi2  xpi2  xpi2 | xpi2  xpi2  xpi2  ypi2 | ypi2  ypi2  ypi2  xpi2  xpi2  xpi2 | ypi2  ypi2  ypi2  ypi2 | ypi2  xpi2  xpi2  xpi2 | xpi2  xpi2  xpi2 | ypi2  ypi2  xpi2  xpi2 | xpi2  ypi2  xpi2 | xpi2  ypi2 | ypi2  ypi2  ypi2  xpi2  xpi2  xpi2 | ypi2  ypi2  ypi2  ypi2 | xpi2  xpi2  xpi2  ypi2 | xpi2  xpi2  ypi2 | ypi2  xpi2  xpi2  xpi2 | xpi2  xpi2  ypi2  ypi2  ypi2 | xpi2  xpi2  ypi2 | ypi2  xpi2  xpi2  xpi2 | ypi2  ypi2  xpi2  xpi2 | xpi2  xpi2  ypi2 | ypi2  ypi2  xpi2  xpi2  xpi2 | xpi2  ypi2  ypi2  ypi2 | xpi2  xpi2 | xpi2  xpi2  ypi2  ypi2  ypi2 | xpi2  xpi2  xpi2 | xpi2  ypi2  ypi2  ypi2 | ypi2  ypi2  xpi2  xpi2 | ypi2  ypi2  ypi2  xpi2  xpi2  xpi2 | ypi2  ypi2  xpi2  xpi2  xpi2 | ypi2  ypi2  xpi2  xpi2 | ypi2  xpi2  xpi2  xpi2 | 
Repetition 013, Length 002: xpi2  ypi2  ypi2  ypi2  xpi2  xpi2  xpi2 | xpi2  xpi2  xpi2  ypi2  ypi2  ypi2  xpi2 | 
Repetition 013, Length 003: xpi2  ypi2  ypi2  ypi2 | xpi2  xpi2  xpi2 | xpi2  xpi2  xpi2  ypi2  ypi2  ypi2  xpi2 | 
Repetition 013, Length 004: ypi2  ypi2  ypi2  xpi2 | xpi2  xpi2  xpi2 | ypi2  ypi2  xpi2  xpi2 | xpi2  xpi2  ypi2  ypi2  ypi2 | 
Repetition 013, Length 005: xpi2  xpi2  ypi2  ypi2  ypi2 | xpi2  ypi2  xpi2 | ypi2  ypi2  ypi2  xpi2  xpi2  xpi2 | ypi2  xpi2  xpi2  xpi2 | xpi2  xpi2  xpi2  ypi2 | 
Repetition 013, Length 006: xpi2  xpi2  ypi2 | ypi2  ypi2  xpi2  xpi2 | xpi2  xpi2 | xpi2  ypi2  ypi2  ypi2  xpi2  xpi2  xpi2 | xpi2 | xpi2  ypi2  ypi2  ypi2  xpi2  xpi2  xpi2 | 
Repetition 013, Length 007: ypi2 | ypi2  ypi2  ypi2  ypi2 | xpi2  xpi2  ypi2  ypi2  ypi2 | ypi2  ypi2  ypi2 | ypi2  ypi2 | ypi2  ypi2  ypi2 | ypi2  ypi2  xpi2  xpi2 | 
Repetition 013, Length 008: xpi2  ypi2  xpi2 | xpi2  ypi2  ypi2  ypi2 | ypi2  ypi2  xpi2  xpi2  xpi2 | xpi2  ypi2  xpi2 | xpi2  xpi2  ypi2  ypi2  ypi2 | ypi2  ypi2  ypi2  xpi2  xpi2  xpi2 | ypi2  ypi2  ypi2  xpi2 | ypi2  ypi2  xpi2  xpi2 | 
Repetition 013, Length 009: ypi2  xpi2 | xpi2  xpi2  ypi2 | ypi2  ypi2  xpi2  xpi2 | xpi2 | xpi2 | ypi2  ypi2  xpi2  xpi2  xpi2 | ypi2  ypi2  xpi2 | ypi2  ypi2  ypi2  xpi2  xpi2  xpi2 | ypi2  ypi2  ypi2 | 
Repetition 013, Length 011: xpi2  xpi2  xpi2 | xpi2  ypi2  ypi2  ypi2  xpi2  xpi2  xpi2 | xpi2 | xpi2  xpi2  xpi2  ypi2 | ypi2  ypi2  xpi2  xpi2 | xpi2 | ypi2  ypi2  ypi2  xpi2 | xpi2  xpi2  xpi2  ypi2 | xpi2  xpi2  xpi2  ypi2  ypi2  ypi2 | ypi2  ypi2  ypi2  ypi2 | xpi2  xpi2  xpi2  ypi2 | 
Repetition 013, Length 016: xpi2 | xpi2  xpi2 | ypi2  ypi2 | xpi2  xpi2  xpi2  ypi2  ypi2  ypi2  xpi2 | ypi2  ypi2 | xpi2  ypi2  ypi2  ypi2  xpi2  xpi2  xpi2 | ypi2  ypi2  ypi2  xpi2  xpi2  xpi2 | xpi2  ypi2  ypi2  ypi2 | xpi2  xpi2  xpi2 | xpi2 | ypi2  ypi2  xpi2 | xpi2  ypi2  xpi2 | ypi2  ypi2  ypi2  xpi2 | ypi2  xpi2 | xpi2  xpi2  xpi2 | ypi2  ypi2  xpi2  xpi2 | 
Repetition 013, Length 021: ypi2  ypi2 | xpi2 | ypi2  ypi2 | xpi2  xpi2  xpi2  ypi2 | xpi2  xpi2  xpi2  ypi2  ypi2  ypi2  xpi2 | xpi2  xpi2  xpi2  ypi2  ypi2  ypi2  xpi2 | ypi2  ypi2  ypi2  xpi2 | xpi2  ypi2  xpi2 | ypi2  ypi2  xpi2  xpi2 | xpi2  xpi2  xpi2  ypi2  ypi2  ypi2 | xpi2  xpi2  xpi2 | ypi2  ypi2  ypi2  xpi2 | ypi2 | ypi2  ypi2 | xpi2  ypi2  ypi2  ypi2  xpi2  xpi2  xpi2 | ypi2  ypi2  xpi2  xpi2 | xpi2  xpi2  xpi2  ypi2 | xpi2  ypi2 | xpi2  ypi2  ypi2  ypi2  xpi2  xpi2  xpi2 | ypi2  ypi2  ypi2  ypi2 | ypi2  ypi2  xpi2  xpi2 | 
Repetition 013, Length 026: xpi2  ypi2  xpi2 | ypi2  xpi2 | xpi2  ypi2  ypi2  ypi2 | xpi2  xpi2  xpi2  ypi2  ypi2  ypi2 | ypi2  ypi2  ypi2  xpi2  xpi2  xpi2 | xpi2  ypi2  ypi2  ypi2 | xpi2  xpi2  xpi2  ypi2  ypi2  ypi2  xpi2 | xpi2  xpi2  xpi2  ypi2  ypi2  ypi2  xpi2 | ypi2 | ypi2  ypi2  xpi2 | xpi2  ypi2  ypi2  ypi2  xpi2  xpi2  xpi2 | ypi2  ypi2  xpi2  xpi2 | xpi2  xpi2  xpi2  ypi2 | ypi2  ypi2  ypi2  xpi2 | xpi2  xpi2  xpi2  ypi2  ypi2  ypi2 | ypi2  xpi2  xpi2  xpi2 | ypi2  ypi2  ypi2  xpi2 | xpi2  xpi2  ypi2 | xpi2 | xpi2  xpi2  ypi2  ypi2  ypi2 | xpi2  xpi2  xpi2 | ypi2  ypi2  ypi2  ypi2 | xpi2  ypi2  xpi2 | ypi2  ypi2  xpi2  xpi2 | ypi2  xpi2  xpi2  xpi2 | ypi2 | 
Repetition 013, Length 031: ypi2  ypi2  ypi2  ypi2 | xpi2 | ypi2  ypi2  ypi2 | xpi2  xpi2  xpi2  ypi2 | ypi2  ypi2  xpi2  xpi2  xpi2 | ypi2  ypi2  xpi2  xpi2 | ypi2  ypi2  xpi2  xpi2  xpi2 | xpi2  xpi2  ypi2 | ypi2  ypi2  xpi2  xpi2 | ypi2  ypi2 | xpi2  xpi2 | xpi2  xpi2  xpi2 | xpi2  ypi2  ypi2  ypi2 | xpi2  ypi2  xpi2 | ypi2  ypi2 | xpi2  xpi2  ypi2 | ypi2  xpi2 | ypi2  ypi2  ypi2  ypi2 | xpi2  ypi2  ypi2  ypi2  xpi2  xpi2  xpi2 | xpi2  xpi2  xpi2 | xpi2  ypi2  ypi2  ypi2 | ypi2  xpi2 | ypi2  ypi2  xpi2  xpi2 | ypi2  ypi2  xpi2  xpi2 | xpi2  xpi2  xpi2 | xpi2 | xpi2  ypi2 | xpi2  xpi2  xpi2  ypi2 | xpi2  ypi2  xpi2 | ypi2  xpi2 | xpi2  xpi2  ypi2 | 
Repetition 013, Length 036: ypi2  ypi2  ypi2  xpi2  xpi2  xpi2 | ypi2  ypi2  xpi2  xpi2 | ypi2  ypi2  ypi2  ypi2 | ypi2 | xpi2  ypi2  ypi2  ypi2 | xpi2  xpi2  xpi2  ypi2  ypi2  ypi2  xpi2 | xpi2  ypi2  ypi2  ypi2 | ypi2  xpi2 | ypi2 | ypi2  ypi2  ypi2 | xpi2  xpi2  xpi2  ypi2  ypi2  ypi2 | xpi2  ypi2  ypi2  ypi2  xpi2  xpi2  xpi2 | xpi2 | xpi2  xpi2  ypi2 | xpi2  xpi2  xpi2  ypi2  ypi2  ypi2  xpi2 | xpi2  xpi2  ypi2 | xpi2  xpi2  xpi2  ypi2 | xpi2  xpi2 | ypi2  ypi2  ypi2  ypi2 | xpi2  xpi2  xpi2  ypi2  ypi2  ypi2 | ypi2  xpi2  xpi2  xpi2 | xpi2  xpi2  xpi2  ypi2 | ypi2  ypi2  xpi2  xpi2 | ypi2  xpi2  xpi2  xpi2 | xpi2  xpi2  xpi2  ypi2  ypi2  ypi2 | ypi2  ypi2  ypi2  ypi2 | xpi2  xpi2  ypi2  ypi2  ypi2 | ypi2  ypi2  ypi2  xpi2  xpi2  xpi2 | xpi2  ypi2 | xpi2  xpi2  xpi2  ypi2  ypi2  ypi2 | xpi2  xpi2  xpi2 | ypi2  ypi2 | ypi2  ypi2  ypi2  xpi2  xpi2  xpi2 | xpi2  ypi2  ypi2  ypi2  xpi2  xpi2  xpi2 | ypi2  ypi2  xpi2  xpi2 | ypi2  xpi2 | 
Repetition 013, Length 044: ypi2  ypi2  ypi2  xpi2  xpi2  xpi2 | ypi2  ypi2  xpi2 | xpi2  ypi2  ypi2  ypi2  xpi2  xpi2  xpi2 | ypi2  ypi2  ypi2  xpi2 | ypi2  ypi2  ypi2  ypi2 | ypi2  ypi2  xpi2  xpi2  xpi2 | xpi2  ypi2  xpi2 | xpi2  xpi2  ypi2 | xpi2  ypi2  ypi2  ypi2 | xpi2  xpi2  xpi2 | xpi2  xpi2  ypi2 | xpi2 | xpi2  ypi2  xpi2 | xpi2  xpi2  xpi2 | ypi2  ypi2  ypi2  ypi2 | xpi2  xpi2  xpi2  ypi2 | xpi2  ypi2  xpi2 | xpi2  ypi2  xpi2 | ypi2  ypi2  xpi2  xpi2  xpi2 | xpi2  ypi2 | xpi2  ypi2  ypi2  ypi2 | xpi2  xpi2  xpi2 | ypi2  ypi2  ypi2  ypi2 | ypi2  ypi2  xpi2 | ypi2  ypi2  ypi2  xpi2  xpi2  xpi2 | xpi2  ypi2  ypi2  ypi2  xpi2  xpi2  xpi2 | ypi2 | ypi2  xpi2 | ypi2  ypi2  xpi2 | xpi2  ypi2  ypi2  ypi2 | ypi2  ypi2  ypi2  xpi2  xpi2  xpi2 | ypi2  xpi2  xpi2  xpi2 | xpi2  ypi2  ypi2  ypi2  xpi2  xpi2  xpi2 | xpi2  ypi2  ypi2  ypi2  xpi2  xpi2  xpi2 | ypi2  ypi2  ypi2  xpi2 | xpi2  xpi2  xpi2  ypi2  ypi2  ypi2 | xpi2  ypi2 | xpi2  xpi2 | ypi2  ypi2  ypi2  xpi2 | ypi2  ypi2  ypi2  ypi2 | ypi2  xpi2 | xpi2  ypi2  xpi2 | ypi2  ypi2  ypi2 | xpi2  ypi2 | 
Repetition 013, Length 045: ypi2  xpi2  xpi2  xpi2 | ypi2  ypi2  xpi2  xpi2  xpi2 | xpi2  ypi2  xpi2 | xpi2  xpi2  xpi2  ypi2  ypi2  ypi2  xpi2 | xpi2  xpi2  xpi2  ypi2 | ypi2  ypi2  xpi2 | xpi2  xpi2  ypi2 | ypi2 | ypi2  ypi2  ypi2  xpi2 | xpi2  xpi2  xpi2  ypi2 | xpi2  xpi2  xpi2  ypi2 | ypi2  ypi2  ypi2  xpi2  xpi2  xpi2 | ypi2  ypi2  ypi2  xpi2  xpi2  xpi2 | ypi2  ypi2  ypi2  xpi2 | xpi2  xpi2  ypi2 | xpi2  ypi2  ypi2  ypi2 | ypi2  ypi2 | ypi2  ypi2  xpi2  xpi2 | ypi2 | ypi2  ypi2  ypi2  ypi2 | xpi2  xpi2  xpi2  ypi2  ypi2  ypi2 | ypi2  ypi2  xpi2  xpi2 | ypi2  ypi2  ypi2  ypi2 | ypi2  ypi2  xpi2  xpi2  xpi2 | ypi2  xpi2 | ypi2  ypi2  xpi2 | ypi2  ypi2  ypi2  xpi2  xpi2  xpi2 | xpi2  ypi2  xpi2 | ypi2  ypi2  xpi2  xpi2 | ypi2  xpi2 | xpi2  ypi2  ypi2  ypi2 | xpi2  xpi2  xpi2  ypi2  ypi2  ypi2  xpi2 | xpi2  ypi2  ypi2  ypi2 | xpi2 | xpi2  ypi2 | xpi2  xpi2 | ypi2  ypi2  xpi2 | xpi2  xpi2  xpi2  ypi2  ypi2  ypi2  xpi2 | xpi2  xpi2  ypi2 | xpi2  ypi2  xpi2 | xpi2  xpi2  ypi2  ypi2  ypi2 | xpi2  xpi2 | xpi2  xpi2  xpi2  ypi2 | ypi2  xpi2  xpi2  xpi2 | ypi2  ypi2  xpi2  xpi2 | 
Repetition 013, Length 046: ypi2  ypi2  xpi2  xpi2  xpi2 | ypi2  ypi2  ypi2  ypi2 | xpi2  ypi2  ypi2  ypi2  xpi2  xpi2  xpi2 | xpi2  xpi2 | ypi2  ypi2  xpi2  xpi2 | xpi2  ypi2  ypi2  ypi2 | ypi2  ypi2  ypi2  xpi2 | ypi2  ypi2  xpi2 | xpi2  xpi2  ypi2  ypi2  ypi2 | xpi2  xpi2  xpi2  ypi2  ypi2  ypi2 | xpi2  ypi2  xpi2 | xpi2  xpi2 | xpi2  xpi2 | ypi2  ypi2  ypi2  xpi2  xpi2  xpi2 | xpi2  xpi2  xpi2  ypi2  ypi2  ypi2 | ypi2  ypi2  xpi2 | ypi2  ypi2  ypi2  ypi2 | ypi2  ypi2  xpi2 | xpi2  xpi2  xpi2  ypi2 | xpi2  xpi2  ypi2 | ypi2  ypi2  ypi2  ypi2 | ypi2  ypi2  xpi2  xpi2  xpi2 | xpi2  xpi2  ypi2  ypi2  ypi2 | xpi2  xpi2  xpi2 | xpi2  xpi2  ypi2  ypi2  ypi2 | xpi2  xpi2  ypi2 | xpi2  xpi2  ypi2  ypi2  ypi2 | ypi2  ypi2  ypi2 | xpi2  ypi2  xpi2 | xpi2  xpi2  xpi2 | xpi2  ypi2  ypi2  ypi2  xpi2  xpi2  xpi2 | ypi2  ypi2  ypi2  xpi2 | xpi2  ypi2  xpi2 | ypi2  ypi2  ypi2  ypi2 | xpi2  ypi2  ypi2  ypi2  xpi2  xpi2  xpi2 | xpi2  ypi2  ypi2  ypi2 | ypi2  ypi2  ypi2 | xpi2  ypi2 | xpi2  xpi2  xpi2  ypi2  ypi2  ypi2 | ypi2  ypi2  ypi2 | ypi2  xpi2  xpi2  xpi2 | ypi2  ypi2  ypi2 | ypi2 | ypi2  ypi2 | ypi2  ypi2  ypi2 | ypi2  ypi2  xpi2  xpi2  xpi2 | 
Repetition 014, Length 002: xpi2  xpi2  xpi2  ypi2 | ypi2  ypi2  ypi2  xpi2 | 
Repetition 014, Length 003: ypi2  xpi2  xpi2  xpi2 | ypi2  ypi2  ypi2  xpi2  xpi2  xpi2 | ypi2  xpi2 | 
Repetition 014, Length 004: ypi2  xpi2 | xpi2  xpi2  xpi2  ypi2 | ypi2  ypi2  xpi2  xpi2 | xpi2  xpi2 | 
Repetition 014, Length 005: ypi2 | xpi2  xpi2  xpi2  ypi2  ypi2  ypi2  xpi2 | xpi2  ypi2 | xpi2  xpi2  xpi2 | xpi2  xpi2  ypi2 | 
Repetition 014, Length 006: ypi2  ypi2  xpi2  xpi2 | ypi2 | xpi2  xpi2  xpi2  ypi2 | ypi2  xpi2 | ypi2  ypi2  ypi2 | ypi2  ypi2 | 
Repetition 014, Length 007: ypi2  ypi2  ypi2  xpi2 | ypi2  ypi2  ypi2  xpi2 | xpi2  xpi2  xpi2  ypi2 | xpi2  xpi2  ypi2 | xpi2  xpi2  xpi2  ypi2 | ypi2 | ypi2  xpi2 | 
Repetition 014, Length 008: xpi2  xpi2 | ypi2  ypi2  xpi2 | xpi2  ypi2  xpi2 | xpi2  ypi2 | ypi2  ypi2  ypi2  xpi2 | ypi2  ypi2 | ypi2  xpi2  xpi2  xpi2 | ypi2  ypi2  ypi2  xpi2  xpi2  xpi2 | 
Repetition 014, Length 009: xpi2  xpi2  ypi2  ypi2  ypi2 | xpi2  xpi2  xpi2 | ypi2  ypi2  xpi2  xpi2 | xpi2  ypi2  xpi2 | xpi2 | xpi2  xpi2 | ypi2  xpi2 | ypi2  ypi2  xpi2  xpi2 | xpi2  ypi2 | 
Repetition 014, Length 011: ypi2  ypi2  xpi2 | ypi2  xpi2  xpi2  xpi2 | ypi2  ypi2  ypi2  xpi2  xpi2  xpi2 | xpi2  xpi2  ypi2  ypi2  ypi2 | xpi2  xpi2  xpi2 | xpi2  xpi2 | xpi2  xpi2 | ypi2  ypi2  xpi2  xpi2 | ypi2  ypi2  ypi2 | ypi2 | xpi2  xpi2  xpi2 | 
Repetition 014, Length 016: ypi2  xpi2 | xpi2  xpi2  xpi2  ypi2  ypi2  ypi2 | xpi2  xpi2 | xpi2  xpi2 | ypi2 | xpi2  xpi2  ypi2 | ypi2  ypi2  ypi2  xpi2  xpi2  xpi2 | ypi2  ypi2  ypi2 | ypi2  ypi2  ypi2  xpi2 | xpi2  xpi2 | ypi2  ypi2  ypi2  ypi2 | xpi2  xpi2  ypi2 | xpi2  xpi2  ypi2  ypi2  ypi2 | xpi2  ypi2  xpi2 | xpi2  xpi2  xpi2  ypi2  ypi2  ypi2 | xpi2  ypi2  ypi2  ypi2 | 
Repetition 014, Length 021: xpi2  ypi2  ypi2  ypi2  xpi2  xpi2  xpi2 | xpi2  xpi2  xpi2  ypi2  ypi2  ypi2  xpi2 | ypi2  ypi2  ypi2 | xpi2  xpi2  ypi2 | ypi2  ypi2  xpi2  xpi2  xpi2 | xpi2  ypi2 | xpi2  ypi2  ypi2  ypi2  xpi2  xpi2  xpi2 | ypi2  xpi2  xpi2  xpi2 | xpi2  xpi2  ypi2  ypi2  ypi2 | ypi2  ypi2  xpi2 | ypi2  ypi2  xpi2  xpi2  xpi2 | xpi2  xpi2  xpi2  ypi2  ypi2  ypi2  xpi2 | ypi2  ypi2  xpi2  xpi2  xpi2 | ypi2  ypi2 | ypi2  ypi2 | ypi2  xpi2  xpi2  xpi2 | xpi2  ypi2  ypi2  ypi2  xpi2  xpi2  xpi2 | xpi2  xpi2  ypi2 | xpi2  xpi2  ypi2  ypi2  ypi2 | ypi2  ypi2  xpi2  xpi2 | ypi2  ypi2  ypi2  xpi2  xpi2  xpi2 | 
Repetition 014, Length 026: ypi2  ypi2  ypi2 | xpi2 | ypi2  ypi2  xpi2  xpi2 | ypi2  ypi2  ypi2  xpi2 | xpi2  xpi2  xpi2  ypi2  ypi2  ypi2  xpi2 | ypi2  ypi2  xpi2  xpi2 | ypi2  ypi2  xpi2 | ypi2  ypi2  xpi2  xpi2 | xpi2  xpi2 | ypi2  xpi2 | xpi2  xpi2  xpi2  ypi2  ypi2  ypi2  xpi2 | xpi2  xpi2  xpi2  ypi2  ypi2  ypi2  xpi2 | xpi2  xpi2  ypi2  ypi2  ypi2 | xpi2  ypi2 | xpi2  ypi2  ypi2  ypi2 | xpi2  ypi2 | xpi2  ypi2 | ypi2  xpi2  xpi2  xpi2 | xpi2  ypi2  xpi2 | ypi2  ypi2  ypi2 | xpi2  xpi2  xpi2  ypi2  ypi2  ypi2 | xpi2  ypi2  xpi2 | xpi2 | ypi2  ypi2  ypi2  ypi2 | xpi2  xpi2 | xpi2  xpi2  ypi2  ypi2  ypi2 | 
Repetition 014, Length 031: xpi2 | xpi2  ypi2 | xpi2  xpi2  xpi2  ypi2 | ypi2  xpi2 | xpi2  xpi2  xpi2 | ypi2  ypi2  xpi2  xpi2  xpi2 | ypi2  ypi2 | ypi2  ypi2  xpi2  xpi2  xpi2 | ypi2  xpi2  xpi2  xpi2 | xpi2  xpi2  xpi2  ypi2  ypi2  ypi2 | xpi2  xpi2  xpi2  ypi2 | ypi2  xpi2 | ypi2  xpi2  xpi2  xpi2 | ypi2  xpi2  xpi2  xpi2 | xpi2  xpi2  ypi2  ypi2  ypi2 | xpi2  xpi2  xpi2  ypi2  ypi2  ypi2 | xpi2  ypi2  ypi2  ypi2 | ypi2  ypi2  xpi2  xpi2  xpi2 | xpi2  xpi2  xpi2  ypi2  ypi2  ypi2  xpi2 | ypi2  ypi2  ypi2  ypi2 | xpi2 | ypi2 | ypi2  ypi2  xpi2  xpi2 | xpi2  xpi2  xpi2  ypi2  ypi2  ypi2 | xpi2  ypi2 | xpi2  xpi2 | ypi2  ypi2  ypi2  xpi2  xpi2  xpi2 | xpi2  xpi2 | ypi2  ypi2  ypi2  xpi2 | ypi2  ypi2  ypi2  xpi2 | xpi2  ypi2  ypi2  ypi2  xpi2 | 
Repetition 014, Length 036: xpi2  xpi2  xpi2 | xpi2  xpi2  ypi2  ypi2  ypi2 | ypi2  ypi2  ypi2  ypi2 | xpi2  ypi2 | ypi2  ypi2  ypi2 | ypi2  xpi2  xpi2  xpi2 | xpi2  ypi2 | xpi2  ypi2 | xpi2  ypi2 | ypi2  ypi2  xpi2  xpi2  xpi2 | ypi2  xpi2 | xpi2  xpi2  xpi2 | xpi2  xpi2  xpi2 | xpi2  xpi2  xpi2  ypi2  ypi2  ypi2  xpi2 | ypi2  ypi2  ypi2  xpi2  xpi2  xpi2 | ypi2  xpi2 | xpi2  ypi2  ypi2  ypi2  xpi2  xpi2  xpi2 | xpi2  xpi2  xpi2  ypi2  ypi2  ypi2 | ypi2  ypi2 | xpi2  ypi2  xpi2 | ypi2  ypi2  xpi2  xpi2  xpi2 | ypi2  ypi2  ypi2  xpi2 | xpi2  ypi2  ypi2  ypi2  xpi2  xpi2  xpi2 | xpi2  xpi2  ypi2 | ypi2  xpi2 | xpi2  ypi2 | ypi2  ypi2  xpi2  xpi2 | ypi2  ypi2  xpi2 | xpi2  ypi2  xpi2 | ypi2  ypi2  ypi2  xpi2 | xpi2  ypi2  xpi2 | ypi2  ypi2  ypi2  xpi2 | ypi2  ypi2  ypi2  xpi2 | xpi2  xpi2  xpi2  ypi2 | xpi2  xpi2  xpi2 | xpi2  xpi2 | 
Repetition 014, Length 044: ypi2  xpi2 | xpi2  xpi2  ypi2  ypi2  ypi2 | ypi2  ypi2  xpi2  xpi2  xpi2 | xpi2  ypi2  ypi2  ypi2  xpi2  xpi2  xpi2 | ypi2  ypi2  ypi2  xpi2 | ypi2  xpi2 | xpi2  ypi2  xpi2 | ypi2  ypi2  ypi2 | ypi2 | ypi2  ypi2  ypi2  ypi2 | xpi2  ypi2  xpi2 | xpi2  xpi2  xpi2  ypi2  ypi2  ypi2 | ypi2  ypi2  ypi2  xpi2  xpi2  xpi2 | ypi2  ypi2  xpi2  xpi2 | xpi2  ypi2  xpi2 | ypi2  ypi2  xpi2 | ypi2  xpi2  xpi2  xpi2 | xpi2  xpi2  ypi2 | xpi2  ypi2  xpi2 | ypi2  ypi2  xpi2 | ypi2  ypi2 | xpi2  xpi2 | xpi2  xpi2  xpi2  ypi2  ypi2  ypi2 | ypi2  ypi2  ypi2  xpi2  xpi2  xpi2 | xpi2  ypi2  ypi2  ypi2 | ypi2  ypi2  xpi2  xpi2 | xpi2  ypi2  ypi2  ypi2 | xpi2  ypi2  xpi2 | xpi2  xpi2  ypi2 | ypi2  ypi2  xpi2  xpi2 | ypi2  xpi2  xpi2  xpi2 | xpi2  xpi2  ypi2  ypi2  ypi2 | xpi2  xpi2  xpi2  ypi2 | ypi2  ypi2  ypi2  xpi2  xpi2  xpi2 | xpi2  xpi2  xpi2  ypi2 | ypi2  ypi2  xpi2  xpi2  xpi2 | ypi2  ypi2  ypi2  xpi2  xpi2  xpi2 | xpi2  xpi2  xpi2  ypi2  ypi2  ypi2 | xpi2  ypi2  ypi2  ypi2  xpi2  xpi2  xpi2 | xpi2  ypi2  ypi2  ypi2 | xpi2  ypi2  ypi2  ypi2 | ypi2  ypi2  xpi2  xpi2  xpi2 | ypi2  ypi2  xpi2 | ypi2  ypi2  xpi2 | 
Repetition 014, Length 045: xpi2  ypi2 | ypi2  ypi2 | ypi2  ypi2  xpi2 | ypi2  xpi2  xpi2  xpi2 | xpi2  xpi2  xpi2  ypi2  ypi2  ypi2  xpi2 | ypi2  xpi2 | xpi2  xpi2 | ypi2  ypi2 | ypi2  ypi2  ypi2  xpi2 | xpi2  xpi2  xpi2  ypi2  ypi2  ypi2  xpi2 | ypi2  ypi2  xpi2 | xpi2  xpi2  xpi2  ypi2  ypi2  ypi2 | ypi2  xpi2  xpi2  xpi2 | xpi2  ypi2  ypi2  ypi2  xpi2  xpi2  xpi2 | ypi2  ypi2  ypi2 | xpi2  xpi2  xpi2  ypi2  ypi2  ypi2  xpi2 | xpi2  xpi2  xpi2  ypi2  ypi2  ypi2  xpi2 | xpi2 | xpi2  xpi2  xpi2  ypi2  ypi2  ypi2  xpi2 | ypi2  ypi2  ypi2  xpi2 | xpi2  xpi2  xpi2  ypi2  ypi2  ypi2  xpi2 | ypi2  ypi2  ypi2  xpi2 | ypi2  ypi2 | xpi2  xpi2  ypi2 | ypi2  ypi2  xpi2  xpi2 | xpi2 | xpi2  ypi2  ypi2  ypi2  xpi2  xpi2  xpi2 | ypi2 | xpi2 | xpi2  ypi2  xpi2 | xpi2  xpi2  xpi2  ypi2 | ypi2  ypi2  ypi2  xpi2  xpi2  xpi2 | xpi2  xpi2  xpi2  ypi2  ypi2  ypi2  xpi2 | xpi2  ypi2  xpi2 | xpi2  ypi2  ypi2  ypi2 | ypi2  ypi2  ypi2  ypi2 | xpi2  xpi2  ypi2 | ypi2 | ypi2  ypi2  ypi2  xpi2 | ypi2  ypi2  xpi2  xpi2  xpi2 | xpi2  ypi2  xpi2 | ypi2  xpi2 | ypi2  xpi2  xpi2  xpi2 | xpi2 | xpi2  xpi2  xpi2  ypi2  ypi2  ypi2 | 
Repetition 014, Length 046: ypi2  xpi2 | ypi2  ypi2  ypi2  xpi2 | xpi2  ypi2  ypi2  ypi2 | xpi2  xpi2  ypi2  ypi2  ypi2 | ypi2  ypi2  ypi2  xpi2 | ypi2  ypi2  xpi2 | xpi2  xpi2  ypi2 | ypi2  ypi2  ypi2  xpi2  xpi2  xpi2 | xpi2  ypi2 | ypi2  ypi2  ypi2  ypi2 | xpi2  xpi2  xpi2  ypi2 | xpi2  xpi2  ypi2 | xpi2 | xpi2  xpi2  xpi2  ypi2  ypi2  ypi2  xpi2 | ypi2  ypi2 | xpi2  xpi2  xpi2  ypi2  ypi2  ypi2  xpi2 | xpi2  ypi2  xpi2 | ypi2  ypi2  ypi2  ypi2 | ypi2  ypi2  xpi2  xpi2 | xpi2  xpi2  ypi2  ypi2  ypi2 | ypi2  xpi2 | xpi2  xpi2  xpi2  ypi2  ypi2  ypi2 | xpi2  xpi2  ypi2  ypi2  ypi2 | ypi2  ypi2  xpi2 | xpi2  ypi2  xpi2 | xpi2  ypi2  ypi2  ypi2 | xpi2  xpi2  xpi2 | ypi2  ypi2 | ypi2  ypi2  ypi2  xpi2  xpi2  xpi2 | xpi2  xpi2  ypi2  ypi2  ypi2 | xpi2  xpi2  xpi2  ypi2  ypi2  ypi2 | ypi2  ypi2  ypi2  xpi2  xpi2  xpi2 | ypi2  ypi2  ypi2 | xpi2  xpi2 | xpi2  xpi2  xpi2  ypi2 | ypi2  xpi2 | ypi2  ypi2  xpi2  xpi2  xpi2 | xpi2  ypi2  ypi2  ypi2  xpi2  xpi2  xpi2 | ypi2 | xpi2  ypi2  ypi2  ypi2 | xpi2  xpi2  ypi2  ypi2  ypi2 | xpi2  ypi2  ypi2  ypi2 | xpi2  xpi2  xpi2  ypi2  ypi2  ypi2  xpi2 | xpi2  xpi2  xpi2  ypi2 | ypi2  ypi2  xpi2  xpi2  xpi2 | ypi2  ypi2  ypi2 | 
Repetition 015, Length 002: xpi2  xpi2 | xpi2  xpi2 | 
Repetition 015, Length 003: ypi2  ypi2 | ypi2  ypi2  xpi2 | xpi2  xpi2  xpi2 | 
Repetition 015, Length 004: ypi2  ypi2  xpi2  xpi2 | xpi2  xpi2  xpi2 | ypi2  xpi2 | xpi2  ypi2  ypi2  ypi2  xpi2  xpi2  xpi2 | 
Repetition 015, Length 005: xpi2  xpi2  xpi2 | ypi2 | ypi2  ypi2  ypi2  xpi2 | ypi2  ypi2  ypi2  xpi2  xpi2  xpi2 | xpi2  ypi2 | 
Repetition 015, Length 006: xpi2  ypi2  ypi2  ypi2  xpi2  xpi2  xpi2 | xpi2  ypi2 | xpi2  ypi2  ypi2  ypi2  xpi2  xpi2  xpi2 | ypi2  ypi2  ypi2  ypi2 | xpi2  xpi2  ypi2 | xpi2  ypi2  ypi2  ypi2  xpi2 | 
Repetition 015, Length 007: ypi2  xpi2  xpi2  xpi2 | ypi2  ypi2  ypi2 | ypi2  ypi2  xpi2  xpi2 | xpi2  ypi2  xpi2 | ypi2  ypi2  xpi2  xpi2  xpi2 | ypi2  ypi2  xpi2 | ypi2  ypi2  ypi2  ypi2 | 
Repetition 015, Length 008: xpi2  xpi2  ypi2 | xpi2  xpi2  xpi2  ypi2  ypi2  ypi2  xpi2 | ypi2  ypi2  ypi2  ypi2 | ypi2  ypi2  ypi2  xpi2 | xpi2  ypi2 | xpi2  xpi2 | xpi2  ypi2  ypi2  ypi2  xpi2  xpi2  xpi2 | ypi2 | 
Repetition 015, Length 009: xpi2  ypi2  xpi2 | xpi2  ypi2  xpi2 | ypi2  xpi2  xpi2  xpi2 | xpi2  ypi2  ypi2  ypi2 | xpi2  xpi2  xpi2 | ypi2  ypi2  xpi2  xpi2 | xpi2  xpi2  ypi2 | ypi2  ypi2  xpi2 | xpi2  xpi2  xpi2  ypi2  ypi2  ypi2  xpi2 | 
Repetition 015, Length 011: ypi2 | ypi2  ypi2  xpi2 | xpi2  ypi2 | ypi2  ypi2  xpi2 | xpi2  xpi2  xpi2  ypi2  ypi2  ypi2 | ypi2  ypi2  ypi2  xpi2  xpi2  xpi2 | ypi2  ypi2  xpi2  xpi2  xpi2 | ypi2  ypi2  ypi2  xpi2  xpi2  xpi2 | xpi2  xpi2  ypi2 | xpi2  ypi2 | ypi2  ypi2  xpi2 | 
Repetition 015, Length 016: xpi2  xpi2 | ypi2  ypi2  xpi2  xpi2  xpi2 | ypi2  ypi2  xpi2  xpi2  xpi2 | xpi2  xpi2  ypi2 | ypi2  ypi2  ypi2  xpi2  xpi2  xpi2 | xpi2  ypi2  ypi2  ypi2 | ypi2  ypi2  ypi2  ypi2 | xpi2  xpi2  ypi2  ypi2  ypi2 | ypi2  ypi2  xpi2 | xpi2  ypi2  ypi2  ypi2 | ypi2  ypi2  ypi2 | ypi2  ypi2  ypi2  xpi2  xpi2  xpi2 | ypi2  ypi2  ypi2  xpi2  xpi2  xpi2 | ypi2  ypi2  ypi2  xpi2  xpi2  xpi2 | ypi2  ypi2  ypi2  xpi2  xpi2  xpi2 | xpi2  ypi2 | 
Repetition 015, Length 021: xpi2  xpi2 | xpi2  ypi2  ypi2  ypi2 | xpi2  ypi2  ypi2  ypi2 | ypi2  xpi2  xpi2  xpi2 | ypi2  xpi2 | xpi2  ypi2  xpi2 | ypi2  ypi2  xpi2  xpi2  xpi2 | xpi2  ypi2  ypi2  ypi2  xpi2  xpi2  xpi2 | ypi2  xpi2 | xpi2 | ypi2  ypi2  ypi2  xpi2  xpi2  xpi2 | ypi2  xpi2 | xpi2  xpi2  ypi2  ypi2  ypi2 | xpi2  xpi2  xpi2  ypi2  ypi2  ypi2  xpi2 | xpi2  ypi2  ypi2  ypi2  xpi2  xpi2  xpi2 | ypi2  xpi2 | ypi2  xpi2  xpi2  xpi2 | ypi2  xpi2 | ypi2  ypi2  ypi2 | xpi2  ypi2  ypi2  ypi2  xpi2  xpi2  xpi2 | xpi2  xpi2  ypi2  ypi2  ypi2 | 
Repetition 015, Length 026: xpi2  xpi2  ypi2 | xpi2  xpi2  xpi2 | xpi2  xpi2  xpi2  ypi2 | xpi2  xpi2  ypi2 | ypi2 | xpi2  ypi2  xpi2 | ypi2  xpi2 | ypi2  ypi2  xpi2  xpi2 | xpi2  xpi2  ypi2  ypi2  ypi2 | ypi2  ypi2  ypi2  ypi2 | ypi2  ypi2  xpi2  xpi2 | ypi2 | ypi2  ypi2  ypi2 | xpi2  ypi2  ypi2  ypi2 | ypi2  ypi2  ypi2  ypi2 | xpi2 | xpi2  xpi2  xpi2  ypi2  ypi2  ypi2  xpi2 | xpi2  ypi2  xpi2 | xpi2  xpi2  xpi2  ypi2  ypi2  ypi2 | xpi2  xpi2  xpi2  ypi2  ypi2  ypi2 | xpi2  ypi2  ypi2  ypi2  xpi2  xpi2  xpi2 | xpi2  xpi2  ypi2 | xpi2  xpi2  xpi2  ypi2 | ypi2  ypi2 | xpi2  ypi2  ypi2  ypi2 | xpi2  ypi2  ypi2  ypi2  xpi2 | 
Repetition 015, Length 031: xpi2  ypi2  ypi2  ypi2 | ypi2  ypi2  ypi2  xpi2  xpi2  xpi2 | xpi2  ypi2 | xpi2  xpi2 | xpi2  ypi2  xpi2 | xpi2  xpi2  xpi2 | ypi2  ypi2  ypi2  ypi2 | xpi2  ypi2  ypi2  ypi2  xpi2  xpi2  xpi2 | xpi2  ypi2 | ypi2  xpi2  xpi2  xpi2 | xpi2 | xpi2  ypi2  ypi2  ypi2  xpi2  xpi2  xpi2 | xpi2  ypi2  xpi2 | xpi2  ypi2  ypi2  ypi2 | ypi2  ypi2  ypi2  ypi2 | xpi2  ypi2 | xpi2  xpi2  xpi2  ypi2  ypi2  ypi2 | xpi2  ypi2 | ypi2  xpi2  xpi2  xpi2 | ypi2  xpi2  xpi2  xpi2 | ypi2  ypi2  xpi2  xpi2  xpi2 | ypi2  ypi2  xpi2  xpi2  xpi2 | ypi2  ypi2  ypi2  xpi2 | ypi2  xpi2 | ypi2  ypi2  xpi2 | xpi2  ypi2  ypi2  ypi2  xpi2  xpi2  xpi2 | ypi2  ypi2  xpi2 | ypi2  xpi2  xpi2  xpi2 | ypi2  ypi2  ypi2  ypi2 | xpi2  xpi2  xpi2  ypi2 | ypi2  ypi2  ypi2 | 
Repetition 015, Length 036: xpi2  ypi2 | ypi2 | xpi2  xpi2  xpi2 | ypi2  ypi2 | xpi2  xpi2  ypi2 | ypi2  ypi2  ypi2 | ypi2  xpi2  xpi2  xpi2 | ypi2  ypi2  ypi2  xpi2 | ypi2  ypi2  ypi2  xpi2 | ypi2  ypi2  ypi2 | ypi2  ypi2  ypi2  xpi2  xpi2  xpi2 | ypi2  ypi2  xpi2 | ypi2 | ypi2  xpi2 | xpi2  xpi2  xpi2  ypi2  ypi2  ypi2  xpi2 | xpi2  xpi2  xpi2 | xpi2  ypi2 | ypi2  ypi2  ypi2 | ypi2  ypi2  xpi2 | ypi2  ypi2  ypi2  xpi2 | xpi2  xpi2  xpi2 | xpi2  xpi2 | xpi2  xpi2 | xpi2  ypi2  ypi2  ypi2 | ypi2  ypi2  xpi2  xpi2  xpi2 | ypi2  ypi2 | xpi2  xpi2  xpi2  ypi2  ypi2  ypi2 | ypi2  ypi2  ypi2 | ypi2  ypi2  xpi2 | xpi2  ypi2  xpi2 | ypi2 | xpi2  xpi2 | ypi2  ypi2  ypi2  xpi2 | ypi2  ypi2  xpi2 | xpi2  xpi2  xpi2  ypi2  ypi2  ypi2 | ypi2  xpi2 | 
Repetition 015, Length 044: ypi2  ypi2  ypi2  ypi2 | ypi2  ypi2  xpi2  xpi2  xpi2 | ypi2  ypi2  xpi2 | xpi2  ypi2  ypi2  ypi2  xpi2  xpi2  xpi2 | ypi2  ypi2  xpi2  xpi2 | xpi2  ypi2  ypi2  ypi2  xpi2  xpi2  xpi2 | ypi2  ypi2 | xpi2  ypi2  ypi2  ypi2 | ypi2  ypi2  ypi2  ypi2 | xpi2  ypi2 | ypi2  ypi2  xpi2 | xpi2  xpi2  xpi2  ypi2  ypi2  ypi2  xpi2 | ypi2  ypi2  ypi2 | xpi2  xpi2  xpi2 | xpi2  ypi2  ypi2  ypi2 | xpi2  xpi2 | xpi2  ypi2  ypi2  ypi2 | xpi2  xpi2  ypi2  ypi2  ypi2 | ypi2  ypi2  ypi2  xpi2  xpi2  xpi2 | xpi2  xpi2 | xpi2  xpi2  xpi2  ypi2 | ypi2  ypi2  ypi2  xpi2 | xpi2  ypi2 | ypi2  ypi2 | ypi2  ypi2  ypi2  xpi2  xpi2  xpi2 | ypi2  ypi2  xpi2 | xpi2  ypi2  ypi2  ypi2 | ypi2  xpi2  xpi2  xpi2 | xpi2  xpi2  ypi2 | xpi2  xpi2  xpi2 | ypi2 | xpi2  ypi2  ypi2  ypi2  xpi2  xpi2  xpi2 | xpi2  xpi2  ypi2 | xpi2  xpi2 | xpi2  xpi2  xpi2 | xpi2  xpi2 | ypi2  ypi2  xpi2  xpi2 | xpi2  xpi2 | xpi2  ypi2 | ypi2  ypi2  xpi2 | ypi2  ypi2  xpi2  xpi2 | ypi2  ypi2  ypi2  ypi2 | xpi2  ypi2  ypi2  ypi2 | xpi2  ypi2  ypi2  ypi2  xpi2 | 
Repetition 015, Length 045: xpi2  xpi2  xpi2  ypi2  ypi2  ypi2  xpi2 | xpi2 | xpi2 | ypi2  ypi2  ypi2 | xpi2  xpi2  xpi2  ypi2  ypi2  ypi2 | xpi2  xpi2  ypi2 | ypi2  ypi2  ypi2  xpi2  xpi2  xpi2 | xpi2  xpi2  xpi2  ypi2  ypi2  ypi2 | xpi2  xpi2  xpi2  ypi2 | xpi2  ypi2  xpi2 | xpi2  xpi2  ypi2 | xpi2 | ypi2  ypi2  ypi2  xpi2  xpi2  xpi2 | xpi2  xpi2  xpi2 | ypi2  ypi2  ypi2  ypi2 | xpi2  xpi2 | ypi2 | ypi2  ypi2  ypi2 | ypi2  ypi2  xpi2 | ypi2 | xpi2  xpi2  xpi2  ypi2  ypi2  ypi2  xpi2 | xpi2  xpi2  xpi2 | ypi2  xpi2  xpi2  xpi2 | ypi2  ypi2  ypi2  xpi2 | ypi2  ypi2  xpi2  xpi2  xpi2 | ypi2  ypi2  xpi2  xpi2  xpi2 | ypi2  ypi2  xpi2 | xpi2  xpi2  xpi2 | xpi2  ypi2 | xpi2  xpi2 | ypi2  ypi2  xpi2 | ypi2  ypi2 | ypi2  xpi2 | xpi2  xpi2  ypi2 | xpi2  ypi2 | xpi2  xpi2  ypi2 | xpi2  ypi2  ypi2  ypi2 | xpi2  xpi2  ypi2 | xpi2  ypi2  ypi2  ypi2  xpi2  xpi2  xpi2 | xpi2  xpi2  xpi2  ypi2 | xpi2  xpi2  xpi2  ypi2  ypi2  ypi2 | ypi2  xpi2 | xpi2  xpi2  xpi2 | ypi2  ypi2  xpi2 | ypi2  ypi2  ypi2  xpi2  xpi2  xpi2 | 
Repetition 015, Length 046: xpi2 | ypi2  xpi2  xpi2  xpi2 | ypi2  xpi2 | xpi2  ypi2 | ypi2  ypi2  ypi2 | ypi2  ypi2  ypi2  xpi2  xpi2  xpi2 | ypi2  ypi2  xpi2 | ypi2  ypi2  ypi2  xpi2  xpi2  xpi2 | ypi2  ypi2  xpi2  xpi2  xpi2 | ypi2  ypi2  ypi2  xpi2 | ypi2  ypi2  ypi2  xpi2  xpi2  xpi2 | xpi2  ypi2 | xpi2  xpi2  ypi2 | ypi2  ypi2  ypi2  ypi2 | xpi2  ypi2 | xpi2  xpi2  xpi2  ypi2  ypi2  ypi2 | xpi2  xpi2  ypi2  ypi2  ypi2 | ypi2 | xpi2  xpi2  xpi2  ypi2  ypi2  ypi2 | ypi2  ypi2  xpi2  xpi2  xpi2 | xpi2  xpi2  ypi2  ypi2  ypi2 | ypi2  ypi2  ypi2  ypi2 | xpi2  ypi2  ypi2  ypi2 | xpi2  ypi2  ypi2  ypi2  xpi2  xpi2  xpi2 | ypi2  ypi2  xpi2 | xpi2  xpi2  xpi2  ypi2  ypi2  ypi2  xpi2 | ypi2  ypi2  xpi2 | ypi2  ypi2 | ypi2  ypi2  ypi2  ypi2 | ypi2  ypi2  ypi2  xpi2 | xpi2  xpi2 | ypi2  ypi2  ypi2 | ypi2  ypi2  xpi2  xpi2  xpi2 | ypi2  xpi2  xpi2  xpi2 | xpi2  xpi2  xpi2 | ypi2  xpi2 | ypi2  ypi2  xpi2  xpi2 | ypi2  ypi2 | xpi2  ypi2  ypi2  ypi2  xpi2  xpi2  xpi2 | ypi2  ypi2  xpi2 | ypi2  xpi2 | ypi2  ypi2  xpi2  xpi2 | xpi2  xpi2  ypi2  ypi2  ypi2 | xpi2  xpi2  xpi2  ypi2 | xpi2  xpi2  xpi2  ypi2  ypi2  ypi2  xpi2 | ypi2  ypi2  ypi2  xpi2 | 
Repetition 016, Length 002: ypi2  ypi2  ypi2 | ypi2 | 
Repetition 016, Length 003: xpi2  xpi2  xpi2  ypi2  ypi2  ypi2 | ypi2  ypi2  ypi2  xpi2  xpi2  xpi2 | ypi2  ypi2 | 
Repetition 016, Length 004: ypi2  xpi2 | ypi2  ypi2 | xpi2  ypi2  ypi2  ypi2 | ypi2  ypi2 | 
Repetition 016, Length 005: xpi2  xpi2  xpi2 | xpi2  xpi2  xpi2  ypi2  ypi2  ypi2  xpi2 | ypi2  ypi2 | xpi2  ypi2 | ypi2  ypi2  xpi2  xpi2 | 
Repetition 016, Length 006: ypi2  ypi2  ypi2  ypi2 | xpi2  ypi2  xpi2 | ypi2  ypi2 | ypi2  xpi2 | xpi2  xpi2 | ypi2  ypi2  ypi2 | 
Repetition 016, Length 007: ypi2  ypi2  ypi2  xpi2  xpi2  xpi2 | ypi2 | xpi2 | ypi2  ypi2  ypi2 | xpi2  ypi2 | ypi2  ypi2  xpi2  xpi2  xpi2 | xpi2  ypi2  ypi2  ypi2 | 
Repetition 016, Length 008: xpi2  xpi2  xpi2  ypi2  ypi2  ypi2  xpi2 | xpi2  ypi2 | ypi2  ypi2  ypi2  xpi2 | ypi2  ypi2  ypi2  ypi2 | xpi2  xpi2  ypi2  ypi2  ypi2 | ypi2  ypi2  xpi2 | xpi2 | xpi2  xpi2  xpi2  ypi2  ypi2  ypi2 | 
Repetition 016, Length 009: ypi2  xpi2 | xpi2  xpi2  ypi2 | ypi2  xpi2 | xpi2  xpi2 | ypi2  ypi2  ypi2 | ypi2  xpi2  xpi2  xpi2 | xpi2  ypi2  xpi2 | ypi2  ypi2  ypi2  xpi2  xpi2  xpi2 | xpi2  xpi2  xpi2  ypi2  ypi2  ypi2  xpi2 | 
Repetition 016, Length 011: ypi2  ypi2 | xpi2  xpi2  ypi2 | xpi2  ypi2  xpi2 | ypi2  ypi2 | xpi2  xpi2  xpi2  ypi2  ypi2  ypi2 | ypi2  ypi2  ypi2  xpi2  xpi2  xpi2 | xpi2  ypi2  ypi2  ypi2  xpi2  xpi2  xpi2 | xpi2  ypi2  ypi2  ypi2  xpi2  xpi2  xpi2 | ypi2 | xpi2  xpi2  ypi2  ypi2  ypi2 | ypi2  ypi2  ypi2  xpi2 | 
Repetition 016, Length 016: xpi2  ypi2  ypi2  ypi2  xpi2  xpi2  xpi2 | ypi2  ypi2  ypi2  ypi2 | xpi2  ypi2  xpi2 | xpi2  xpi2  ypi2  ypi2  ypi2 | ypi2  ypi2  ypi2 | xpi2  xpi2  ypi2 | xpi2  xpi2  ypi2 | xpi2  xpi2 | ypi2 | ypi2  ypi2  xpi2  xpi2 | xpi2  ypi2  ypi2  ypi2 | xpi2  xpi2  ypi2 | xpi2 | xpi2  xpi2  xpi2  ypi2 | xpi2  ypi2 | xpi2 | 
Repetition 016, Length 021: ypi2  ypi2  ypi2  xpi2  xpi2  xpi2 | ypi2  ypi2 | ypi2  xpi2 | xpi2  xpi2  ypi2  ypi2  ypi2 | ypi2  xpi2 | ypi2  ypi2  ypi2  xpi2  xpi2  xpi2 | ypi2  ypi2  xpi2  xpi2  xpi2 | ypi2  xpi2 | xpi2  xpi2  xpi2  ypi2 | ypi2  xpi2  xpi2  xpi2 | ypi2  xpi2 | xpi2  ypi2  xpi2 | ypi2  ypi2  ypi2  ypi2 | ypi2  ypi2  xpi2  xpi2 | xpi2  xpi2  ypi2 | ypi2  ypi2  ypi2  ypi2 | ypi2  ypi2  ypi2  xpi2 | xpi2  ypi2  ypi2  ypi2  xpi2  xpi2  xpi2 | xpi2  xpi2 | xpi2  xpi2  xpi2  ypi2  ypi2  ypi2 | xpi2  ypi2  xpi2 | 
Repetition 016, Length 026: xpi2  xpi2  xpi2  ypi2 | ypi2  ypi2  ypi2  xpi2  xpi2  xpi2 | ypi2 | xpi2  xpi2  xpi2  ypi2  ypi2  ypi2  xpi2 | ypi2  ypi2 | xpi2  ypi2  ypi2  ypi2 | xpi2  xpi2  xpi2  ypi2  ypi2  ypi2  xpi2 | ypi2  ypi2  xpi2 | xpi2  xpi2  xpi2  ypi2  ypi2  ypi2 | xpi2  xpi2 | ypi2  ypi2  xpi2  xpi2 | xpi2  xpi2  ypi2 | ypi2  ypi2  xpi2  xpi2 | xpi2  ypi2 | xpi2  ypi2 | ypi2  xpi2  xpi2  xpi2 | ypi2 | ypi2  ypi2  xpi2  xpi2 | ypi2  ypi2  ypi2  xpi2 | ypi2  ypi2  xpi2  xpi2  xpi2 | ypi2  ypi2  ypi2  xpi2  xpi2  xpi2 | ypi2  ypi2  ypi2  xpi2  xpi2  xpi2 | xpi2  ypi2  ypi2  ypi2  xpi2  xpi2  xpi2 | xpi2 | ypi2  ypi2  ypi2  xpi2 | xpi2  xpi2  xpi2  ypi2  ypi2  ypi2  xpi2 | 
Repetition 016, Length 031: xpi2  xpi2  ypi2  ypi2  ypi2 | ypi2  ypi2  xpi2  xpi2 | xpi2  ypi2 | xpi2  ypi2  xpi2 | xpi2  xpi2  xpi2  ypi2 | xpi2  xpi2 | ypi2  ypi2  xpi2  xpi2 | ypi2  ypi2  xpi2  xpi2  xpi2 | xpi2  ypi2 | xpi2 | xpi2  ypi2  ypi2  ypi2  xpi2  xpi2  xpi2 | ypi2  ypi2  ypi2  ypi2 | xpi2  xpi2  xpi2  ypi2 | xpi2  ypi2  ypi2  ypi2  xpi2  xpi2  xpi2 | xpi2  xpi2  xpi2  ypi2 | ypi2  xpi2 | xpi2 | xpi2  xpi2  ypi2 | xpi2  xpi2  xpi2  ypi2  ypi2  ypi2 | ypi2  ypi2  xpi2  xpi2 | ypi2  ypi2  ypi2  ypi2 | xpi2  xpi2  xpi2  ypi2 | ypi2  ypi2  ypi2 | ypi2  ypi2  xpi2 | ypi2  ypi2  ypi2  xpi2  xpi2  xpi2 | ypi2  ypi2  xpi2  xpi2 | ypi2 | ypi2  ypi2 | ypi2  ypi2 | ypi2  ypi2  xpi2  xpi2 | xpi2  xpi2  ypi2  ypi2  ypi2 | 
Repetition 016, Length 036: ypi2  ypi2  xpi2  xpi2  xpi2 | ypi2 | ypi2  ypi2  ypi2  ypi2 | ypi2  ypi2  xpi2  xpi2  xpi2 | ypi2  xpi2 | ypi2  ypi2  xpi2  xpi2 | ypi2  ypi2  ypi2 | ypi2  ypi2  ypi2  xpi2  xpi2  xpi2 | ypi2 | ypi2  ypi2  ypi2  xpi2 | xpi2  ypi2  ypi2  ypi2 | ypi2  ypi2  ypi2  ypi2 | ypi2  ypi2  ypi2 | ypi2  ypi2  ypi2  xpi2  xpi2  xpi2 | ypi2  xpi2  xpi2  xpi2 | ypi2 | ypi2  ypi2  ypi2  xpi2  xpi2  xpi2 | ypi2  ypi2  xpi2  xpi2  xpi2 | xpi2  ypi2  ypi2  ypi2  xpi2  xpi2  xpi2 | ypi2  ypi2  xpi2  xpi2  xpi2 | xpi2  ypi2  ypi2  ypi2 | ypi2 | ypi2  ypi2  xpi2 | xpi2  xpi2  xpi2  ypi2  ypi2  ypi2  xpi2 | ypi2  xpi2 | xpi2  xpi2  xpi2  ypi2  ypi2  ypi2  xpi2 | xpi2  xpi2  xpi2 | xpi2  xpi2  xpi2  ypi2 | xpi2  ypi2  ypi2  ypi2  xpi2  xpi2  xpi2 | ypi2  ypi2 | ypi2  ypi2 | xpi2  ypi2 | ypi2  ypi2  xpi2  xpi2 | ypi2  ypi2  xpi2 | xpi2  ypi2  ypi2  ypi2 | xpi2 | 
Repetition 016, Length 044: xpi2  ypi2  xpi2 | xpi2  xpi2 | xpi2  xpi2 | ypi2  xpi2  xpi2  xpi2 | ypi2 | ypi2 | ypi2  ypi2 | xpi2 | xpi2  ypi2 | xpi2  ypi2  ypi2  ypi2 | xpi2  ypi2  ypi2  ypi2 | xpi2  xpi2  xpi2  ypi2 | xpi2  xpi2  ypi2  ypi2  ypi2 | xpi2  xpi2  ypi2 | ypi2  ypi2  xpi2  xpi2 | ypi2  ypi2  ypi2 | xpi2  ypi2  ypi2  ypi2 | ypi2  ypi2  ypi2  ypi2 | xpi2  xpi2 | xpi2  xpi2  xpi2  ypi2  ypi2  ypi2  xpi2 | ypi2  ypi2  ypi2 | xpi2 | ypi2  ypi2 | xpi2  xpi2  ypi2 | ypi2  ypi2  ypi2  xpi2  xpi2  xpi2 | xpi2  xpi2  xpi2 | xpi2  xpi2  ypi2 | xpi2  xpi2  xpi2  ypi2 | xpi2  xpi2  xpi2  ypi2  ypi2  ypi2 | ypi2  ypi2 | xpi2  xpi2  xpi2  ypi2  ypi2  ypi2 | xpi2  xpi2  ypi2 | ypi2 | xpi2  xpi2  xpi2  ypi2 | xpi2  xpi2  xpi2  ypi2 | ypi2 | xpi2  xpi2  ypi2  ypi2  ypi2 | ypi2  xpi2  xpi2  xpi2 | ypi2  ypi2  ypi2  ypi2 | ypi2  ypi2  xpi2  xpi2  xpi2 | ypi2  ypi2  xpi2 | ypi2 | ypi2  ypi2  ypi2  ypi2 | ypi2  xpi2 | 
Repetition 016, Length 045: ypi2  ypi2  ypi2  xpi2 | xpi2  xpi2  xpi2  ypi2 | xpi2  xpi2 | ypi2  xpi2  xpi2  xpi2 | ypi2  ypi2  ypi2  xpi2  xpi2  xpi2 | ypi2  ypi2  ypi2  xpi2  xpi2  xpi2 | xpi2  xpi2  xpi2  ypi2 | xpi2  ypi2  ypi2  ypi2 | xpi2  xpi2  ypi2 | ypi2  ypi2 | xpi2 | xpi2 | xpi2  ypi2 | ypi2  ypi2  ypi2  ypi2 | ypi2  ypi2  ypi2  xpi2  xpi2  xpi2 | xpi2 | ypi2  ypi2  xpi2  xpi2 | ypi2  ypi2  ypi2  ypi2 | ypi2  ypi2  ypi2  xpi2  xpi2  xpi2 | ypi2  ypi2  ypi2  ypi2 | ypi2  xpi2  xpi2  xpi2 | xpi2  xpi2  xpi2  ypi2  ypi2  ypi2  xpi2 | xpi2  xpi2  ypi2  ypi2  ypi2 | xpi2  xpi2  xpi2 | xpi2  xpi2  xpi2 | ypi2  ypi2  xpi2  xpi2 | ypi2  ypi2  ypi2  xpi2  xpi2  xpi2 | xpi2  ypi2  ypi2  ypi2 | xpi2  xpi2  ypi2 | ypi2  xpi2 | ypi2 | xpi2  xpi2  xpi2  ypi2  ypi2  ypi2  xpi2 | ypi2  ypi2  ypi2  xpi2 | ypi2  ypi2  xpi2  xpi2  xpi2 | xpi2 | xpi2  xpi2  xpi2  ypi2 | xpi2  xpi2  ypi2  ypi2  ypi2 | ypi2  ypi2  ypi2 | ypi2  ypi2  ypi2  ypi2 | xpi2  ypi2  ypi2  ypi2 | xpi2  xpi2  xpi2  ypi2  ypi2  ypi2  xpi2 | ypi2  ypi2  ypi2 | ypi2  ypi2  ypi2  xpi2  xpi2  xpi2 | ypi2  ypi2  xpi2  xpi2  xpi2 | ypi2  ypi2  ypi2  xpi2  xpi2  xpi2 | 
Repetition 016, Length 046: xpi2  xpi2  xpi2  ypi2  ypi2  ypi2 | xpi2  ypi2  ypi2  ypi2  xpi2  xpi2  xpi2 | ypi2  xpi2 | xpi2  xpi2  xpi2  ypi2 | xpi2  ypi2 | ypi2  ypi2 | ypi2  ypi2 | xpi2  ypi2 | xpi2  xpi2  xpi2  ypi2 | xpi2  ypi2  xpi2 | ypi2  ypi2  xpi2  xpi2 | ypi2  ypi2  ypi2  xpi2 | xpi2  ypi2 | ypi2  xpi2  xpi2  xpi2 | ypi2  ypi2  ypi2  ypi2 | xpi2  xpi2  xpi2  ypi2 | xpi2  ypi2  ypi2  ypi2 | xpi2 | ypi2  ypi2  ypi2  ypi2 | ypi2  ypi2  ypi2  xpi2  xpi2  xpi2 | ypi2  ypi2 | ypi2  ypi2  xpi2 | ypi2  xpi2  xpi2  xpi2 | xpi2  xpi2  xpi2  ypi2  ypi2  ypi2  xpi2 | xpi2  xpi2  ypi2  ypi2  ypi2 | xpi2  xpi2  xpi2  ypi2  ypi2  ypi2 | xpi2  xpi2  ypi2 | xpi2 | xpi2  xpi2  ypi2 | xpi2  xpi2  ypi2 | ypi2  ypi2  xpi2  xpi2 | ypi2  ypi2  ypi2 | ypi2  xpi2  xpi2  xpi2 | ypi2  ypi2  ypi2  ypi2 | xpi2  ypi2  ypi2  ypi2 | xpi2  ypi2 | xpi2 | ypi2  xpi2 | xpi2  ypi2 | xpi2  xpi2  ypi2 | ypi2  ypi2  xpi2  xpi2 | xpi2  xpi2  xpi2  ypi2  ypi2  ypi2  xpi2 | xpi2  ypi2  ypi2  ypi2  xpi2  xpi2  xpi2 | ypi2  ypi2  xpi2  xpi2 | xpi2  ypi2  ypi2  ypi2  xpi2  xpi2  xpi2 | ypi2  ypi2 | 
Repetition 017, Length 002: ypi2  ypi2  ypi2 | ypi2 | 
Repetition 017, Length 003: ypi2  ypi2  ypi2 | xpi2  ypi2  xpi2 | ypi2  ypi2  ypi2  xpi2  xpi2  xpi2 | 
Repetition 017, Length 004: ypi2  ypi2  xpi2  xpi2  xpi2 | ypi2  ypi2  ypi2  xpi2 | xpi2  xpi2  xpi2  ypi2  ypi2  ypi2 | xpi2  xpi2  xpi2 | 
Repetition 017, Length 005: ypi2  ypi2 | xpi2  xpi2  xpi2  ypi2  ypi2  ypi2 | ypi2 | xpi2  xpi2  ypi2  ypi2  ypi2 | ypi2  ypi2  ypi2  xpi2 | 
Repetition 017, Length 006: ypi2  ypi2  xpi2  xpi2 | ypi2  ypi2  ypi2  xpi2  xpi2  xpi2 | ypi2  ypi2  xpi2  xpi2 | ypi2  ypi2  xpi2 | ypi2  ypi2  xpi2 | xpi2  xpi2  xpi2  ypi2  ypi2  ypi2 | 
Repetition 017, Length 007: xpi2  xpi2 | xpi2  xpi2 | xpi2  xpi2  ypi2  ypi2  ypi2 | ypi2  ypi2  ypi2  xpi2 | ypi2  xpi2 | xpi2  ypi2  xpi2 | ypi2  ypi2  xpi2  xpi2 | 
Repetition 017, Length 008: ypi2  ypi2  xpi2 | xpi2  ypi2  ypi2  ypi2 | xpi2  xpi2  xpi2  ypi2 | ypi2  ypi2  xpi2  xpi2  xpi2 | ypi2  ypi2  xpi2  xpi2  xpi2 | ypi2  ypi2  ypi2  xpi2 | ypi2  xpi2  xpi2  xpi2 | ypi2  ypi2  xpi2 | 
Repetition 017, Length 009: xpi2  xpi2  ypi2 | ypi2  ypi2 | xpi2  xpi2  xpi2  ypi2  ypi2  ypi2 | xpi2  xpi2 | ypi2  ypi2  xpi2  xpi2 | ypi2  ypi2  xpi2  xpi2 | xpi2  xpi2  xpi2  ypi2  ypi2  ypi2 | xpi2  xpi2  xpi2  ypi2  ypi2  ypi2  xpi2 | xpi2  ypi2 | 
Repetition 017, Length 011: ypi2  ypi2  xpi2  xpi2  xpi2 | xpi2  ypi2 | xpi2  ypi2 | xpi2 | ypi2  ypi2  ypi2 | xpi2  xpi2  xpi2  ypi2  ypi2  ypi2  xpi2 | xpi2 | ypi2  ypi2  xpi2 | ypi2  ypi2  xpi2  xpi2 | ypi2  ypi2  ypi2  xpi2 | ypi2  xpi2 | 
Repetition 017, Length 016: ypi2  ypi2  xpi2  xpi2 | xpi2  ypi2  xpi2 | xpi2  ypi2  xpi2 | ypi2 | xpi2  xpi2  ypi2 | xpi2  xpi2  xpi2 | xpi2  ypi2  xpi2 | xpi2  xpi2  xpi2  ypi2  ypi2  ypi2  xpi2 | ypi2  ypi2  ypi2  xpi2  xpi2  xpi2 | ypi2  ypi2  ypi2  xpi2 | xpi2  ypi2  ypi2  ypi2  xpi2  xpi2  xpi2 | ypi2  ypi2  xpi2  xpi2 | ypi2  xpi2  xpi2  xpi2 | xpi2  xpi2 | ypi2  xpi2  xpi2  xpi2 | xpi2  ypi2 | 
Repetition 017, Length 021: ypi2  ypi2  xpi2  xpi2  xpi2 | ypi2  ypi2  ypi2  xpi2  xpi2  xpi2 | xpi2  ypi2  ypi2  ypi2  xpi2  xpi2  xpi2 | ypi2  ypi2 | xpi2  xpi2 | xpi2  ypi2 | xpi2  xpi2  ypi2 | xpi2  ypi2  ypi2  ypi2 | ypi2  ypi2  xpi2  xpi2 | xpi2  ypi2  ypi2  ypi2  xpi2  xpi2  xpi2 | xpi2  xpi2  xpi2 | ypi2  ypi2  xpi2  xpi2 | ypi2  ypi2  ypi2  xpi2  xpi2  xpi2 | xpi2  ypi2  ypi2  ypi2 | ypi2  xpi2 | xpi2 | xpi2  ypi2  xpi2 | ypi2  xpi2 | ypi2  ypi2  xpi2  xpi2 | ypi2  ypi2  ypi2 | xpi2  ypi2 | 
Repetition 017, Length 026: xpi2  xpi2  ypi2  ypi2  ypi2 | xpi2  xpi2  ypi2 | xpi2  ypi2  ypi2  ypi2 | ypi2  ypi2  xpi2 | ypi2  ypi2  xpi2  xpi2 | ypi2  ypi2  xpi2  xpi2 | xpi2  xpi2  xpi2  ypi2  ypi2  ypi2  xpi2 | xpi2  ypi2  ypi2  ypi2  xpi2  xpi2  xpi2 | ypi2  ypi2  ypi2  xpi2  xpi2  xpi2 | xpi2  ypi2  ypi2  ypi2  xpi2  xpi2  xpi2 | xpi2  xpi2  xpi2  ypi2 | ypi2  ypi2  xpi2  xpi2  xpi2 | ypi2  xpi2  xpi2  xpi2 | xpi2  xpi2  xpi2  ypi2  ypi2  ypi2  xpi2 | ypi2  ypi2  xpi2 | ypi2  ypi2  ypi2  xpi2  xpi2  xpi2 | ypi2  ypi2  ypi2  ypi2 | xpi2  xpi2  xpi2  ypi2  ypi2  ypi2  xpi2 | ypi2  ypi2  xpi2  xpi2  xpi2 | xpi2  ypi2  ypi2  ypi2 | xpi2  ypi2  xpi2 | xpi2  xpi2 | xpi2  ypi2  ypi2  ypi2  xpi2  xpi2  xpi2 | ypi2  ypi2  xpi2  xpi2  xpi2 | xpi2  ypi2  xpi2 | ypi2 | 
Repetition 017, Length 031: ypi2  ypi2  ypi2  ypi2 | ypi2  ypi2  xpi2  xpi2  xpi2 | xpi2  xpi2  xpi2  ypi2  ypi2  ypi2  xpi2 | xpi2  xpi2  ypi2  ypi2  ypi2 | xpi2  xpi2  xpi2 | xpi2  ypi2  ypi2  ypi2 | ypi2  ypi2  ypi2 | xpi2  ypi2  ypi2  ypi2  xpi2  xpi2  xpi2 | xpi2  xpi2  xpi2  ypi2 | xpi2 | xpi2  xpi2  ypi2 | xpi2  xpi2  xpi2  ypi2  ypi2  ypi2  xpi2 | ypi2  xpi2 | xpi2  ypi2  ypi2  ypi2  xpi2  xpi2  xpi2 | ypi2  ypi2  xpi2 | xpi2  xpi2  ypi2  ypi2  ypi2 | xpi2  xpi2 | xpi2  xpi2  xpi2  ypi2  ypi2  ypi2 | xpi2  xpi2  xpi2  ypi2 | ypi2  ypi2  ypi2  xpi2 | xpi2  ypi2 | ypi2  ypi2  xpi2  xpi2 | xpi2  xpi2  xpi2  ypi2  ypi2  ypi2  xpi2 | ypi2  ypi2  ypi2  xpi2 | xpi2  ypi2  ypi2  ypi2 | ypi2  ypi2  xpi2  xpi2 | xpi2  xpi2  xpi2  ypi2  ypi2  ypi2 | xpi2  xpi2  ypi2 | ypi2 | xpi2  xpi2  ypi2 | ypi2  xpi2 | 
Repetition 017, Length 036: xpi2  xpi2  ypi2 | xpi2  ypi2  xpi2 | ypi2  ypi2  ypi2  ypi2 | xpi2  ypi2  ypi2  ypi2  xpi2  xpi2  xpi2 | xpi2  ypi2 | xpi2  ypi2  ypi2  ypi2 | xpi2  xpi2 | xpi2  xpi2  xpi2  ypi2  ypi2  ypi2  xpi2 | xpi2  xpi2 | xpi2 | xpi2  ypi2 | xpi2  xpi2  xpi2  ypi2  ypi2  ypi2  xpi2 | xpi2  xpi2  xpi2  ypi2  ypi2  ypi2 | xpi2  xpi2 | ypi2  ypi2  xpi2  xpi2  xpi2 | xpi2  ypi2  ypi2  ypi2 | ypi2  xpi2  xpi2  xpi2 | xpi2  ypi2 | xpi2  ypi2 | ypi2  ypi2  ypi2  xpi2 | xpi2  xpi2 | ypi2  ypi2  ypi2  ypi2 | xpi2  xpi2  xpi2 | ypi2  xpi2 | ypi2  ypi2  xpi2  xpi2  xpi2 | xpi2  ypi2  xpi2 | ypi2  ypi2  ypi2  ypi2 | ypi2 | xpi2  xpi2  xpi2  ypi2 | xpi2  xpi2 | xpi2  ypi2  ypi2  ypi2  xpi2  xpi2  xpi2 | ypi2  xpi2  xpi2  xpi2 | xpi2  xpi2  xpi2  ypi2 | ypi2  ypi2  ypi2  xpi2 | ypi2  ypi2  xpi2  xpi2 | xpi2  xpi2 | 
Repetition 017, Length 044: ypi2  ypi2  ypi2 | xpi2  xpi2  xpi2  ypi2  ypi2  ypi2 | ypi2  ypi2  xpi2  xpi2  xpi2 | ypi2 | xpi2  xpi2  ypi2 | ypi2  ypi2  xpi2  xpi2  xpi2 | ypi2  ypi2 | xpi2  xpi2  ypi2 | ypi2  xpi2  xpi2  xpi2 | ypi2  ypi2  ypi2  xpi2  xpi2  xpi2 | xpi2  xpi2  xpi2 | ypi2 | xpi2  xpi2  ypi2  ypi2  ypi2 | xpi2  ypi2 | ypi2 | xpi2  ypi2  ypi2  ypi2  xpi2  xpi2  xpi2 | ypi2  xpi2 | ypi2  ypi2 | ypi2  ypi2  xpi2 | xpi2  xpi2 | ypi2 | xpi2  xpi2  xpi2 | ypi2 | ypi2  ypi2  xpi2  xpi2  xpi2 | xpi2  ypi2  xpi2 | xpi2  ypi2  ypi2  ypi2 | xpi2  ypi2  ypi2  ypi2  xpi2  xpi2  xpi2 | xpi2  xpi2  ypi2 | ypi2  ypi2  ypi2  xpi2  xpi2  xpi2 | xpi2  ypi2  ypi2  ypi2  xpi2  xpi2  xpi2 | ypi2  ypi2  ypi2  ypi2 | ypi2  ypi2  ypi2  xpi2 | ypi2  xpi2  xpi2  xpi2 | xpi2  xpi2  xpi2  ypi2  ypi2  ypi2  xpi2 | xpi2  xpi2  xpi2  ypi2 | ypi2  ypi2  xpi2  xpi2  xpi2 | xpi2  ypi2  ypi2  ypi2  xpi2  xpi2  xpi2 | xpi2  ypi2  ypi2  ypi2  xpi2  xpi2  xpi2 | ypi2  ypi2  xpi2  xpi2  xpi2 | ypi2  ypi2  ypi2  xpi2  xpi2  xpi2 | ypi2  ypi2  ypi2  xpi2  xpi2  xpi2 | ypi2  ypi2  ypi2  ypi2 | ypi2  ypi2 | xpi2  xpi2  xpi2  ypi2  ypi2  ypi2  xpi2 | 
Repetition 017, Length 045: xpi2  xpi2  ypi2 | xpi2  xpi2  xpi2 | xpi2  xpi2  xpi2  ypi2  ypi2  ypi2  xpi2 | ypi2  xpi2  xpi2  xpi2 | ypi2  ypi2  xpi2  xpi2 | ypi2  ypi2 | ypi2  ypi2  xpi2  xpi2  xpi2 | xpi2  ypi2  ypi2  ypi2  xpi2  xpi2  xpi2 | ypi2  ypi2  xpi2  xpi2 | xpi2  xpi2  xpi2  ypi2 | xpi2  ypi2 | xpi2  xpi2  xpi2  ypi2  ypi2  ypi2 | ypi2 | ypi2  xpi2  xpi2  xpi2 | xpi2  xpi2  ypi2  ypi2  ypi2 | xpi2  xpi2 | ypi2  ypi2  ypi2  ypi2 | xpi2  xpi2  ypi2 | xpi2  xpi2  ypi2  ypi2  ypi2 | ypi2  ypi2  ypi2 | xpi2  ypi2  ypi2  ypi2 | xpi2  xpi2  xpi2 | xpi2  xpi2 | xpi2 | ypi2  ypi2  ypi2  xpi2 | xpi2  xpi2 | xpi2  xpi2  xpi2  ypi2  ypi2  ypi2  xpi2 | ypi2  ypi2  xpi2  xpi2  xpi2 | ypi2  ypi2 | ypi2  ypi2  xpi2 | xpi2  xpi2 | xpi2  ypi2  ypi2  ypi2  xpi2  xpi2  xpi2 | xpi2  xpi2  ypi2  ypi2  ypi2 | ypi2  ypi2  ypi2  xpi2  xpi2  xpi2 | xpi2  xpi2  ypi2 | ypi2  ypi2  xpi2  xpi2  xpi2 | xpi2 | xpi2  xpi2  xpi2 | ypi2  ypi2  xpi2  xpi2  xpi2 | xpi2  xpi2  xpi2  ypi2 | xpi2  ypi2  ypi2  ypi2  xpi2  xpi2  xpi2 | xpi2  ypi2  ypi2  ypi2  xpi2  xpi2  xpi2 | ypi2  ypi2  ypi2 | ypi2  ypi2  ypi2 | ypi2  xpi2  xpi2  xpi2 | 
Repetition 017, Length 046: xpi2  ypi2  ypi2  ypi2 | ypi2  ypi2  xpi2 | ypi2 | xpi2  xpi2  xpi2  ypi2  ypi2  ypi2 | xpi2  ypi2 | xpi2  ypi2  ypi2  ypi2  xpi2  xpi2  xpi2 | ypi2  ypi2  ypi2  ypi2 | xpi2 | xpi2  ypi2 | ypi2  ypi2  xpi2  xpi2  xpi2 | xpi2  ypi2  ypi2  ypi2  xpi2  xpi2  xpi2 | ypi2  ypi2  ypi2  xpi2 | ypi2 | ypi2  ypi2  ypi2  xpi2  xpi2  xpi2 | xpi2  xpi2 | ypi2  xpi2  xpi2  xpi2 | ypi2 | ypi2  ypi2  ypi2  xpi2  xpi2  xpi2 | ypi2  ypi2  xpi2  xpi2  xpi2 | ypi2  xpi2 | xpi2 | ypi2  xpi2 | ypi2  ypi2  xpi2 | ypi2  ypi2  xpi2  xpi2  xpi2 | ypi2  ypi2  ypi2  xpi2 | xpi2  ypi2 | ypi2  ypi2  ypi2  xpi2 | xpi2  xpi2  ypi2 | ypi2  xpi2 | ypi2  ypi2  xpi2  xpi2  xpi2 | xpi2  xpi2  ypi2 | ypi2  ypi2  xpi2  xpi2 | xpi2 | ypi2  ypi2  xpi2 | ypi2  ypi2  xpi2  xpi2  xpi2 | ypi2  ypi2 | ypi2  ypi2 | ypi2  ypi2  ypi2  xpi2  xpi2  xpi2 | ypi2  ypi2  ypi2  xpi2  xpi2  xpi2 | xpi2  ypi2  ypi2  ypi2 | ypi2  ypi2  xpi2 | xpi2  ypi2  ypi2  ypi2 | xpi2  ypi2  ypi2  ypi2  xpi2  xpi2  xpi2 | xpi2  xpi2  xpi2  ypi2  ypi2  ypi2  xpi2 | ypi2  ypi2  ypi2  ypi2 | xpi2  ypi2  ypi2  ypi2  xpi2  xpi2  xpi2 | 
Repetition 018, Length 002: xpi2  xpi2 | xpi2  xpi2 | 
Repetition 018, Length 003: ypi2 | ypi2  ypi2 | ypi2 | 
Repetition 018, Length 004: xpi2  ypi2 | xpi2  xpi2  ypi2  ypi2  ypi2 | ypi2  ypi2  ypi2  xpi2 | xpi2  xpi2  xpi2  ypi2  ypi2  ypi2  xpi2 | 
Repetition 018, Length 005: ypi2  xpi2 | ypi2  ypi2  xpi2  xpi2  xpi2 | ypi2  ypi2  ypi2  xpi2 | xpi2  ypi2 | ypi2  ypi2  ypi2 | 
Repetition 018, Length 006: ypi2  xpi2  xpi2  xpi2 | ypi2  ypi2  ypi2  xpi2  xpi2  xpi2 | xpi2  xpi2  ypi2 | xpi2  xpi2  ypi2  ypi2  ypi2 | xpi2  ypi2 | xpi2  xpi2  xpi2  ypi2  ypi2  ypi2 | 
Repetition 018, Length 007: ypi2  ypi2  ypi2  xpi2 | ypi2  ypi2  xpi2  xpi2  xpi2 | xpi2  ypi2 | xpi2  ypi2 | ypi2  xpi2  xpi2  xpi2 | ypi2  ypi2  xpi2  xpi2  xpi2 | ypi2  ypi2  ypi2  xpi2 | 
Repetition 018, Length 008: xpi2  xpi2  xpi2  ypi2  ypi2  ypi2 | xpi2 | xpi2  ypi2  ypi2  ypi2 | ypi2  ypi2  xpi2  xpi2 | xpi2  xpi2  xpi2  ypi2  ypi2  ypi2 | ypi2  ypi2  ypi2  xpi2 | xpi2  xpi2  xpi2  ypi2  ypi2  ypi2  xpi2 | xpi2  xpi2  xpi2  ypi2 | 
Repetition 018, Length 009: ypi2  xpi2  xpi2  xpi2 | xpi2  xpi2  ypi2 | ypi2  ypi2  xpi2  xpi2  xpi2 | ypi2  ypi2 | xpi2  ypi2  ypi2  ypi2  xpi2  xpi2  xpi2 | xpi2  xpi2  xpi2  ypi2 | ypi2  xpi2 | ypi2  ypi2 | xpi2  xpi2  ypi2 | 
Repetition 018, Length 011: xpi2  xpi2  xpi2 | xpi2  xpi2  ypi2  ypi2  ypi2 | xpi2  xpi2  xpi2  ypi2  ypi2  ypi2 | xpi2  ypi2  ypi2  ypi2  xpi2  xpi2  xpi2 | xpi2  xpi2  ypi2 | ypi2  xpi2  xpi2  xpi2 | xpi2  xpi2  xpi2  ypi2 | ypi2  ypi2  xpi2  xpi2 | ypi2  ypi2  xpi2  xpi2  xpi2 | xpi2  xpi2  xpi2  ypi2  ypi2  ypi2 | xpi2  xpi2  xpi2 | 
Repetition 018, Length 016: ypi2  ypi2  ypi2 | ypi2  ypi2  ypi2  xpi2  xpi2  xpi2 | xpi2  xpi2  ypi2  ypi2  ypi2 | xpi2  xpi2  xpi2  ypi2  ypi2  ypi2 | xpi2  xpi2  ypi2  ypi2  ypi2 | ypi2  ypi2  xpi2 | xpi2  xpi2  ypi2  ypi2  ypi2 | xpi2  xpi2  xpi2  ypi2  ypi2  ypi2 | xpi2  xpi2  xpi2  ypi2 | ypi2  xpi2  xpi2  xpi2 | xpi2  xpi2  ypi2 | ypi2 | xpi2  ypi2  ypi2  ypi2 | ypi2  ypi2  ypi2  xpi2 | xpi2  ypi2  ypi2  ypi2 | xpi2  ypi2  ypi2  ypi2  xpi2  xpi2  xpi2 | 
Repetition 018, Length 021: xpi2  xpi2  ypi2 | xpi2  xpi2  ypi2  ypi2  ypi2 | xpi2  xpi2  xpi2  ypi2  ypi2  ypi2 | ypi2  ypi2  xpi2  xpi2  xpi2 | ypi2  ypi2  ypi2  xpi2  xpi2  xpi2 | ypi2  xpi2  xpi2  xpi2 | ypi2  ypi2  ypi2  ypi2 | xpi2  xpi2  xpi2  ypi2  ypi2  ypi2 | xpi2  xpi2  ypi2  ypi2  ypi2 | xpi2  ypi2  ypi2  ypi2  xpi2  xpi2  xpi2 | ypi2  ypi2  xpi2  xpi2  xpi2 | ypi2  ypi2  ypi2  ypi2 | xpi2  xpi2  ypi2 | xpi2 | ypi2  ypi2  xpi2  xpi2  xpi2 | xpi2  xpi2  xpi2  ypi2  ypi2  ypi2  xpi2 | ypi2  ypi2  ypi2  xpi2  xpi2  xpi2 | ypi2  ypi2  ypi2 | xpi2  ypi2  xpi2 | xpi2  xpi2 | xpi2  ypi2 | 
Repetition 018, Length 026: xpi2  ypi2 | ypi2  xpi2  xpi2  xpi2 | xpi2  xpi2  xpi2  ypi2  ypi2  ypi2 | xpi2 | xpi2  xpi2  xpi2 | ypi2  ypi2  ypi2 | ypi2  ypi2  ypi2  ypi2 | xpi2  xpi2  ypi2  ypi2  ypi2 | xpi2  ypi2 | ypi2  ypi2 | xpi2  xpi2  ypi2 | xpi2  ypi2  ypi2  ypi2 | xpi2  xpi2  xpi2  ypi2 | xpi2  xpi2  xpi2  ypi2  ypi2  ypi2 | xpi2  ypi2  ypi2  ypi2 | ypi2  ypi2  ypi2 | xpi2  ypi2 | ypi2  ypi2  xpi2 | xpi2 | xpi2  xpi2  xpi2  ypi2  ypi2  ypi2  xpi2 | ypi2  ypi2  xpi2 | ypi2  ypi2  xpi2 | ypi2 | xpi2  ypi2  ypi2  ypi2  xpi2  xpi2  xpi2 | xpi2  ypi2  ypi2  ypi2 | xpi2  ypi2  ypi2  ypi2  xpi2 | 
Repetition 018, Length 031: xpi2  xpi2  xpi2  ypi2  ypi2  ypi2 | ypi2  ypi2  ypi2  xpi2  xpi2  xpi2 | xpi2  xpi2  xpi2  ypi2  ypi2  ypi2 | ypi2  ypi2  ypi2  xpi2  xpi2  xpi2 | ypi2  ypi2  ypi2  xpi2 | ypi2  ypi2  ypi2  xpi2 | ypi2  xpi2  xpi2  xpi2 | xpi2  ypi2 | xpi2  ypi2  ypi2  ypi2  xpi2  xpi2  xpi2 | xpi2  ypi2  ypi2  ypi2 | ypi2  ypi2  xpi2  xpi2 | xpi2  ypi2  ypi2  ypi2 | xpi2 | ypi2  ypi2  ypi2  ypi2 | ypi2  ypi2  ypi2 | xpi2  xpi2  xpi2  ypi2 | xpi2  xpi2  xpi2  ypi2 | ypi2  ypi2  ypi2 | xpi2  xpi2  xpi2  ypi2  ypi2  ypi2  xpi2 | ypi2  ypi2  xpi2  xpi2 | ypi2 | ypi2  ypi2  ypi2  ypi2 | xpi2  ypi2  xpi2 | xpi2  ypi2 | ypi2  xpi2  xpi2  xpi2 | ypi2  ypi2  ypi2  xpi2 | xpi2  xpi2  xpi2  ypi2  ypi2  ypi2 | xpi2  xpi2  ypi2  ypi2  ypi2 | xpi2  ypi2  xpi2 | ypi2  ypi2  xpi2  xpi2 | ypi2  ypi2  xpi2  xpi2  xpi2 | 
Repetition 018, Length 036: ypi2  ypi2 | xpi2  ypi2  ypi2  ypi2 | ypi2  xpi2 | ypi2  ypi2  ypi2  ypi2 | ypi2  xpi2 | xpi2  xpi2  xpi2 | xpi2  ypi2 | xpi2  xpi2  xpi2  ypi2 | ypi2  xpi2  xpi2  xpi2 | ypi2  ypi2  ypi2  xpi2 | xpi2 | ypi2  ypi2  xpi2  xpi2 | xpi2 | ypi2  ypi2  ypi2 | xpi2  ypi2  xpi2 | ypi2  ypi2  ypi2  xpi2  xpi2  xpi2 | ypi2  ypi2  xpi2  xpi2  xpi2 | ypi2  ypi2  ypi2  xpi2 | ypi2  ypi2  xpi2 | xpi2  ypi2  ypi2  ypi2  xpi2  xpi2  xpi2 | ypi2  xpi2 | xpi2  xpi2 | xpi2  xpi2  xpi2  ypi2 | ypi2  ypi2 | ypi2  xpi2 | xpi2  xpi2  xpi2  ypi2  ypi2  ypi2  xpi2 | xpi2 | xpi2 | xpi2  xpi2  ypi2 | xpi2  xpi2  ypi2 | xpi2  xpi2  xpi2  ypi2  ypi2  ypi2  xpi2 | xpi2  ypi2  ypi2  ypi2  xpi2  xpi2  xpi2 | ypi2  xpi2 | xpi2  xpi2  xpi2  ypi2 | ypi2  ypi2  ypi2  xpi2  xpi2  xpi2 | xpi2  ypi2  ypi2  ypi2  xpi2 | 
Repetition 018, Length 044: xpi2  ypi2 | xpi2  xpi2 | xpi2  ypi2 | ypi2  ypi2  ypi2 | ypi2  ypi2  xpi2  xpi2  xpi2 | ypi2  ypi2  ypi2 | xpi2  ypi2  ypi2  ypi2  xpi2  xpi2  xpi2 | xpi2  xpi2 | ypi2  xpi2 | ypi2 | ypi2  ypi2  ypi2  xpi2  xpi2  xpi2 | xpi2  xpi2  xpi2  ypi2  ypi2  ypi2 | ypi2  ypi2  xpi2  xpi2  xpi2 | xpi2  ypi2  ypi2  ypi2 | ypi2  ypi2  ypi2 | ypi2  ypi2  ypi2  xpi2 | xpi2  ypi2  xpi2 | ypi2  ypi2  ypi2  ypi2 | ypi2  ypi2  ypi2 | xpi2  xpi2  ypi2  ypi2  ypi2 | xpi2  xpi2  xpi2  ypi2  ypi2  ypi2  xpi2 | ypi2  ypi2  ypi2  ypi2 | xpi2  xpi2  xpi2  ypi2  ypi2  ypi2 | ypi2  ypi2  ypi2  xpi2  xpi2  xpi2 | ypi2  xpi2  xpi2  xpi2 | xpi2  ypi2  ypi2  ypi2 | ypi2  ypi2  ypi2  ypi2 | xpi2  xpi2  xpi2 | ypi2  ypi2  xpi2  xpi2  xpi2 | ypi2  ypi2  ypi2  xpi2  xpi2  xpi2 | xpi2  xpi2  xpi2  ypi2 | ypi2  ypi2  xpi2  xpi2 | ypi2  ypi2  xpi2  xpi2  xpi2 | ypi2  ypi2  xpi2 | xpi2  xpi2 | xpi2  xpi2  ypi2 | xpi2  ypi2  ypi2  ypi2  xpi2  xpi2  xpi2 | xpi2  xpi2  xpi2  ypi2  ypi2  ypi2 | xpi2 | ypi2  xpi2 | ypi2  xpi2 | xpi2 | xpi2  xpi2  ypi2 | ypi2  xpi2 | 
Repetition 018, Length 045: xpi2  xpi2  xpi2  ypi2  ypi2  ypi2 | ypi2  ypi2 | ypi2  ypi2  xpi2 | xpi2  xpi2  xpi2  ypi2  ypi2  ypi2 | xpi2  ypi2 | xpi2  xpi2  ypi2  ypi2  ypi2 | ypi2  ypi2  ypi2  xpi2 | xpi2  xpi2  ypi2  ypi2  ypi2 | xpi2  ypi2  xpi2 | ypi2  ypi2  xpi2  xpi2 | xpi2  ypi2  ypi2  ypi2  xpi2  xpi2  xpi2 | ypi2  xpi2 | ypi2  xpi2  xpi2  xpi2 | ypi2  xpi2 | ypi2  ypi2  ypi2  xpi2  xpi2  xpi2 | xpi2  xpi2  xpi2  ypi2  ypi2  ypi2  xpi2 | ypi2  ypi2  xpi2  xpi2 | ypi2  xpi2  xpi2  xpi2 | xpi2  ypi2 | ypi2  ypi2  xpi2  xpi2 | xpi2  xpi2 | ypi2  ypi2  xpi2  xpi2  xpi2 | ypi2  xpi2 | ypi2  ypi2  ypi2  xpi2  xpi2  xpi2 | xpi2  ypi2 | ypi2  ypi2  ypi2  xpi2 | ypi2  ypi2  ypi2  ypi2 | xpi2 | xpi2  xpi2  xpi2  ypi2 | ypi2  xpi2  xpi2  xpi2 | ypi2  ypi2 | xpi2  ypi2  ypi2  ypi2  xpi2  xpi2  xpi2 | ypi2  ypi2  ypi2  ypi2 | xpi2  xpi2 | ypi2  ypi2  xpi2 | ypi2  ypi2  ypi2 | ypi2  xpi2  xpi2  xpi2 | ypi2  ypi2  ypi2 | ypi2  ypi2  ypi2  xpi2  xpi2  xpi2 | xpi2  xpi2  xpi2  ypi2 | ypi2  ypi2 | ypi2  xpi2  xpi2  xpi2 | xpi2  xpi2  xpi2  ypi2  ypi2  ypi2  xpi2 | ypi2  ypi2 | ypi2 | 
Repetition 018, Length 046: xpi2  xpi2 | xpi2  xpi2  ypi2  ypi2  ypi2 | ypi2 | ypi2  ypi2  xpi2  xpi2 | xpi2  xpi2  xpi2  ypi2 | xpi2  xpi2  ypi2  ypi2  ypi2 | ypi2  xpi2 | xpi2  xpi2  ypi2  ypi2  ypi2 | xpi2  xpi2  xpi2 | ypi2  ypi2 | xpi2  xpi2  xpi2  ypi2 | ypi2  xpi2  xpi2  xpi2 | xpi2  ypi2 | ypi2  ypi2  xpi2 | xpi2  xpi2  ypi2  ypi2  ypi2 | xpi2  xpi2  ypi2 | ypi2  ypi2  xpi2  xpi2  xpi2 | ypi2  xpi2 | xpi2  xpi2 | ypi2  ypi2  xpi2 | xpi2  xpi2  ypi2 | xpi2  xpi2  xpi2  ypi2 | xpi2  ypi2  ypi2  ypi2 | xpi2  xpi2  ypi2  ypi2  ypi2 | xpi2  xpi2  xpi2  ypi2  ypi2  ypi2 | ypi2  ypi2  xpi2  xpi2 | xpi2  xpi2  xpi2  ypi2 | xpi2  ypi2  ypi2  ypi2  xpi2  xpi2  xpi2 | ypi2  ypi2  ypi2 | xpi2  ypi2 | ypi2  ypi2  xpi2  xpi2 | ypi2  xpi2  xpi2  xpi2 | ypi2  xpi2  xpi2  xpi2 | ypi2  ypi2  ypi2  ypi2 | ypi2  ypi2 | xpi2  xpi2  ypi2  ypi2  ypi2 | ypi2  ypi2  ypi2  xpi2 | ypi2  ypi2  ypi2  ypi2 | xpi2  xpi2  xpi2  ypi2  ypi2  ypi2  xpi2 | xpi2  xpi2  xpi2 | ypi2  ypi2  ypi2 | xpi2  xpi2  xpi2  ypi2  ypi2  ypi2  xpi2 | ypi2  ypi2  xpi2  xpi2 | ypi2  ypi2  ypi2  xpi2 | xpi2  ypi2  ypi2  ypi2 | xpi2  xpi2  xpi2  ypi2  ypi2  ypi2  xpi2 | 
Repetition 019, Length 002: ypi2  ypi2  ypi2  xpi2 | xpi2  xpi2  xpi2  ypi2 | 
Repetition 019, Length 003: ypi2  ypi2  xpi2  xpi2 | ypi2  ypi2  xpi2 | xpi2 | 
Repetition 019, Length 004: xpi2  xpi2  ypi2  ypi2  ypi2 | xpi2  xpi2  xpi2 | xpi2 | xpi2  xpi2  ypi2  ypi2  ypi2 | 
Repetition 019, Length 005: ypi2  ypi2  xpi2  xpi2  xpi2 | ypi2  ypi2  ypi2 | ypi2  xpi2  xpi2  xpi2 | xpi2  xpi2  xpi2  ypi2  ypi2  ypi2 | ypi2  ypi2  ypi2  xpi2 | 
Repetition 019, Length 006: ypi2 | ypi2  ypi2  ypi2 | xpi2  xpi2  ypi2 | xpi2  ypi2  xpi2 | ypi2  ypi2  ypi2 | ypi2  ypi2  xpi2  xpi2  xpi2 | 
Repetition 019, Length 007: ypi2  ypi2  xpi2 | ypi2  ypi2  ypi2  xpi2 | xpi2  xpi2  xpi2  ypi2  ypi2  ypi2  xpi2 | ypi2  ypi2 | xpi2  xpi2  ypi2 | ypi2  ypi2 | xpi2  xpi2  ypi2 | 
Repetition 019, Length 008: ypi2  ypi2  xpi2  xpi2 | xpi2  xpi2  xpi2 | ypi2  ypi2  ypi2  xpi2  xpi2  xpi2 | ypi2 | ypi2  ypi2  xpi2  xpi2 | xpi2  xpi2  xpi2  ypi2  ypi2  ypi2  xpi2 | ypi2  xpi2  xpi2  xpi2 | xpi2  ypi2  ypi2  ypi2  xpi2  xpi2  xpi2 | 
Repetition 019, Length 009: xpi2  xpi2  xpi2  ypi2  ypi2  ypi2  xpi2 | ypi2  ypi2  xpi2  xpi2  xpi2 | ypi2  ypi2  xpi2  xpi2 | xpi2  ypi2 | xpi2  xpi2  ypi2  ypi2  ypi2 | xpi2  xpi2  xpi2  ypi2 | xpi2  xpi2  xpi2  ypi2  ypi2  ypi2 | ypi2  xpi2 | ypi2  ypi2  xpi2 | 
Repetition 019, Length 011: xpi2  xpi2 | xpi2  xpi2  xpi2  ypi2 | xpi2  ypi2 | xpi2  xpi2  ypi2 | ypi2 | xpi2  xpi2 | xpi2  xpi2  ypi2  ypi2  ypi2 | ypi2 | xpi2  xpi2  xpi2  ypi2 | ypi2  ypi2  ypi2  xpi2  xpi2  xpi2 | xpi2  xpi2  xpi2  ypi2  ypi2  ypi2 | 
Repetition 019, Length 016: ypi2  ypi2  xpi2  xpi2  xpi2 | ypi2  ypi2  ypi2  ypi2 | xpi2  ypi2  ypi2  ypi2 | xpi2  xpi2 | ypi2  ypi2  xpi2  xpi2  xpi2 | xpi2  xpi2  xpi2  ypi2  ypi2  ypi2 | xpi2  xpi2  ypi2  ypi2  ypi2 | ypi2  xpi2 | xpi2  xpi2  ypi2 | ypi2  xpi2  xpi2  xpi2 | ypi2  xpi2  xpi2  xpi2 | ypi2  ypi2  ypi2  xpi2 | xpi2 | ypi2  ypi2  ypi2  xpi2  xpi2  xpi2 | xpi2  ypi2  ypi2  ypi2 | xpi2  ypi2  xpi2 | 
Repetition 019, Length 021: xpi2  xpi2 | xpi2  xpi2 | ypi2  ypi2  ypi2 | ypi2  ypi2  xpi2 | ypi2  ypi2  xpi2 | xpi2  xpi2  xpi2 | xpi2  ypi2  xpi2 | xpi2  xpi2  xpi2 | ypi2 | ypi2  ypi2  xpi2  xpi2  xpi2 | ypi2 | xpi2  ypi2 | ypi2 | xpi2  xpi2  xpi2  ypi2  ypi2  ypi2 | xpi2  xpi2  xpi2  ypi2  ypi2  ypi2  xpi2 | xpi2 | ypi2  ypi2  xpi2  xpi2  xpi2 | xpi2  ypi2  ypi2  ypi2  xpi2  xpi2  xpi2 | ypi2 | ypi2  ypi2  xpi2  xpi2 | xpi2  ypi2  ypi2  ypi2  xpi2 | 
Repetition 019, Length 026: xpi2  ypi2  xpi2 | xpi2  ypi2 | xpi2  xpi2  ypi2 | xpi2  xpi2  ypi2  ypi2  ypi2 | xpi2  ypi2  ypi2  ypi2 | xpi2  xpi2 | xpi2  xpi2 | xpi2  ypi2 | ypi2  ypi2  xpi2  xpi2 | ypi2  ypi2  xpi2  xpi2 | ypi2  ypi2  xpi2  xpi2  xpi2 | xpi2  xpi2 | xpi2  xpi2  xpi2  ypi2  ypi2  ypi2 | ypi2  ypi2  xpi2  xpi2 | xpi2  xpi2  ypi2 | xpi2  xpi2 | ypi2  ypi2  ypi2  xpi2  xpi2  xpi2 | xpi2  xpi2  xpi2 | xpi2  xpi2  xpi2  ypi2  ypi2  ypi2 | xpi2  xpi2  xpi2  ypi2 | xpi2  xpi2  ypi2 | ypi2 | ypi2  ypi2  xpi2 | ypi2  ypi2  ypi2  ypi2 | xpi2  xpi2 | xpi2  xpi2  xpi2  ypi2  ypi2  ypi2  xpi2 | 
Repetition 019, Length 031: xpi2  xpi2 | ypi2  ypi2  xpi2 | ypi2  ypi2  ypi2 | xpi2  xpi2  xpi2  ypi2  ypi2  ypi2 | ypi2  ypi2  ypi2  xpi2  xpi2  xpi2 | xpi2  xpi2  xpi2  ypi2  ypi2  ypi2 | xpi2  ypi2  ypi2  ypi2 | ypi2  ypi2  ypi2 | ypi2  xpi2  xpi2  xpi2 | xpi2  ypi2  ypi2  ypi2  xpi2  xpi2  xpi2 | ypi2  xpi2  xpi2  xpi2 | xpi2  xpi2  ypi2  ypi2  ypi2 | xpi2  ypi2  xpi2 | xpi2  xpi2  ypi2  ypi2  ypi2 | ypi2  xpi2  xpi2  xpi2 | ypi2  ypi2  xpi2  xpi2  xpi2 | ypi2  ypi2  ypi2  xpi2  xpi2  xpi2 | ypi2 | xpi2  xpi2 | ypi2  ypi2  xpi2 | xpi2  ypi2  ypi2  ypi2  xpi2  xpi2  xpi2 | xpi2  xpi2  ypi2 | xpi2  xpi2 | ypi2  ypi2  xpi2  xpi2 | xpi2  xpi2 | xpi2  ypi2  ypi2  ypi2  xpi2  xpi2  xpi2 | xpi2  xpi2  ypi2  ypi2  ypi2 | ypi2 | xpi2  ypi2  ypi2  ypi2  xpi2  xpi2  xpi2 | xpi2  xpi2  ypi2  ypi2  ypi2 | xpi2  ypi2  ypi2  ypi2  xpi2  xpi2  xpi2 | 
Repetition 019, Length 036: ypi2  ypi2  xpi2  xpi2  xpi2 | ypi2  xpi2  xpi2  xpi2 | ypi2  ypi2  ypi2  xpi2  xpi2  xpi2 | ypi2  ypi2 | ypi2  ypi2  ypi2  xpi2 | ypi2  xpi2 | ypi2  ypi2 | ypi2  ypi2  xpi2  xpi2 | xpi2  ypi2 | ypi2  ypi2  ypi2  xpi2 | ypi2  ypi2  ypi2 | xpi2  xpi2  xpi2  ypi2 | xpi2  xpi2  ypi2 | ypi2 | ypi2  ypi2  ypi2 | xpi2  xpi2  xpi2  ypi2  ypi2  ypi2  xpi2 | xpi2  xpi2  xpi2  ypi2  ypi2  ypi2 | xpi2  ypi2  xpi2 | xpi2  xpi2 | ypi2  ypi2  ypi2  ypi2 | ypi2 | ypi2  ypi2  xpi2 | ypi2  xpi2 | ypi2 | ypi2  ypi2  xpi2 | ypi2  ypi2  ypi2  xpi2 | xpi2 | ypi2  ypi2  xpi2 | ypi2  ypi2  xpi2 | ypi2  xpi2 | ypi2  ypi2  xpi2  xpi2 | ypi2  ypi2  ypi2  xpi2 | ypi2  xpi2  xpi2  xpi2 | xpi2  xpi2  ypi2  ypi2  ypi2 | xpi2  ypi2  ypi2  ypi2 | ypi2  ypi2  ypi2 | 
Repetition 019, Length 044: xpi2 | xpi2  xpi2  xpi2  ypi2  ypi2  ypi2  xpi2 | xpi2  ypi2  xpi2 | ypi2  ypi2  ypi2  xpi2  xpi2  xpi2 | ypi2  xpi2  xpi2  xpi2 | ypi2  ypi2  ypi2  xpi2 | xpi2 | xpi2  xpi2  ypi2  ypi2  ypi2 | xpi2  ypi2  ypi2  ypi2 | xpi2  ypi2  xpi2 | xpi2  xpi2  ypi2  ypi2  ypi2 | xpi2  ypi2 | xpi2  xpi2 | ypi2  ypi2  ypi2  ypi2 | ypi2  ypi2  xpi2 | ypi2  ypi2  ypi2  ypi2 | xpi2  ypi2  ypi2  ypi2 | ypi2  ypi2  ypi2 | xpi2  ypi2  xpi2 | ypi2  ypi2 | ypi2  ypi2  ypi2  xpi2  xpi2  xpi2 | ypi2  ypi2  ypi2 | xpi2  ypi2  ypi2  ypi2  xpi2  xpi2  xpi2 | ypi2  xpi2 | xpi2 | ypi2  ypi2  xpi2 | xpi2  ypi2  xpi2 | ypi2  ypi2  ypi2  xpi2  xpi2  xpi2 | xpi2  xpi2  xpi2  ypi2  ypi2  ypi2  xpi2 | ypi2  ypi2  ypi2 | xpi2 | ypi2  ypi2  ypi2  xpi2  xpi2  xpi2 | xpi2  xpi2  ypi2 | ypi2  ypi2  ypi2 | xpi2  xpi2  ypi2 | ypi2 | xpi2  xpi2 | ypi2  xpi2  xpi2  xpi2 | ypi2  xpi2  xpi2  xpi2 | ypi2  ypi2  ypi2  ypi2 | ypi2  ypi2  ypi2 | xpi2  xpi2  ypi2 | xpi2 | ypi2  ypi2  ypi2 | 
Repetition 019, Length 045: xpi2  ypi2  ypi2  ypi2  xpi2  xpi2  xpi2 | xpi2  xpi2  xpi2  ypi2  ypi2  ypi2 | xpi2  ypi2  ypi2  ypi2  xpi2  xpi2  xpi2 | ypi2  ypi2  ypi2  xpi2  xpi2  xpi2 | xpi2  xpi2 | xpi2  ypi2  ypi2  ypi2  xpi2  xpi2  xpi2 | xpi2 | ypi2  ypi2  ypi2  xpi2  xpi2  xpi2 | xpi2  xpi2  xpi2  ypi2  ypi2  ypi2 | ypi2  ypi2  xpi2  xpi2  xpi2 | xpi2  xpi2  xpi2  ypi2 | xpi2 | ypi2  ypi2 | ypi2  ypi2  xpi2  xpi2 | xpi2  ypi2 | ypi2  ypi2  xpi2 | xpi2  xpi2  xpi2  ypi2 | ypi2  ypi2  xpi2 | ypi2  ypi2  ypi2  xpi2  xpi2  xpi2 | ypi2  ypi2  ypi2  xpi2  xpi2  xpi2 | xpi2  ypi2  ypi2  ypi2 | ypi2  xpi2 | xpi2  xpi2  xpi2  ypi2 | xpi2  ypi2  ypi2  ypi2  xpi2  xpi2  xpi2 | ypi2  xpi2 | ypi2  ypi2  xpi2  xpi2  xpi2 | ypi2  ypi2  ypi2  ypi2 | ypi2  ypi2  ypi2  ypi2 | ypi2  ypi2  ypi2  xpi2  xpi2  xpi2 | xpi2  xpi2  xpi2  ypi2  ypi2  ypi2  xpi2 | ypi2  ypi2 | xpi2  xpi2  xpi2 | ypi2  ypi2  xpi2 | xpi2  ypi2  ypi2  ypi2  xpi2  xpi2  xpi2 | ypi2  ypi2  xpi2  xpi2  xpi2 | ypi2  xpi2  xpi2  xpi2 | ypi2  xpi2  xpi2  xpi2 | ypi2  ypi2 | xpi2  ypi2  ypi2  ypi2 | ypi2  ypi2  xpi2 | ypi2 | xpi2  xpi2  xpi2  ypi2  ypi2  ypi2  xpi2 | xpi2  ypi2 | xpi2  xpi2  xpi2  ypi2 | xpi2  ypi2  ypi2  ypi2 | 
Repetition 019, Length 046: xpi2  xpi2 | ypi2  ypi2  ypi2  xpi2  xpi2  xpi2 | ypi2  ypi2  xpi2  xpi2 | ypi2  xpi2 | xpi2  xpi2  xpi2 | ypi2  ypi2  xpi2  xpi2  xpi2 | ypi2  ypi2  xpi2 | ypi2 | ypi2  ypi2  ypi2  ypi2 | xpi2  xpi2  xpi2  ypi2  ypi2  ypi2  xpi2 | ypi2  ypi2  ypi2  xpi2  xpi2  xpi2 | ypi2  xpi2 | ypi2  ypi2  xpi2  xpi2  xpi2 | ypi2  xpi2 | xpi2  xpi2  ypi2 | xpi2  xpi2  ypi2 | ypi2  xpi2 | xpi2  xpi2  xpi2 | xpi2  ypi2  ypi2  ypi2  xpi2  xpi2  xpi2 | xpi2  xpi2  xpi2  ypi2  ypi2  ypi2 | ypi2  xpi2 | xpi2  ypi2  ypi2  ypi2  xpi2  xpi2  xpi2 | ypi2  ypi2  ypi2 | xpi2  ypi2  ypi2  ypi2  xpi2  xpi2  xpi2 | ypi2  xpi2 | xpi2  ypi2  ypi2  ypi2 | ypi2  xpi2  xpi2  xpi2 | xpi2  ypi2  xpi2 | xpi2 | ypi2  ypi2  ypi2 | xpi2  xpi2  xpi2  ypi2 | xpi2  xpi2  ypi2 | ypi2  ypi2  xpi2 | ypi2  ypi2  xpi2 | ypi2  xpi2 | xpi2  ypi2  ypi2  ypi2 | xpi2  xpi2  xpi2 | xpi2  xpi2  xpi2 | ypi2  ypi2  xpi2  xpi2 | ypi2  ypi2  ypi2  ypi2 | ypi2  ypi2  xpi2 | xpi2  xpi2  ypi2 | ypi2  xpi2  xpi2  xpi2 | xpi2  xpi2 | xpi2 | ypi2  ypi2 | 
Repetition 020, Length 002: ypi2  ypi2  ypi2  xpi2 | xpi2  xpi2  xpi2  ypi2 | 
Repetition 020, Length 003: ypi2  ypi2  ypi2 | xpi2  xpi2  xpi2  ypi2 | xpi2  xpi2  xpi2  ypi2  ypi2  ypi2  xpi2 | 
Repetition 020, Length 004: ypi2  xpi2 | ypi2 | xpi2  ypi2  ypi2  ypi2  xpi2  xpi2  xpi2 | ypi2  ypi2 | 
Repetition 020, Length 005: xpi2  ypi2  ypi2  ypi2 | ypi2  xpi2  xpi2  xpi2 | xpi2  xpi2  xpi2  ypi2  ypi2  ypi2  xpi2 | ypi2 | xpi2  ypi2  ypi2  ypi2 | 
Repetition 020, Length 006: ypi2  ypi2  xpi2  xpi2 | xpi2  xpi2  xpi2  ypi2  ypi2  ypi2 | ypi2  ypi2  ypi2 | xpi2  xpi2 | ypi2  ypi2  xpi2  xpi2  xpi2 | ypi2  ypi2  xpi2  xpi2 | 
Repetition 020, Length 007: xpi2  xpi2  xpi2  ypi2  ypi2  ypi2  xpi2 | xpi2  xpi2  xpi2  ypi2  ypi2  ypi2 | xpi2  xpi2 | xpi2  xpi2  ypi2  ypi2  ypi2 | ypi2  ypi2 | xpi2  xpi2  xpi2 | xpi2  ypi2  xpi2 | 
Repetition 020, Length 008: xpi2  xpi2  ypi2 | xpi2  xpi2 | xpi2  xpi2  ypi2  ypi2  ypi2 | ypi2  ypi2  ypi2  ypi2 | xpi2  ypi2  xpi2 | ypi2  ypi2  ypi2  xpi2  xpi2  xpi2 | xpi2  xpi2  xpi2 | xpi2  xpi2  xpi2  ypi2 | 
Repetition 020, Length 009: xpi2  xpi2  ypi2  ypi2  ypi2 | xpi2  ypi2  xpi2 | ypi2  ypi2  xpi2  xpi2 | xpi2  xpi2 | ypi2  ypi2  xpi2 | xpi2  ypi2  ypi2  ypi2 | ypi2  ypi2  ypi2  xpi2  xpi2  xpi2 | xpi2  xpi2  ypi2 | xpi2  ypi2 | 
Repetition 020, Length 011: xpi2  xpi2  ypi2 | xpi2 | xpi2  ypi2  xpi2 | ypi2  ypi2  xpi2  xpi2  xpi2 | xpi2  ypi2  ypi2  ypi2 | ypi2  ypi2  xpi2 | xpi2 | xpi2  ypi2 | ypi2  xpi2  xpi2  xpi2 | xpi2  xpi2  xpi2  ypi2  ypi2  ypi2 | xpi2  xpi2  xpi2  ypi2 | 
Repetition 020, Length 016: xpi2  xpi2  ypi2  ypi2  ypi2 | ypi2  ypi2  xpi2 | xpi2  ypi2  ypi2  ypi2 | ypi2  xpi2 | ypi2  ypi2  ypi2  ypi2 | ypi2  ypi2  ypi2  ypi2 | xpi2  xpi2  xpi2  ypi2  ypi2  ypi2 | ypi2  ypi2 | xpi2  xpi2  ypi2  ypi2  ypi2 | xpi2  ypi2  xpi2 | xpi2  xpi2  xpi2  ypi2  ypi2  ypi2 | xpi2  xpi2 | xpi2  ypi2  ypi2  ypi2 | ypi2  ypi2  ypi2 | xpi2  xpi2  xpi2  ypi2  ypi2  ypi2 | xpi2  ypi2  ypi2  ypi2  xpi2 | 
Repetition 020, Length 021: ypi2 | ypi2  xpi2 | ypi2  xpi2 | xpi2  ypi2  ypi2  ypi2 | xpi2  xpi2  ypi2  ypi2  ypi2 | xpi2  xpi2  xpi2  ypi2  ypi2  ypi2 | xpi2  xpi2 | ypi2  ypi2  ypi2 | ypi2  ypi2  ypi2 | xpi2  xpi2  xpi2  ypi2 | ypi2  ypi2  xpi2 | ypi2  ypi2  ypi2  ypi2 | xpi2  ypi2  xpi2 | xpi2 | xpi2  xpi2 | xpi2  xpi2  xpi2  ypi2  ypi2  ypi2 | ypi2  ypi2  ypi2 | ypi2  ypi2  xpi2 | xpi2 | xpi2  xpi2  ypi2  ypi2  ypi2 | xpi2  xpi2  xpi2  ypi2  ypi2  ypi2  xpi2 | 
Repetition 020, Length 026: ypi2 | xpi2  xpi2  xpi2  ypi2 | ypi2  ypi2  ypi2  ypi2 | xpi2  xpi2  xpi2 | ypi2  ypi2  ypi2  xpi2  xpi2  xpi2 | ypi2  ypi2  ypi2  xpi2 | xpi2  xpi2 | ypi2 | ypi2  ypi2  xpi2  xpi2  xpi2 | ypi2  ypi2  ypi2 | ypi2  ypi2 | ypi2  ypi2  ypi2  xpi2  xpi2  xpi2 | xpi2  xpi2  ypi2 | xpi2  xpi2  ypi2  ypi2  ypi2 | xpi2  xpi2  xpi2  ypi2 | ypi2  ypi2  ypi2  xpi2 | ypi2  ypi2  ypi2 | xpi2  ypi2  ypi2  ypi2 | xpi2  xpi2 | xpi2  xpi2  ypi2  ypi2  ypi2 | xpi2  xpi2  xpi2  ypi2 | ypi2  ypi2  ypi2  xpi2 | xpi2  xpi2  xpi2 | ypi2  ypi2  ypi2  ypi2 | xpi2  ypi2  xpi2 | ypi2  ypi2  xpi2  xpi2  xpi2 | 
Repetition 020, Length 031: xpi2  ypi2 | xpi2  xpi2  xpi2  ypi2  ypi2  ypi2  xpi2 | xpi2  xpi2  ypi2  ypi2  ypi2 | ypi2  ypi2 | ypi2  ypi2  ypi2 | ypi2  xpi2  xpi2  xpi2 | xpi2  xpi2  xpi2  ypi2 | ypi2  xpi2 | ypi2 | xpi2  xpi2  xpi2  ypi2  ypi2  ypi2  xpi2 | ypi2  ypi2  xpi2  xpi2  xpi2 | xpi2  xpi2  xpi2  ypi2 | ypi2 | ypi2  ypi2  ypi2  xpi2  xpi2  xpi2 | xpi2  ypi2 | ypi2  xpi2 | ypi2  ypi2 | xpi2 | ypi2  ypi2  xpi2  xpi2 | xpi2  xpi2  xpi2  ypi2 | ypi2 | xpi2  xpi2 | xpi2  xpi2 | xpi2  xpi2  xpi2  ypi2  ypi2  ypi2  xpi2 | ypi2  ypi2  xpi2 | ypi2  xpi2  xpi2  xpi2 | xpi2 | xpi2  xpi2  xpi2  ypi2 | ypi2  ypi2  ypi2 | ypi2  ypi2 | xpi2  xpi2  xpi2 | 
Repetition 020, Length 036: xpi2  xpi2  xpi2  ypi2 | xpi2  xpi2  xpi2  ypi2 | xpi2  xpi2  xpi2  ypi2 | ypi2  ypi2  xpi2 | ypi2  ypi2  xpi2  xpi2  xpi2 | xpi2  xpi2  xpi2 | xpi2  xpi2 | xpi2  xpi2  xpi2  ypi2  ypi2  ypi2 | ypi2  ypi2  xpi2 | xpi2 | ypi2  ypi2  xpi2  xpi2  xpi2 | xpi2  xpi2  xpi2  ypi2  ypi2  ypi2 | ypi2 | xpi2  ypi2 | ypi2  ypi2  xpi2 | xpi2  ypi2  xpi2 | ypi2 | xpi2 | ypi2  ypi2  xpi2  xpi2  xpi2 | xpi2  ypi2  ypi2  ypi2 | ypi2  ypi2  xpi2 | xpi2  xpi2 | ypi2  xpi2 | ypi2  ypi2  ypi2 | xpi2  xpi2  xpi2  ypi2  ypi2  ypi2  xpi2 | ypi2  xpi2 | xpi2  xpi2  ypi2 | ypi2 | ypi2  ypi2  ypi2  xpi2  xpi2  xpi2 | xpi2  xpi2  xpi2  ypi2  ypi2  ypi2 | ypi2 | xpi2  ypi2  xpi2 | xpi2  xpi2  xpi2  ypi2  ypi2  ypi2  xpi2 | xpi2  xpi2 | ypi2  ypi2  xpi2  xpi2 | ypi2  ypi2  ypi2  ypi2 | 
Repetition 020, Length 044: xpi2  ypi2  xpi2 | xpi2  xpi2  xpi2  ypi2 | xpi2  ypi2  xpi2 | xpi2  ypi2 | xpi2  ypi2 | xpi2  ypi2  xpi2 | ypi2  ypi2  ypi2 | ypi2  ypi2  xpi2 | ypi2  ypi2  xpi2  xpi2  xpi2 | xpi2  xpi2 | xpi2  ypi2 | ypi2  ypi2  xpi2  xpi2 | xpi2  xpi2  xpi2  ypi2 | xpi2  ypi2 | xpi2  ypi2  ypi2  ypi2 | xpi2  xpi2  xpi2  ypi2  ypi2  ypi2 | ypi2  ypi2  xpi2  xpi2 | xpi2  xpi2  xpi2  ypi2  ypi2  ypi2 | xpi2  xpi2  ypi2 | xpi2  ypi2  ypi2  ypi2  xpi2  xpi2  xpi2 | xpi2  xpi2 | xpi2  xpi2  xpi2  ypi2 | ypi2  xpi2 | ypi2  ypi2  xpi2  xpi2  xpi2 | ypi2  ypi2  ypi2  xpi2 | ypi2  ypi2  ypi2  xpi2  xpi2  xpi2 | xpi2  ypi2  ypi2  ypi2 | ypi2  ypi2  ypi2  ypi2 | ypi2  ypi2  ypi2  xpi2 | ypi2  xpi2  xpi2  xpi2 | xpi2  xpi2  ypi2  ypi2  ypi2 | xpi2  ypi2  ypi2  ypi2  xpi2  xpi2  xpi2 | ypi2  ypi2  ypi2  xpi2 | ypi2  ypi2  ypi2  ypi2 | ypi2  ypi2  xpi2 | xpi2  ypi2  ypi2  ypi2 | ypi2  ypi2  ypi2  xpi2 | xpi2 | xpi2 | xpi2  xpi2  xpi2 | xpi2  xpi2  ypi2  ypi2  ypi2 | xpi2  ypi2  ypi2  ypi2 | xpi2  ypi2  xpi2 | xpi2  ypi2  ypi2  ypi2  xpi2  xpi2  xpi2 | 
Repetition 020, Length 045: ypi2  ypi2  ypi2  xpi2 | xpi2  xpi2  ypi2  ypi2  ypi2 | xpi2  ypi2  ypi2  ypi2  xpi2  xpi2  xpi2 | ypi2  ypi2  ypi2 | xpi2  ypi2 | xpi2  xpi2  ypi2  ypi2  ypi2 | ypi2  ypi2 | xpi2  xpi2  xpi2  ypi2  ypi2  ypi2 | ypi2  ypi2 | xpi2  xpi2  xpi2  ypi2 | xpi2  xpi2  ypi2  ypi2  ypi2 | xpi2  xpi2  ypi2  ypi2  ypi2 | xpi2  xpi2  ypi2 | ypi2  ypi2  xpi2  xpi2 | ypi2  ypi2  ypi2  xpi2  xpi2  xpi2 | ypi2  ypi2  ypi2 | ypi2  ypi2  xpi2  xpi2  xpi2 | ypi2  ypi2  ypi2  xpi2 | xpi2  xpi2  xpi2 | ypi2  xpi2 | xpi2  xpi2  ypi2  ypi2  ypi2 | ypi2  ypi2  xpi2 | ypi2  ypi2  xpi2  xpi2  xpi2 | ypi2  ypi2  xpi2  xpi2  xpi2 | xpi2  xpi2 | xpi2  ypi2  ypi2  ypi2  xpi2  xpi2  xpi2 | ypi2  ypi2  ypi2  xpi2 | ypi2  ypi2  xpi2  xpi2  xpi2 | ypi2  xpi2  xpi2  xpi2 | ypi2  ypi2 | xpi2 | xpi2  xpi2 | xpi2  xpi2  xpi2  ypi2 | xpi2  ypi2  xpi2 | xpi2  ypi2  xpi2 | xpi2  ypi2  ypi2  ypi2  xpi2  xpi2  xpi2 | ypi2  ypi2  ypi2  xpi2 | ypi2  ypi2  ypi2  ypi2 | xpi2  xpi2  xpi2  ypi2  ypi2  ypi2 | xpi2  xpi2  xpi2  ypi2 | xpi2 | xpi2 | xpi2  ypi2  ypi2  ypi2  xpi2  xpi2  xpi2 | ypi2  ypi2  ypi2 | xpi2  xpi2 | 
Repetition 020, Length 046: ypi2 | ypi2 | ypi2  ypi2 | xpi2  xpi2 | xpi2  xpi2  xpi2  ypi2  ypi2  ypi2 | ypi2 | ypi2  ypi2  ypi2  ypi2 | ypi2  ypi2  ypi2 | xpi2  xpi2  xpi2  ypi2  ypi2  ypi2  xpi2 | xpi2  xpi2  ypi2  ypi2  ypi2 | xpi2  xpi2  xpi2 | ypi2  ypi2  ypi2  xpi2  xpi2  xpi2 | ypi2  xpi2 | xpi2  xpi2  ypi2 | xpi2  xpi2  ypi2  ypi2  ypi2 | xpi2 | xpi2  xpi2  ypi2 | ypi2  ypi2  ypi2  xpi2 | xpi2  xpi2  ypi2 | xpi2  xpi2  ypi2 | ypi2  ypi2  xpi2 | xpi2  xpi2  xpi2 | ypi2  ypi2  xpi2  xpi2  xpi2 | ypi2  ypi2  xpi2  xpi2  xpi2 | xpi2  xpi2  xpi2  ypi2  ypi2  ypi2 | xpi2  ypi2 | xpi2  ypi2  ypi2  ypi2  xpi2  xpi2  xpi2 | ypi2  xpi2  xpi2  xpi2 | ypi2  ypi2  xpi2 | ypi2  ypi2  ypi2  ypi2 | xpi2  ypi2 | ypi2  ypi2  xpi2  xpi2 | xpi2  xpi2 | ypi2  ypi2  ypi2  ypi2 | ypi2  ypi2  ypi2  ypi2 | xpi2  xpi2 | ypi2  ypi2  ypi2  ypi2 | ypi2  xpi2  xpi2  xpi2 | ypi2  ypi2  ypi2  xpi2  xpi2  xpi2 | xpi2  xpi2  xpi2  ypi2 | ypi2  ypi2  ypi2  xpi2  xpi2  xpi2 | ypi2  ypi2 | xpi2  ypi2  xpi2 | xpi2  xpi2  xpi2  ypi2 | xpi2  xpi2  xpi2  ypi2  ypi2  ypi2  xpi2 | ypi2  ypi2  xpi2 | 
Repetition 021, Length 002: xpi2  xpi2  xpi2  ypi2 | ypi2  ypi2  ypi2  xpi2 | 
Repetition 021, Length 003: xpi2  ypi2  xpi2 | xpi2  ypi2 | xpi2 | 
Repetition 021, Length 004: ypi2  ypi2  ypi2  ypi2 | xpi2  xpi2  xpi2  ypi2  ypi2  ypi2 | xpi2  xpi2 | ypi2  ypi2  ypi2  xpi2  xpi2  xpi2 | 
Repetition 021, Length 005: xpi2  ypi2  xpi2 | xpi2  ypi2  xpi2 | xpi2  ypi2  ypi2  ypi2 | xpi2  xpi2 | ypi2  ypi2  ypi2  xpi2 | 
Repetition 021, Length 006: xpi2  xpi2  ypi2 | ypi2  ypi2  xpi2  xpi2  xpi2 | ypi2  ypi2  xpi2  xpi2  xpi2 | xpi2  xpi2  ypi2  ypi2  ypi2 | ypi2  ypi2  ypi2  xpi2  xpi2  xpi2 | xpi2  ypi2  ypi2  ypi2 | 
Repetition 021, Length 007: xpi2  ypi2 | ypi2  ypi2  ypi2  xpi2 | ypi2  ypi2  xpi2  xpi2 | xpi2  ypi2  ypi2  ypi2  xpi2  xpi2  xpi2 | ypi2 | ypi2  ypi2  ypi2  xpi2 | ypi2  ypi2  ypi2  xpi2 | 
Repetition 021, Length 008: xpi2  xpi2  ypi2 | ypi2  ypi2  ypi2 | ypi2  ypi2  xpi2  xpi2 | ypi2  xpi2  xpi2  xpi2 | ypi2  ypi2  ypi2 | ypi2  ypi2  ypi2  xpi2 | xpi2  xpi2  ypi2 | ypi2  ypi2 | 
Repetition 021, Length 009: xpi2  ypi2  xpi2 | xpi2  ypi2  xpi2 | ypi2  ypi2  ypi2  xpi2  xpi2  xpi2 | ypi2  xpi2  xpi2  xpi2 | xpi2 | ypi2  ypi2  ypi2 | xpi2  ypi2  xpi2 | ypi2 | ypi2  ypi2  ypi2  xpi2  xpi2  xpi2 | 
Repetition 021, Length 011: xpi2  xpi2  ypi2 | xpi2  ypi2  xpi2 | ypi2 | xpi2  xpi2  ypi2  ypi2  ypi2 | ypi2  ypi2  ypi2  xpi2 | ypi2  ypi2  ypi2  xpi2 | ypi2  xpi2 | ypi2  ypi2  xpi2  xpi2 | xpi2  ypi2  ypi2  ypi2 | xpi2  ypi2  xpi2 | ypi2  ypi2  xpi2  xpi2  xpi2 | 
Repetition 021, Length 016: xpi2  xpi2  xpi2  ypi2 | xpi2  ypi2  ypi2  ypi2 | xpi2  ypi2  ypi2  ypi2  xpi2  xpi2  xpi2 | ypi2 | ypi2  xpi2  xpi2  xpi2 | xpi2  xpi2  xpi2  ypi2  ypi2  ypi2 | ypi2  ypi2  xpi2  xpi2 | xpi2  xpi2 | xpi2  xpi2 | xpi2  xpi2  xpi2  ypi2 | ypi2  ypi2  ypi2  xpi2  xpi2  xpi2 | ypi2  ypi2  ypi2  xpi2  xpi2  xpi2 | ypi2  ypi2  ypi2 | ypi2  ypi2  xpi2 | xpi2 | ypi2 | 
Repetition 021, Length 021: xpi2  xpi2  xpi2  ypi2  ypi2  ypi2 | ypi2  ypi2  xpi2  xpi2  xpi2 | xpi2  ypi2 | ypi2 | xpi2  ypi2 | xpi2  xpi2  xpi2 | xpi2  ypi2  xpi2 | ypi2  ypi2  xpi2  xpi2 | ypi2  ypi2  xpi2 | ypi2  ypi2  xpi2  xpi2 | xpi2  xpi2  xpi2  ypi2  ypi2  ypi2  xpi2 | ypi2  xpi2 | ypi2  ypi2  ypi2  xpi2  xpi2  xpi2 | ypi2  xpi2  xpi2  xpi2 | ypi2  ypi2  xpi2  xpi2  xpi2 | ypi2  ypi2  ypi2  xpi2  xpi2  xpi2 | xpi2  xpi2  xpi2 | xpi2 | ypi2  ypi2  ypi2  xpi2 | xpi2  ypi2  ypi2  ypi2 | xpi2  ypi2  ypi2  ypi2  xpi2 | 
Repetition 021, Length 026: xpi2  xpi2  xpi2  ypi2  ypi2  ypi2 | xpi2  xpi2  ypi2  ypi2  ypi2 | ypi2  ypi2  ypi2  xpi2  xpi2  xpi2 | ypi2  ypi2  ypi2  xpi2 | ypi2  ypi2  ypi2 | ypi2  ypi2  xpi2  xpi2  xpi2 | xpi2  ypi2  ypi2  ypi2 | xpi2  xpi2  ypi2  ypi2  ypi2 | xpi2  xpi2  ypi2  ypi2  ypi2 | xpi2  ypi2  ypi2  ypi2 | ypi2  ypi2  xpi2  xpi2 | xpi2  ypi2  xpi2 | xpi2  xpi2  xpi2  ypi2 | xpi2  xpi2 | ypi2  ypi2  xpi2  xpi2 | xpi2  xpi2  xpi2  ypi2  ypi2  ypi2 | ypi2  ypi2  ypi2  ypi2 | ypi2  xpi2 | xpi2  xpi2  xpi2 | xpi2  xpi2  xpi2  ypi2  ypi2  ypi2  xpi2 | xpi2  xpi2  ypi2  ypi2  ypi2 | xpi2  xpi2  ypi2  ypi2  ypi2 | ypi2  ypi2  xpi2  xpi2  xpi2 | ypi2  xpi2  xpi2  xpi2 | xpi2  xpi2  ypi2 | xpi2  ypi2  ypi2  ypi2 | 
Repetition 021, Length 031: ypi2 | ypi2  ypi2  ypi2  ypi2 | xpi2  ypi2 | xpi2  ypi2 | xpi2  ypi2  ypi2  ypi2 | xpi2  ypi2 | xpi2  xpi2  xpi2  ypi2  ypi2  ypi2 | xpi2  ypi2 | xpi2  ypi2  ypi2  ypi2 | xpi2  ypi2  ypi2  ypi2 | ypi2 | xpi2  xpi2  xpi2  ypi2 | ypi2  ypi2 | ypi2  ypi2  xpi2 | ypi2  xpi2  xpi2  xpi2 | xpi2  ypi2  xpi2 | ypi2  ypi2  ypi2 | xpi2  ypi2 | ypi2  ypi2 | xpi2  xpi2  ypi2  ypi2  ypi2 | xpi2  xpi2  xpi2  ypi2 | xpi2  xpi2 | ypi2  ypi2  ypi2 | ypi2  ypi2  ypi2  ypi2 | xpi2  xpi2 | xpi2  xpi2  xpi2  ypi2  ypi2  ypi2  xpi2 | xpi2  xpi2  xpi2  ypi2 | xpi2  xpi2  xpi2  ypi2  ypi2  ypi2  xpi2 | xpi2  xpi2  xpi2 | xpi2  xpi2 | xpi2  ypi2 | 
Repetition 021, Length 036: ypi2  ypi2  xpi2  xpi2  xpi2 | xpi2  xpi2  xpi2  ypi2  ypi2  ypi2 | xpi2  ypi2  ypi2  ypi2  xpi2  xpi2  xpi2 | ypi2 | ypi2  xpi2 | ypi2  ypi2  xpi2 | xpi2  xpi2 | xpi2  xpi2  xpi2  ypi2 | ypi2  ypi2  xpi2  xpi2  xpi2 | xpi2  ypi2 | ypi2  xpi2  xpi2  xpi2 | xpi2  xpi2  ypi2  ypi2  ypi2 | xpi2  ypi2  ypi2  ypi2 | xpi2  xpi2  xpi2  ypi2 | xpi2  ypi2  ypi2  ypi2 | xpi2  ypi2  ypi2  ypi2  xpi2  xpi2  xpi2 | ypi2  ypi2  ypi2  xpi2  xpi2  xpi2 | ypi2  xpi2  xpi2  xpi2 | ypi2  ypi2  xpi2 | ypi2  ypi2  ypi2 | ypi2  ypi2 | xpi2  ypi2  xpi2 | ypi2  ypi2  ypi2 | xpi2  xpi2  ypi2  ypi2  ypi2 | xpi2 | xpi2  ypi2  xpi2 | ypi2  xpi2 | ypi2  ypi2  ypi2  xpi2 | xpi2 | xpi2  xpi2  xpi2  ypi2  ypi2  ypi2 | ypi2  ypi2  ypi2  xpi2  xpi2  xpi2 | ypi2  ypi2  xpi2  xpi2  xpi2 | xpi2  xpi2  xpi2  ypi2  ypi2  ypi2  xpi2 | xpi2  ypi2 | xpi2  xpi2  xpi2  ypi2  ypi2  ypi2  xpi2 | ypi2  ypi2 | 
Repetition 021, Length 044: xpi2  xpi2 | ypi2  ypi2  xpi2  xpi2 | ypi2  xpi2  xpi2  xpi2 | ypi2 | ypi2  ypi2  xpi2  xpi2 | xpi2  xpi2  xpi2 | xpi2  xpi2  xpi2 | ypi2  ypi2  xpi2  xpi2  xpi2 | xpi2  xpi2  xpi2  ypi2  ypi2  ypi2 | ypi2  ypi2  xpi2  xpi2  xpi2 | xpi2  xpi2  xpi2  ypi2 | xpi2  xpi2  ypi2  ypi2  ypi2 | ypi2  ypi2  ypi2 | ypi2 | ypi2  xpi2  xpi2  xpi2 | ypi2  ypi2 | ypi2  ypi2  ypi2  xpi2 | ypi2  ypi2  ypi2  xpi2 | xpi2  xpi2  xpi2 | xpi2  xpi2 | ypi2  ypi2  ypi2  xpi2  xpi2  xpi2 | ypi2  ypi2  xpi2 | xpi2  xpi2  ypi2  ypi2  ypi2 | ypi2  ypi2  ypi2  xpi2 | xpi2 | ypi2  ypi2  xpi2 | xpi2  ypi2  xpi2 | xpi2  ypi2  ypi2  ypi2 | xpi2 | xpi2  xpi2  xpi2 | xpi2 | xpi2  xpi2  xpi2  ypi2 | xpi2  xpi2  xpi2  ypi2  ypi2  ypi2  xpi2 | xpi2  xpi2  xpi2 | xpi2 | ypi2  ypi2 | xpi2  xpi2  ypi2 | ypi2  xpi2 | ypi2 | ypi2  xpi2  xpi2  xpi2 | ypi2  ypi2  ypi2  ypi2 | xpi2  xpi2  ypi2  ypi2  ypi2 | xpi2 | xpi2  xpi2 | 
Repetition 021, Length 045: ypi2  ypi2  xpi2  xpi2 | ypi2  ypi2  ypi2  xpi2 | xpi2  ypi2 | ypi2  ypi2  xpi2 | ypi2  ypi2  ypi2  xpi2 | xpi2  ypi2 | xpi2  xpi2  ypi2  ypi2  ypi2 | ypi2  ypi2  ypi2 | xpi2  ypi2  ypi2  ypi2 | ypi2 | xpi2  ypi2 | xpi2  xpi2  xpi2  ypi2  ypi2  ypi2  xpi2 | ypi2  xpi2  xpi2  xpi2 | xpi2  xpi2  ypi2 | ypi2  ypi2 | xpi2  xpi2  xpi2  ypi2 | ypi2  ypi2  ypi2  xpi2 | ypi2  ypi2  xpi2 | ypi2  ypi2 | xpi2  ypi2  xpi2 | ypi2  ypi2  ypi2  ypi2 | xpi2  ypi2 | ypi2  ypi2  ypi2  xpi2  xpi2  xpi2 | xpi2 | ypi2  ypi2  ypi2  xpi2  xpi2  xpi2 | ypi2  ypi2  xpi2  xpi2 | ypi2  ypi2  ypi2 | xpi2  xpi2  xpi2  ypi2  ypi2  ypi2  xpi2 | ypi2  ypi2  ypi2 | ypi2  ypi2  xpi2 | ypi2  xpi2 | ypi2  xpi2 | xpi2  xpi2  xpi2  ypi2 | xpi2  xpi2  ypi2 | ypi2  ypi2 | ypi2  ypi2  xpi2  xpi2  xpi2 | ypi2  ypi2  xpi2  xpi2  xpi2 | xpi2 | ypi2  ypi2  ypi2  xpi2 | ypi2  ypi2  ypi2  xpi2 | xpi2  xpi2  ypi2 | xpi2  ypi2  xpi2 | xpi2  ypi2 | xpi2  xpi2  ypi2 | ypi2  ypi2  ypi2  xpi2 | 
Repetition 021, Length 046: xpi2  xpi2  ypi2  ypi2  ypi2 | ypi2  xpi2  xpi2  xpi2 | ypi2  xpi2  xpi2  xpi2 | ypi2  ypi2  ypi2  ypi2 | xpi2  xpi2  xpi2  ypi2 | xpi2 | xpi2 | xpi2  ypi2  ypi2  ypi2  xpi2  xpi2  xpi2 | xpi2  xpi2  ypi2 | ypi2  xpi2 | xpi2  xpi2  xpi2  ypi2 | xpi2  ypi2 | ypi2  ypi2  ypi2  xpi2 | ypi2  ypi2  xpi2  xpi2 | ypi2 | ypi2  ypi2 | ypi2  ypi2  ypi2 | ypi2  ypi2 | xpi2  xpi2  ypi2 | xpi2  xpi2  ypi2  ypi2  ypi2 | xpi2  xpi2  xpi2 | xpi2  ypi2  xpi2 | ypi2  xpi2 | ypi2  ypi2  ypi2  xpi2 | xpi2  ypi2 | xpi2  xpi2  xpi2 | ypi2  xpi2  xpi2  xpi2 | xpi2  ypi2  xpi2 | xpi2  xpi2  xpi2 | ypi2  ypi2  ypi2  ypi2 | xpi2  ypi2 | ypi2  ypi2  ypi2 | xpi2  xpi2  ypi2  ypi2  ypi2 | xpi2  xpi2  xpi2 | xpi2  ypi2  xpi2 | xpi2  xpi2  ypi2  ypi2  ypi2 | xpi2  xpi2  xpi2  ypi2  ypi2  ypi2  xpi2 | ypi2  ypi2  ypi2 | ypi2  xpi2 | ypi2  ypi2  ypi2  ypi2 | xpi2 | ypi2  ypi2  ypi2 | ypi2  ypi2  xpi2 | xpi2  xpi2  xpi2 | ypi2  ypi2  ypi2  xpi2 | xpi2  ypi2  ypi2  ypi2  xpi2 | 
Repetition 022, Length 002: ypi2  ypi2 | ypi2  ypi2 | 
Repetition 022, Length 003: ypi2  ypi2  ypi2  xpi2 | xpi2  ypi2  xpi2 | ypi2  ypi2  xpi2  xpi2  xpi2 | 
Repetition 022, Length 004: xpi2  xpi2  xpi2 | xpi2  xpi2  xpi2  ypi2  ypi2  ypi2  xpi2 | ypi2  ypi2  xpi2  xpi2  xpi2 | ypi2 | 
Repetition 022, Length 005: xpi2  ypi2  ypi2  ypi2 | xpi2  xpi2  xpi2  ypi2 | xpi2  xpi2  xpi2  ypi2  ypi2  ypi2  xpi2 | ypi2  ypi2  ypi2  ypi2 | xpi2  xpi2  xpi2 | 
Repetition 022, Length 006: xpi2  xpi2  xpi2  ypi2  ypi2  ypi2 | xpi2  xpi2  ypi2 | xpi2  xpi2  ypi2 | xpi2  ypi2 | ypi2  ypi2  ypi2  ypi2 | xpi2  ypi2  ypi2  ypi2 | 
Repetition 022, Length 007: xpi2  ypi2  xpi2 | ypi2  ypi2  ypi2  xpi2  xpi2  xpi2 | ypi2  ypi2  ypi2  xpi2  xpi2  xpi2 | ypi2  ypi2  ypi2 | xpi2  xpi2  xpi2  ypi2  ypi2  ypi2  xpi2 | ypi2  xpi2 | xpi2 | 
Repetition 022, Length 008: xpi2 | xpi2  xpi2  xpi2  ypi2  ypi2  ypi2  xpi2 | ypi2  xpi2 | xpi2 | xpi2  xpi2  xpi2  ypi2  ypi2  ypi2 | ypi2  ypi2  xpi2  xpi2  xpi2 | xpi2  xpi2 | ypi2  ypi2 | 
Repetition 022, Length 009: xpi2  ypi2  ypi2  ypi2  xpi2  xpi2  xpi2 | ypi2  ypi2  ypi2  xpi2  xpi2  xpi2 | ypi2 | xpi2  ypi2  ypi2  ypi2 | ypi2  ypi2  xpi2  xpi2  xpi2 | ypi2  ypi2  ypi2  xpi2  xpi2  xpi2 | xpi2  ypi2  ypi2  ypi2  xpi2  xpi2  xpi2 | ypi2  ypi2 | ypi2  xpi2  xpi2  xpi2 | 
Repetition 022, Length 011: xpi2  xpi2  xpi2  ypi2 | ypi2  ypi2  xpi2 | ypi2  ypi2  ypi2  ypi2 | ypi2  xpi2 | xpi2  ypi2 | xpi2  xpi2  xpi2  ypi2  ypi2  ypi2 | ypi2 | xpi2  xpi2  ypi2  ypi2  ypi2 | xpi2 | ypi2  ypi2  xpi2 | xpi2 | 
Repetition 022, Length 016: xpi2  ypi2  ypi2  ypi2  xpi2  xpi2  xpi2 | ypi2  ypi2  xpi2  xpi2  xpi2 | ypi2  ypi2  xpi2  xpi2 | ypi2  ypi2  xpi2 | xpi2  xpi2  xpi2  ypi2  ypi2  ypi2  xpi2 | ypi2  ypi2  xpi2  xpi2  xpi2 | ypi2  ypi2  ypi2  ypi2 | ypi2  ypi2 | ypi2  ypi2  ypi2  ypi2 | ypi2  ypi2  ypi2  ypi2 | xpi2  ypi2  ypi2  ypi2 | xpi2  xpi2  xpi2 | ypi2  xpi2  xpi2  xpi2 | ypi2  ypi2  xpi2  xpi2 | xpi2  xpi2  xpi2  ypi2  ypi2  ypi2  xpi2 | xpi2  xpi2  ypi2  ypi2  ypi2 | 
Repetition 022, Length 021: ypi2  ypi2  xpi2  xpi2 | xpi2  ypi2  xpi2 | xpi2  xpi2  xpi2  ypi2  ypi2  ypi2 | xpi2  xpi2 | xpi2  ypi2 | ypi2  ypi2  ypi2  ypi2 | xpi2  ypi2  ypi2  ypi2 | ypi2  ypi2  ypi2 | ypi2  xpi2 | ypi2  ypi2  ypi2  ypi2 | xpi2  xpi2  xpi2  ypi2  ypi2  ypi2 | xpi2  xpi2  xpi2  ypi2  ypi2  ypi2 | xpi2  xpi2  xpi2  ypi2 | xpi2  xpi2  xpi2  ypi2  ypi2  ypi2  xpi2 | ypi2  ypi2  xpi2  xpi2 | xpi2 | ypi2  ypi2  ypi2  ypi2 | ypi2  ypi2  ypi2  xpi2 | xpi2  xpi2  xpi2  ypi2  ypi2  ypi2  xpi2 | xpi2  xpi2  xpi2  ypi2  ypi2  ypi2 | xpi2  ypi2  ypi2  ypi2  xpi2 | 
Repetition 022, Length 026: ypi2  ypi2 | xpi2 | xpi2  ypi2  xpi2 | xpi2  ypi2  ypi2  ypi2  xpi2  xpi2  xpi2 | ypi2  ypi2  ypi2  xpi2 | xpi2  xpi2  xpi2 | xpi2  xpi2  xpi2  ypi2  ypi2  ypi2 | ypi2  xpi2  xpi2  xpi2 | xpi2  xpi2  ypi2 | ypi2  ypi2  xpi2 | xpi2 | xpi2  xpi2  xpi2  ypi2  ypi2  ypi2  xpi2 | xpi2  xpi2  ypi2  ypi2  ypi2 | ypi2 | ypi2  ypi2  xpi2  xpi2  xpi2 | xpi2  xpi2  xpi2 | xpi2 | xpi2  ypi2  ypi2  ypi2  xpi2  xpi2  xpi2 | ypi2 | ypi2  ypi2  xpi2 | xpi2  xpi2  ypi2 | xpi2 | xpi2  ypi2  ypi2  ypi2  xpi2  xpi2  xpi2 | ypi2  ypi2  xpi2 | ypi2  xpi2  xpi2  xpi2 | xpi2  ypi2 | 
Repetition 022, Length 031: xpi2  xpi2  xpi2  ypi2  ypi2  ypi2 | xpi2  xpi2  ypi2  ypi2  ypi2 | ypi2  ypi2 | xpi2 | xpi2  xpi2 | xpi2  ypi2  ypi2  ypi2  xpi2  xpi2  xpi2 | ypi2  ypi2  xpi2  xpi2  xpi2 | xpi2  ypi2  xpi2 | ypi2  xpi2 | xpi2  xpi2  ypi2  ypi2  ypi2 | ypi2 | xpi2  ypi2  ypi2  ypi2 | xpi2  xpi2 | xpi2  xpi2  xpi2 | xpi2  xpi2  xpi2  ypi2  ypi2  ypi2 | ypi2  ypi2  xpi2 | ypi2  ypi2  xpi2  xpi2  xpi2 | xpi2  xpi2  xpi2 | ypi2 | ypi2  ypi2  xpi2  xpi2 | xpi2  xpi2  xpi2  ypi2  ypi2  ypi2 | xpi2  xpi2  ypi2 | ypi2  ypi2  ypi2  xpi2  xpi2  xpi2 | xpi2  xpi2  xpi2  ypi2  ypi2  ypi2 | xpi2 | ypi2  ypi2  ypi2  xpi2  xpi2  xpi2 | ypi2  ypi2  ypi2  xpi2 | ypi2  ypi2  ypi2  xpi2 | xpi2 | ypi2  ypi2  xpi2  xpi2  xpi2 | ypi2  ypi2  ypi2  xpi2 | 
Repetition 022, Length 036: ypi2  ypi2  xpi2 | xpi2 | xpi2  xpi2 | ypi2  ypi2  xpi2 | ypi2 | ypi2  ypi2 | ypi2  ypi2  xpi2 | ypi2  ypi2  ypi2  xpi2  xpi2  xpi2 | xpi2  ypi2  ypi2  ypi2 | xpi2  xpi2  ypi2 | xpi2  xpi2  xpi2  ypi2 | xpi2  xpi2  ypi2  ypi2  ypi2 | ypi2 | xpi2  xpi2  xpi2  ypi2  ypi2  ypi2 | xpi2  xpi2  xpi2  ypi2  ypi2  ypi2 | xpi2  xpi2  xpi2  ypi2 | ypi2  ypi2  xpi2  xpi2 | xpi2  ypi2  ypi2  ypi2 | ypi2  xpi2 | xpi2  xpi2  xpi2  ypi2 | ypi2  xpi2  xpi2  xpi2 | xpi2  xpi2  xpi2  ypi2  ypi2  ypi2 | xpi2  xpi2  ypi2  ypi2  ypi2 | xpi2 | ypi2  ypi2  xpi2  xpi2 | xpi2 | xpi2  ypi2  ypi2  ypi2 | xpi2  ypi2  ypi2  ypi2  xpi2  xpi2  xpi2 | ypi2  ypi2  ypi2  xpi2 | ypi2  ypi2  xpi2  xpi2  xpi2 | xpi2  xpi2 | ypi2  ypi2  xpi2  xpi2 | xpi2  ypi2  ypi2  ypi2  xpi2  xpi2  xpi2 | xpi2  ypi2  ypi2  ypi2 | xpi2  xpi2 | ypi2  ypi2  ypi2  ypi2 | 
Repetition 022, Length 044: xpi2 | ypi2  ypi2  xpi2 | ypi2  ypi2  ypi2  xpi2 | ypi2  ypi2  ypi2  xpi2  xpi2  xpi2 | ypi2  ypi2  ypi2  ypi2 | xpi2  xpi2  ypi2 | xpi2  ypi2  xpi2 | ypi2  ypi2  ypi2  ypi2 | xpi2  ypi2 | xpi2  ypi2 | xpi2  xpi2  ypi2  ypi2  ypi2 | xpi2  ypi2  xpi2 | ypi2  ypi2  xpi2  xpi2  xpi2 | xpi2  ypi2 | xpi2  xpi2  xpi2  ypi2  ypi2  ypi2 | ypi2  ypi2  ypi2 | xpi2  ypi2  ypi2  ypi2 | ypi2  ypi2  xpi2 | ypi2  xpi2  xpi2  xpi2 | xpi2  ypi2  ypi2  ypi2 | xpi2  ypi2 | xpi2  ypi2  xpi2 | ypi2  ypi2  xpi2  xpi2 | xpi2  ypi2  xpi2 | ypi2  ypi2 | xpi2  xpi2  ypi2 | xpi2  xpi2  xpi2  ypi2  ypi2  ypi2 | ypi2  ypi2  xpi2  xpi2  xpi2 | ypi2  ypi2  xpi2  xpi2  xpi2 | ypi2  ypi2  xpi2  xpi2  xpi2 | xpi2  xpi2  xpi2  ypi2 | xpi2  xpi2 | xpi2  ypi2  xpi2 | xpi2  xpi2  xpi2 | xpi2  ypi2 | ypi2  ypi2  ypi2  xpi2  xpi2  xpi2 | ypi2  ypi2  xpi2 | xpi2  xpi2 | xpi2  xpi2  xpi2 | ypi2  ypi2  ypi2  ypi2 | ypi2  xpi2 | ypi2  ypi2  ypi2 | ypi2  xpi2  xpi2  xpi2 | xpi2  xpi2  xpi2  ypi2  ypi2  ypi2 | 
Repetition 022, Length 045: xpi2  xpi2  xpi2  ypi2  ypi2  ypi2  xpi2 | ypi2  xpi2  xpi2  xpi2 | xpi2 | ypi2  xpi2 | ypi2  ypi2  ypi2  xpi2  xpi2  xpi2 | ypi2  xpi2  xpi2  xpi2 | xpi2  ypi2  ypi2  ypi2 | ypi2  ypi2  xpi2  xpi2 | ypi2  ypi2  ypi2 | xpi2  ypi2 | ypi2  ypi2  ypi2  ypi2 | xpi2  ypi2  xpi2 | ypi2  ypi2  xpi2  xpi2 | ypi2  ypi2 | xpi2  xpi2  xpi2 | ypi2  xpi2  xpi2  xpi2 | xpi2  ypi2  ypi2  ypi2  xpi2  xpi2  xpi2 | xpi2 | xpi2  xpi2  xpi2 | ypi2  ypi2  ypi2 | ypi2  ypi2  xpi2  xpi2 | xpi2  xpi2  xpi2  ypi2  ypi2  ypi2  xpi2 | ypi2  xpi2  xpi2  xpi2 | xpi2  ypi2  ypi2  ypi2  xpi2  xpi2  xpi2 | xpi2 | ypi2  ypi2 | xpi2  ypi2  ypi2  ypi2 | ypi2  xpi2  xpi2  xpi2 | ypi2  ypi2  ypi2  ypi2 | xpi2 | xpi2  xpi2 | ypi2  ypi2  ypi2  xpi2  xpi2  xpi2 | xpi2  ypi2  xpi2 | ypi2  ypi2  xpi2 | ypi2 | xpi2  xpi2 | ypi2  xpi2  xpi2  xpi2 | xpi2  xpi2  xpi2  ypi2  ypi2  ypi2 | xpi2  ypi2 | xpi2  xpi2  ypi2  ypi2  ypi2 | ypi2  xpi2 | xpi2  xpi2  xpi2  ypi2 | xpi2  xpi2  xpi2  ypi2  ypi2  ypi2  xpi2 | xpi2  ypi2 | xpi2  xpi2  xpi2  ypi2 | 
Repetition 022, Length 046: ypi2  ypi2  ypi2 | xpi2  xpi2  xpi2  ypi2  ypi2  ypi2 | xpi2  xpi2  xpi2 | ypi2  xpi2  xpi2  xpi2 | ypi2  ypi2  xpi2 | xpi2  ypi2 | ypi2  ypi2  xpi2 | xpi2  xpi2 | xpi2  xpi2 | xpi2  ypi2  xpi2 | ypi2  xpi2  xpi2  xpi2 | xpi2 | ypi2  ypi2 | ypi2  ypi2  xpi2  xpi2  xpi2 | ypi2  ypi2  ypi2  xpi2  xpi2  xpi2 | xpi2  xpi2  ypi2 | ypi2 | xpi2  ypi2 | ypi2 | xpi2  ypi2  ypi2  ypi2 | ypi2  ypi2  ypi2 | xpi2 | xpi2  xpi2 | xpi2  xpi2  xpi2  ypi2  ypi2  ypi2 | ypi2  ypi2  xpi2  xpi2 | xpi2  xpi2  xpi2  ypi2  ypi2  ypi2 | xpi2  xpi2  ypi2 | ypi2  ypi2  ypi2  ypi2 | xpi2  ypi2 | xpi2  xpi2  ypi2  ypi2  ypi2 | ypi2  ypi2  xpi2  xpi2 | xpi2  xpi2  xpi2  ypi2 | ypi2  xpi2 | ypi2  ypi2  ypi2 | xpi2  ypi2  xpi2 | ypi2  ypi2  ypi2  xpi2  xpi2  xpi2 | xpi2  xpi2  xpi2 | ypi2  ypi2  xpi2  xpi2  xpi2 | xpi2  ypi2  ypi2  ypi2  xpi2  xpi2  xpi2 | xpi2  xpi2  xpi2  ypi2  ypi2  ypi2 | xpi2  xpi2  ypi2 | xpi2  xpi2  xpi2  ypi2  ypi2  ypi2 | ypi2  ypi2  xpi2  xpi2 | xpi2  xpi2  xpi2  ypi2 | ypi2  xpi2 | xpi2  ypi2 | 
Repetition 023, Length 002: ypi2  ypi2  ypi2  xpi2  xpi2  xpi2 | xpi2  ypi2 | 
Repetition 023, Length 003: xpi2  xpi2  xpi2  ypi2 | xpi2  xpi2  ypi2 | xpi2  xpi2  xpi2 | 
Repetition 023, Length 004: ypi2  xpi2  xpi2  xpi2 | ypi2  ypi2  xpi2  xpi2  xpi2 | ypi2  ypi2  xpi2  xpi2  xpi2 | xpi2  ypi2  ypi2  ypi2 | 
Repetition 023, Length 005: xpi2  xpi2  ypi2 | xpi2  ypi2  xpi2 | xpi2  ypi2  ypi2  ypi2 | ypi2  ypi2  xpi2  xpi2 | xpi2  ypi2 | 
Repetition 023, Length 006: ypi2  xpi2 | xpi2  xpi2  xpi2 | xpi2  ypi2  ypi2  ypi2 | xpi2  xpi2  xpi2  ypi2  ypi2  ypi2  xpi2 | xpi2  xpi2  xpi2 | xpi2 | 
Repetition 023, Length 007: ypi2  ypi2  xpi2  xpi2 | ypi2  ypi2  xpi2  xpi2 | xpi2 | ypi2  ypi2  xpi2 | ypi2  ypi2 | xpi2  xpi2  xpi2  ypi2  ypi2  ypi2  xpi2 | xpi2  ypi2  ypi2  ypi2  xpi2  xpi2  xpi2 | 
Repetition 023, Length 008: xpi2 | ypi2  ypi2  xpi2  xpi2  xpi2 | xpi2  xpi2  xpi2  ypi2  ypi2  ypi2  xpi2 | ypi2  ypi2 | xpi2  ypi2  xpi2 | xpi2 | ypi2  ypi2  xpi2  xpi2  xpi2 | ypi2  ypi2  xpi2  xpi2 | 
Repetition 023, Length 009: ypi2  xpi2  xpi2  xpi2 | xpi2  xpi2 | ypi2  ypi2  xpi2  xpi2  xpi2 | xpi2  ypi2  ypi2  ypi2 | xpi2  xpi2  xpi2  ypi2 | ypi2  ypi2  xpi2  xpi2  xpi2 | xpi2  ypi2  xpi2 | xpi2  xpi2  xpi2  ypi2  ypi2  ypi2  xpi2 | xpi2  xpi2 | 
Repetition 023, Length 011: xpi2  xpi2  ypi2  ypi2  ypi2 | ypi2  ypi2  ypi2 | xpi2 | xpi2  ypi2 | xpi2  xpi2  xpi2  ypi2 | ypi2  ypi2  xpi2 | xpi2  ypi2  ypi2  ypi2  xpi2  xpi2  xpi2 | ypi2  xpi2  xpi2  xpi2 | ypi2  ypi2  xpi2  xpi2 | ypi2  ypi2  xpi2  xpi2 | xpi2 | 
Repetition 023, Length 016: xpi2  xpi2  xpi2  ypi2 | ypi2  ypi2 | xpi2  xpi2  xpi2  ypi2  ypi2  ypi2 | xpi2  xpi2 | ypi2  ypi2  xpi2  xpi2  xpi2 | ypi2  ypi2  xpi2  xpi2  xpi2 | ypi2  xpi2  xpi2  xpi2 | ypi2  xpi2  xpi2  xpi2 | xpi2  xpi2  xpi2  ypi2 | ypi2  ypi2 | xpi2  xpi2  ypi2 | xpi2  ypi2  ypi2  ypi2 | ypi2  ypi2  xpi2  xpi2  xpi2 | ypi2  ypi2  ypi2  xpi2 | ypi2  xpi2 | ypi2  ypi2  ypi2  ypi2 | 
Repetition 023, Length 021: ypi2  ypi2  ypi2  xpi2  xpi2  xpi2 | xpi2  xpi2  xpi2  ypi2  ypi2  ypi2  xpi2 | xpi2  xpi2  xpi2 | xpi2  ypi2  ypi2  ypi2 | ypi2  ypi2  xpi2 | xpi2 | ypi2  ypi2  xpi2  xpi2 | xpi2  xpi2  xpi2  ypi2  ypi2  ypi2  xpi2 | ypi2  ypi2  ypi2  ypi2 | ypi2  xpi2 | ypi2  xpi2  xpi2  xpi2 | ypi2  ypi2  ypi2  ypi2 | xpi2  xpi2  xpi2  ypi2  ypi2  ypi2 | ypi2  ypi2  xpi2 | xpi2  xpi2  xpi2 | xpi2  ypi2  ypi2  ypi2 | ypi2  ypi2 | xpi2  ypi2  ypi2  ypi2  xpi2  xpi2  xpi2 | ypi2  xpi2  xpi2  xpi2 | ypi2  ypi2  xpi2  xpi2 | ypi2  ypi2  ypi2  ypi2 | 
Repetition 023, Length 026: ypi2  ypi2  xpi2  xpi2  xpi2 | ypi2  ypi2  xpi2  xpi2 | xpi2  xpi2  ypi2  ypi2  ypi2 | ypi2  ypi2  ypi2 | ypi2  ypi2  ypi2  ypi2 | xpi2  xpi2  xpi2  ypi2  ypi2  ypi2 | xpi2  xpi2  ypi2 | ypi2 | ypi2  ypi2 | xpi2  ypi2 | ypi2  ypi2  ypi2  xpi2 | xpi2  xpi2 | xpi2  xpi2  xpi2  ypi2 | ypi2 | ypi2  ypi2  ypi2  ypi2 | xpi2  xpi2  xpi2  ypi2  ypi2  ypi2  xpi2 | xpi2 | xpi2  xpi2  ypi2 | xpi2  ypi2  ypi2  ypi2  xpi2  xpi2  xpi2 | ypi2  ypi2  ypi2  xpi2 | ypi2  ypi2  ypi2  ypi2 | xpi2  ypi2  ypi2  ypi2 | xpi2  ypi2  ypi2  ypi2 | ypi2 | xpi2 | ypi2  ypi2  ypi2  xpi2 | 
Repetition 023, Length 031: xpi2  ypi2 | xpi2  xpi2 | xpi2  ypi2  ypi2  ypi2  xpi2  xpi2  xpi2 | ypi2  ypi2  xpi2 | xpi2  xpi2  ypi2  ypi2  ypi2 | xpi2  ypi2  ypi2  ypi2  xpi2  xpi2  xpi2 | xpi2  ypi2 | ypi2  ypi2 | xpi2  ypi2  ypi2  ypi2  xpi2  xpi2  xpi2 | xpi2  xpi2  xpi2 | xpi2  ypi2  ypi2  ypi2 | ypi2  ypi2  ypi2  xpi2  xpi2  xpi2 | ypi2  ypi2  xpi2  xpi2  xpi2 | ypi2  ypi2 | xpi2  xpi2  xpi2 | ypi2  ypi2  xpi2  xpi2  xpi2 | xpi2  xpi2  xpi2  ypi2  ypi2  ypi2 | xpi2  ypi2  xpi2 | xpi2  ypi2  ypi2  ypi2 | xpi2  ypi2  ypi2  ypi2 | ypi2  ypi2  ypi2  ypi2 | xpi2  ypi2  ypi2  ypi2 | ypi2  ypi2  ypi2  xpi2  xpi2  xpi2 | ypi2  ypi2  ypi2  xpi2 | ypi2  ypi2  xpi2 | xpi2  xpi2  xpi2  ypi2 | ypi2  ypi2 | ypi2  ypi2  ypi2  xpi2 | ypi2  ypi2  ypi2  xpi2  xpi2  xpi2 | ypi2  ypi2  ypi2  ypi2 | xpi2  xpi2  ypi2  ypi2  ypi2 | 
Repetition 023, Length 036: ypi2  ypi2  ypi2 | ypi2  ypi2  xpi2  xpi2  xpi2 | xpi2  xpi2  xpi2  ypi2  ypi2  ypi2 | xpi2 | ypi2  ypi2  xpi2 | xpi2  xpi2  xpi2  ypi2  ypi2  ypi2  xpi2 | xpi2  xpi2  xpi2 | ypi2  ypi2 | xpi2  ypi2 | ypi2  xpi2 | ypi2 | xpi2  ypi2 | xpi2  xpi2 | xpi2  ypi2  xpi2 | xpi2  xpi2  ypi2 | ypi2  ypi2  ypi2 | xpi2  ypi2  ypi2  ypi2  xpi2  xpi2  xpi2 | xpi2  xpi2  ypi2  ypi2  ypi2 | ypi2  ypi2  xpi2 | ypi2  ypi2  xpi2  xpi2 | xpi2  ypi2  ypi2  ypi2 | xpi2  ypi2  xpi2 | ypi2  xpi2  xpi2  xpi2 | ypi2  ypi2  xpi2  xpi2 | ypi2  ypi2  ypi2 | ypi2  ypi2  ypi2  xpi2 | xpi2  xpi2  xpi2  ypi2 | xpi2  xpi2  xpi2  ypi2  ypi2  ypi2 | xpi2  ypi2  ypi2  ypi2  xpi2  xpi2  xpi2 | xpi2  xpi2  xpi2  ypi2 | ypi2  ypi2  xpi2 | ypi2  ypi2  xpi2  xpi2 | xpi2  xpi2  ypi2 | xpi2  ypi2  ypi2  ypi2 | xpi2  ypi2  xpi2 | xpi2  ypi2  ypi2  ypi2  xpi2 | 
Repetition 023, Length 044: ypi2  ypi2  ypi2  ypi2 | xpi2  ypi2 | ypi2  ypi2  ypi2  ypi2 | xpi2  xpi2  ypi2 | xpi2  xpi2  xpi2  ypi2  ypi2  ypi2 | ypi2  xpi2  xpi2  xpi2 | xpi2  ypi2  ypi2  ypi2 | xpi2  xpi2  xpi2  ypi2  ypi2  ypi2 | ypi2  ypi2  xpi2  xpi2  xpi2 | xpi2  ypi2  ypi2  ypi2  xpi2  xpi2  xpi2 | ypi2  xpi2 | ypi2  ypi2  ypi2  ypi2 | ypi2  ypi2 | ypi2  xpi2 | xpi2  xpi2  xpi2  ypi2 | ypi2 | xpi2  xpi2  xpi2 | ypi2  ypi2  xpi2  xpi2 | ypi2  ypi2  ypi2  xpi2  xpi2  xpi2 | xpi2  xpi2  ypi2 | xpi2  xpi2 | xpi2  xpi2  xpi2  ypi2  ypi2  ypi2 | xpi2  xpi2  xpi2  ypi2 | xpi2  xpi2  ypi2 | ypi2  ypi2  ypi2  xpi2 | xpi2  ypi2  ypi2  ypi2  xpi2  xpi2  xpi2 | xpi2  ypi2  ypi2  ypi2  xpi2  xpi2  xpi2 | xpi2  xpi2  ypi2  ypi2  ypi2 | xpi2  xpi2  xpi2  ypi2 | xpi2  xpi2  xpi2  ypi2  ypi2  ypi2  xpi2 | xpi2  xpi2  xpi2  ypi2  ypi2  ypi2  xpi2 | ypi2  ypi2  ypi2  ypi2 | ypi2  ypi2  ypi2  xpi2 | ypi2  ypi2  ypi2 | ypi2 | ypi2  ypi2  xpi2 | xpi2  ypi2  ypi2  ypi2 | ypi2  ypi2  ypi2 | ypi2 | ypi2  ypi2  ypi2  xpi2  xpi2  xpi2 | xpi2  ypi2  ypi2  ypi2  xpi2  xpi2  xpi2 | xpi2  xpi2  xpi2  ypi2  ypi2  ypi2 | ypi2  ypi2  ypi2 | xpi2  xpi2  ypi2  ypi2  ypi2 | 
Repetition 023, Length 045: ypi2  ypi2  ypi2  xpi2 | ypi2  xpi2 | xpi2  ypi2  ypi2  ypi2 | xpi2 | ypi2  ypi2  xpi2 | xpi2  ypi2 | ypi2  ypi2  xpi2 | xpi2  xpi2 | xpi2  ypi2  xpi2 | ypi2  ypi2  ypi2  xpi2 | ypi2  xpi2  xpi2  xpi2 | xpi2  xpi2  ypi2  ypi2  ypi2 | ypi2  ypi2 | xpi2  xpi2 | xpi2  xpi2  ypi2  ypi2  ypi2 | xpi2  ypi2 | ypi2  xpi2 | xpi2  xpi2  ypi2  ypi2  ypi2 | ypi2 | xpi2  xpi2  xpi2  ypi2  ypi2  ypi2  xpi2 | xpi2  ypi2  xpi2 | xpi2  ypi2  ypi2  ypi2 | ypi2  ypi2  ypi2  xpi2 | ypi2  ypi2  ypi2  ypi2 | ypi2  ypi2  xpi2 | ypi2  ypi2  xpi2 | xpi2  xpi2  xpi2  ypi2  ypi2  ypi2  xpi2 | xpi2  ypi2 | ypi2  ypi2  ypi2 | ypi2  ypi2  ypi2  xpi2  xpi2  xpi2 | ypi2  ypi2  ypi2  xpi2 | ypi2  ypi2  ypi2  xpi2 | ypi2  ypi2  ypi2  ypi2 | ypi2  ypi2  xpi2  xpi2 | xpi2  xpi2 | xpi2  ypi2  ypi2  ypi2  xpi2  xpi2  xpi2 | ypi2  ypi2  xpi2 | ypi2  ypi2  xpi2  xpi2 | xpi2  xpi2  ypi2 | xpi2  ypi2 | ypi2  ypi2 | xpi2  xpi2  xpi2  ypi2  ypi2  ypi2 | xpi2  xpi2  ypi2 | xpi2  xpi2 | xpi2  xpi2 | 
Repetition 023, Length 046: xpi2  ypi2 | xpi2  xpi2  ypi2 | xpi2  xpi2 | xpi2  xpi2  ypi2  ypi2  ypi2 | ypi2  ypi2  xpi2 | xpi2  xpi2  xpi2 | xpi2  xpi2  xpi2  ypi2  ypi2  ypi2 | ypi2 | xpi2  ypi2  ypi2  ypi2  xpi2  xpi2  xpi2 | ypi2  ypi2  xpi2  xpi2 | xpi2  xpi2 | ypi2  xpi2  xpi2  xpi2 | xpi2  xpi2  xpi2 | ypi2  ypi2  xpi2  xpi2  xpi2 | xpi2  xpi2  ypi2  ypi2  ypi2 | ypi2  ypi2  ypi2 | xpi2  xpi2  ypi2  ypi2  ypi2 | ypi2  xpi2 | ypi2  ypi2  xpi2 | xpi2  xpi2  xpi2  ypi2  ypi2  ypi2  xpi2 | xpi2  xpi2  xpi2  ypi2  ypi2  ypi2 | ypi2 | ypi2  xpi2  xpi2  xpi2 | xpi2  xpi2  xpi2  ypi2  ypi2  ypi2 | ypi2  ypi2  xpi2  xpi2  xpi2 | xpi2  xpi2  xpi2  ypi2  ypi2  ypi2  xpi2 | xpi2 | ypi2  ypi2  xpi2 | ypi2  ypi2  xpi2  xpi2  xpi2 | ypi2  ypi2 | ypi2  ypi2 | xpi2  ypi2  xpi2 | xpi2  ypi2 | xpi2  xpi2  xpi2  ypi2  ypi2  ypi2 | xpi2 | xpi2  ypi2  ypi2  ypi2 | xpi2  ypi2  xpi2 | ypi2  ypi2  ypi2  xpi2  xpi2  xpi2 | ypi2 | ypi2  ypi2  xpi2 | ypi2  xpi2  xpi2  xpi2 | xpi2  xpi2  ypi2 | xpi2  ypi2  xpi2 | xpi2  xpi2  xpi2  ypi2  ypi2  ypi2  xpi2 | xpi2  xpi2  xpi2 | ypi2  ypi2  xpi2  xpi2 | 
Repetition 024, Length 002: xpi2  xpi2  xpi2  ypi2  ypi2  ypi2  xpi2 | xpi2  ypi2  ypi2  ypi2  xpi2  xpi2  xpi2 | 
Repetition 024, Length 003: ypi2  ypi2  ypi2  ypi2 | ypi2  ypi2  xpi2  xpi2  xpi2 | ypi2  ypi2  xpi2  xpi2  xpi2 | 
Repetition 024, Length 004: ypi2  ypi2  ypi2 | xpi2  xpi2 | ypi2  ypi2  ypi2  xpi2 | xpi2 | 
Repetition 024, Length 005: xpi2  xpi2  xpi2 | xpi2  ypi2  ypi2  ypi2 | ypi2  ypi2  xpi2  xpi2 | ypi2  ypi2  ypi2 | ypi2  ypi2  xpi2  xpi2 | 
Repetition 024, Length 006: xpi2  ypi2  xpi2 | ypi2  ypi2  ypi2  xpi2 | xpi2  ypi2  ypi2  ypi2  xpi2  xpi2  xpi2 | xpi2  ypi2  ypi2  ypi2 | xpi2  xpi2  ypi2  ypi2  ypi2 | xpi2  ypi2  xpi2 | 
Repetition 024, Length 007: xpi2  ypi2  xpi2 | ypi2  ypi2  ypi2 | ypi2  ypi2  ypi2  xpi2 | ypi2  ypi2  xpi2  xpi2 | ypi2  ypi2  xpi2  xpi2  xpi2 | xpi2  xpi2  xpi2  ypi2  ypi2  ypi2 | ypi2  ypi2  xpi2  xpi2  xpi2 | 
Repetition 024, Length 008: xpi2  xpi2  ypi2  ypi2  ypi2 | ypi2  ypi2  ypi2  ypi2 | ypi2  xpi2  xpi2  xpi2 | xpi2  xpi2  ypi2 | ypi2  ypi2  xpi2  xpi2 | xpi2  xpi2 | xpi2  xpi2  xpi2  ypi2 | xpi2  ypi2 | 
Repetition 024, Length 009: xpi2  ypi2  ypi2  ypi2  xpi2  xpi2  xpi2 | ypi2  xpi2  xpi2  xpi2 | ypi2 | xpi2  ypi2  ypi2  ypi2  xpi2  xpi2  xpi2 | xpi2  xpi2 | ypi2  ypi2  xpi2  xpi2 | ypi2  xpi2 | xpi2  ypi2 | xpi2  ypi2  xpi2 | 
Repetition 024, Length 011: xpi2  ypi2  ypi2  ypi2  xpi2  xpi2  xpi2 | xpi2  xpi2  xpi2  ypi2 | ypi2 | xpi2  ypi2  ypi2  ypi2  xpi2  xpi2  xpi2 | xpi2  xpi2  xpi2  ypi2  ypi2  ypi2  xpi2 | xpi2  xpi2  ypi2  ypi2  ypi2 | ypi2  ypi2  ypi2 | ypi2  xpi2 | ypi2  ypi2  ypi2  ypi2 | xpi2  xpi2  xpi2  ypi2  ypi2  ypi2 | ypi2  xpi2  xpi2  xpi2 | 
Repetition 024, Length 016: xpi2  ypi2  ypi2  ypi2  xpi2  xpi2  xpi2 | xpi2  ypi2  xpi2 | ypi2  ypi2  ypi2  ypi2 | xpi2  ypi2 | ypi2  ypi2 | ypi2  ypi2 | xpi2  ypi2 | ypi2  ypi2  ypi2  xpi2  xpi2  xpi2 | ypi2  xpi2 | xpi2  ypi2  xpi2 | ypi2  ypi2  ypi2  ypi2 | xpi2  xpi2  ypi2  ypi2  ypi2 | xpi2  xpi2  xpi2 | xpi2  ypi2  ypi2  ypi2 | xpi2  xpi2  ypi2 | xpi2  ypi2  ypi2  ypi2 | 
Repetition 024, Length 021: ypi2  ypi2  xpi2  xpi2  xpi2 | ypi2  ypi2  ypi2  ypi2 | xpi2  ypi2  xpi2 | xpi2  xpi2 | ypi2  ypi2 | ypi2  xpi2 | ypi2  ypi2 | xpi2  xpi2  xpi2  ypi2 | ypi2 | xpi2  xpi2  ypi2  ypi2  ypi2 | xpi2  ypi2  ypi2  ypi2 | xpi2  xpi2  ypi2  ypi2  ypi2 | ypi2  ypi2  xpi2  xpi2  xpi2 | xpi2  xpi2  xpi2  ypi2  ypi2  ypi2 | xpi2  ypi2  ypi2  ypi2  xpi2  xpi2  xpi2 | ypi2  ypi2  xpi2  xpi2 | xpi2  xpi2  xpi2  ypi2 | xpi2  xpi2  ypi2 | xpi2  xpi2 | xpi2  xpi2  xpi2  ypi2  ypi2  ypi2  xpi2 | ypi2 | 
Repetition 024, Length 026: xpi2  ypi2  xpi2 | xpi2  xpi2  xpi2  ypi2  ypi2  ypi2  xpi2 | xpi2  xpi2  ypi2 | ypi2  ypi2  ypi2  ypi2 | xpi2  xpi2 | ypi2  ypi2  ypi2  xpi2  xpi2  xpi2 | xpi2 | xpi2  xpi2  xpi2  ypi2  ypi2  ypi2  xpi2 | xpi2  xpi2  xpi2  ypi2 | ypi2  ypi2  ypi2  ypi2 | ypi2  xpi2  xpi2  xpi2 | xpi2  xpi2  ypi2  ypi2  ypi2 | ypi2  ypi2  ypi2  xpi2 | ypi2  ypi2 | ypi2 | ypi2 | ypi2  ypi2  ypi2  xpi2  xpi2  xpi2 | ypi2  ypi2  xpi2  xpi2  xpi2 | ypi2  ypi2  xpi2  xpi2  xpi2 | ypi2  ypi2  ypi2  ypi2 | xpi2  xpi2  ypi2  ypi2  ypi2 | ypi2 | xpi2  ypi2  ypi2  ypi2  xpi2  xpi2  xpi2 | xpi2  ypi2  ypi2  ypi2 | xpi2  xpi2  ypi2 | ypi2  xpi2 | 
Repetition 024, Length 031: xpi2  ypi2  xpi2 | ypi2 | ypi2  ypi2 | ypi2  ypi2  ypi2 | ypi2  ypi2  xpi2 | xpi2  xpi2  ypi2  ypi2  ypi2 | xpi2 | xpi2  ypi2 | ypi2  ypi2  xpi2  xpi2 | xpi2  xpi2  xpi2 | ypi2  ypi2 | ypi2  ypi2  ypi2  xpi2 | ypi2  ypi2  xpi2  xpi2  xpi2 | xpi2 | xpi2  xpi2  xpi2  ypi2 | xpi2  ypi2 | xpi2  ypi2  ypi2  ypi2  xpi2  xpi2  xpi2 | xpi2  xpi2 | ypi2  ypi2  xpi2  xpi2 | xpi2  xpi2  xpi2 | ypi2  ypi2  ypi2  ypi2 | ypi2  ypi2 | ypi2  ypi2  xpi2 | ypi2 | ypi2  ypi2 | xpi2  xpi2  ypi2 | ypi2  ypi2  xpi2 | ypi2  ypi2  xpi2  xpi2 | xpi2 | ypi2  ypi2  ypi2  xpi2 | ypi2  xpi2  xpi2  xpi2 | 
Repetition 024, Length 036: ypi2  xpi2  xpi2  xpi2 | ypi2 | ypi2  ypi2  ypi2 | ypi2  ypi2  xpi2  xpi2 | ypi2  xpi2  xpi2  xpi2 | ypi2 | xpi2  xpi2  xpi2  ypi2  ypi2  ypi2  xpi2 | ypi2 | xpi2  xpi2  xpi2 | xpi2  xpi2  xpi2 | xpi2  ypi2  xpi2 | xpi2  xpi2  xpi2 | xpi2  xpi2 | xpi2  ypi2  ypi2  ypi2  xpi2  xpi2  xpi2 | xpi2  xpi2  xpi2  ypi2 | ypi2  ypi2  xpi2 | xpi2  xpi2 | xpi2  xpi2  xpi2  ypi2  ypi2  ypi2  xpi2 | ypi2  ypi2  ypi2  xpi2 | ypi2  ypi2  xpi2 | xpi2  ypi2  ypi2  ypi2 | xpi2  xpi2  xpi2  ypi2  ypi2  ypi2  xpi2 | xpi2  xpi2  xpi2  ypi2 | xpi2  xpi2  xpi2  ypi2  ypi2  ypi2  xpi2 | ypi2  xpi2 | xpi2  xpi2  xpi2  ypi2 | xpi2 | xpi2 | xpi2  ypi2 | ypi2  ypi2  ypi2 | ypi2  ypi2  ypi2  xpi2  xpi2  xpi2 | ypi2  xpi2  xpi2  xpi2 | ypi2  ypi2 | xpi2  ypi2  xpi2 | xpi2  xpi2  ypi2 | ypi2  xpi2 | 
Repetition 024, Length 044: ypi2  ypi2  xpi2  xpi2 | ypi2  ypi2  xpi2  xpi2  xpi2 | xpi2  ypi2  xpi2 | ypi2  ypi2  ypi2  xpi2  xpi2  xpi2 | ypi2  ypi2  ypi2  xpi2  xpi2  xpi2 | xpi2  xpi2  xpi2  ypi2  ypi2  ypi2  xpi2 | xpi2  xpi2  xpi2 | ypi2  xpi2  xpi2  xpi2 | xpi2  ypi2  ypi2  ypi2 | xpi2  xpi2  xpi2 | xpi2  ypi2  xpi2 | ypi2  ypi2  xpi2 | xpi2  xpi2  xpi2  ypi2  ypi2  ypi2 | ypi2  ypi2 | ypi2  ypi2  xpi2  xpi2  xpi2 | xpi2  xpi2  xpi2 | xpi2  xpi2 | xpi2  xpi2  xpi2  ypi2  ypi2  ypi2 | xpi2  xpi2  ypi2  ypi2  ypi2 | xpi2  xpi2 | ypi2  ypi2  ypi2  xpi2 | ypi2  ypi2 | ypi2  ypi2  xpi2 | ypi2  ypi2 | xpi2  ypi2  xpi2 | xpi2  xpi2  xpi2 | ypi2  ypi2  ypi2  xpi2 | ypi2  xpi2 | xpi2  ypi2  ypi2  ypi2  xpi2  xpi2  xpi2 | xpi2  xpi2  xpi2 | ypi2  xpi2 | xpi2 | xpi2 | xpi2  xpi2  xpi2  ypi2  ypi2  ypi2 | ypi2  ypi2  xpi2 | xpi2  xpi2  ypi2 | ypi2  xpi2  xpi2  xpi2 | ypi2 | xpi2 | xpi2  xpi2  ypi2  ypi2  ypi2 | xpi2  xpi2  xpi2  ypi2  ypi2  ypi2 | ypi2  ypi2  ypi2  xpi2 | ypi2  ypi2  ypi2 | xpi2  xpi2  ypi2 | 
Repetition 024, Length 045: ypi2  xpi2 | ypi2  ypi2  xpi2  xpi2  xpi2 | xpi2 | ypi2  xpi2 | ypi2  ypi2  xpi2  xpi2  xpi2 | ypi2 | ypi2  ypi2  xpi2 | xpi2  xpi2 | xpi2  ypi2  ypi2  ypi2 | ypi2  ypi2  ypi2 | ypi2  ypi2 | xpi2  xpi2  ypi2  ypi2  ypi2 | ypi2  ypi2  ypi2  xpi2 | xpi2  ypi2  xpi2 | ypi2  ypi2  ypi2 | ypi2  ypi2 | ypi2  xpi2 | xpi2  xpi2  xpi2 | xpi2  xpi2  xpi2  ypi2  ypi2  ypi2 | ypi2  ypi2  xpi2  xpi2 | ypi2  ypi2  xpi2 | ypi2  ypi2  ypi2  xpi2  xpi2  xpi2 | ypi2 | xpi2 | ypi2  xpi2 | xpi2  xpi2  ypi2 | xpi2  ypi2  ypi2  ypi2 | ypi2  ypi2  xpi2 | ypi2  ypi2  ypi2 | xpi2  xpi2 | xpi2  ypi2  ypi2  ypi2  xpi2  xpi2  xpi2 | ypi2  xpi2  xpi2  xpi2 | xpi2  xpi2  ypi2  ypi2  ypi2 | ypi2  xpi2 | xpi2  xpi2  ypi2 | xpi2  xpi2 | xpi2  xpi2  xpi2 | ypi2  ypi2 | ypi2  ypi2  xpi2 | xpi2  xpi2  xpi2  ypi2 | xpi2  xpi2  ypi2 | xpi2  xpi2  xpi2  ypi2  ypi2  ypi2  xpi2 | xpi2  xpi2  xpi2  ypi2 | ypi2  xpi2 | xpi2  xpi2  xpi2  ypi2  ypi2  ypi2  xpi2 | 
Repetition 024, Length 046: xpi2  ypi2  xpi2 | ypi2  ypi2  ypi2  xpi2  xpi2  xpi2 | ypi2  ypi2 | ypi2  ypi2  xpi2 | xpi2  ypi2  ypi2  ypi2  xpi2  xpi2  xpi2 | xpi2  xpi2  xpi2  ypi2  ypi2  ypi2  xpi2 | ypi2  ypi2  xpi2  xpi2 | ypi2  ypi2  ypi2  xpi2  xpi2  xpi2 | xpi2  xpi2  xpi2  ypi2 | xpi2  ypi2  ypi2  ypi2  xpi2  xpi2  xpi2 | xpi2  ypi2 | ypi2  ypi2  xpi2  xpi2  xpi2 | xpi2  ypi2  ypi2  ypi2 | ypi2 | ypi2  ypi2  ypi2  xpi2 | ypi2  ypi2  xpi2  xpi2  xpi2 | xpi2  ypi2  ypi2  ypi2  xpi2  xpi2  xpi2 | ypi2  ypi2  ypi2  xpi2 | ypi2  xpi2  xpi2  xpi2 | xpi2  xpi2  xpi2  ypi2 | xpi2  xpi2  ypi2 | xpi2  xpi2  xpi2  ypi2  ypi2  ypi2 | xpi2  xpi2  xpi2  ypi2  ypi2  ypi2  xpi2 | xpi2  ypi2 | xpi2  ypi2  ypi2  ypi2  xpi2  xpi2  xpi2 | xpi2  xpi2  ypi2  ypi2  ypi2 | xpi2  ypi2  ypi2  ypi2  xpi2  xpi2  xpi2 | xpi2  xpi2  xpi2  ypi2 | xpi2  xpi2  xpi2  ypi2  ypi2  ypi2  xpi2 | ypi2 | xpi2  ypi2 | ypi2  ypi2  xpi2  xpi2  xpi2 | ypi2 | ypi2  ypi2  ypi2 | xpi2  ypi2  ypi2  ypi2 | ypi2  ypi2  xpi2  xpi2 | ypi2  ypi2  ypi2  xpi2 | xpi2  xpi2  ypi2  ypi2  ypi2 | xpi2  xpi2  xpi2  ypi2  ypi2  ypi2 | xpi2  xpi2  ypi2 | ypi2  ypi2  ypi2  ypi2 | xpi2  xpi2  ypi2  ypi2  ypi2 | ypi2  ypi2  xpi2 | ypi2  ypi2  ypi2  ypi2 | xpi2  xpi2  xpi2 | ypi2  xpi2 | 
Repetition 025, Length 002: ypi2  ypi2  ypi2  xpi2  xpi2  xpi2 | xpi2  ypi2 | 
Repetition 025, Length 003: xpi2  xpi2  ypi2  ypi2  ypi2 | ypi2  xpi2 | xpi2 | 
Repetition 025, Length 004: ypi2  xpi2 | xpi2  ypi2  ypi2  ypi2 | ypi2  ypi2  xpi2  xpi2 | ypi2  ypi2  ypi2  ypi2 | 
Repetition 025, Length 005: ypi2  xpi2  xpi2  xpi2 | xpi2 | xpi2  xpi2  xpi2  ypi2  ypi2  ypi2  xpi2 | ypi2  ypi2  ypi2 | xpi2  xpi2  xpi2 | 
Repetition 025, Length 006: xpi2  xpi2  ypi2 | ypi2  xpi2 | xpi2  xpi2  ypi2  ypi2  ypi2 | ypi2  ypi2 | ypi2  ypi2  xpi2 | xpi2  xpi2  xpi2  ypi2  ypi2  ypi2  xpi2 | 
Repetition 025, Length 007: ypi2  ypi2  xpi2  xpi2 | ypi2  xpi2 | ypi2  ypi2  ypi2  ypi2 | ypi2  xpi2  xpi2  xpi2 | xpi2  xpi2 | xpi2  xpi2  xpi2  ypi2  ypi2  ypi2  xpi2 | ypi2  ypi2  ypi2 | 
Repetition 025, Length 008: ypi2  xpi2  xpi2  xpi2 | ypi2  ypi2  ypi2 | xpi2  ypi2  ypi2  ypi2  xpi2  xpi2  xpi2 | xpi2 | ypi2  ypi2  xpi2  xpi2 | xpi2  xpi2  xpi2  ypi2 | ypi2  ypi2  xpi2  xpi2  xpi2 | xpi2  ypi2  ypi2  ypi2 | 
Repetition 025, Length 009: xpi2 | ypi2  ypi2  xpi2  xpi2 | xpi2  xpi2  xpi2  ypi2  ypi2  ypi2  xpi2 | ypi2 | ypi2  ypi2  xpi2  xpi2  xpi2 | xpi2  ypi2  ypi2  ypi2 | ypi2  ypi2 | ypi2  ypi2  ypi2  xpi2 | ypi2  xpi2  xpi2  xpi2 | 
Repetition 025, Length 011: xpi2  ypi2  ypi2  ypi2 | xpi2  ypi2  xpi2 | ypi2 | xpi2  ypi2  xpi2 | xpi2 | xpi2  ypi2  ypi2  ypi2  xpi2  xpi2  xpi2 | ypi2  ypi2  xpi2  xpi2  xpi2 | ypi2  ypi2  xpi2 | xpi2  ypi2  xpi2 | ypi2  ypi2  xpi2  xpi2 | ypi2  ypi2  ypi2  xpi2 | 
Repetition 025, Length 016: ypi2  ypi2  ypi2  ypi2 | ypi2  ypi2 | ypi2 | xpi2  ypi2  ypi2  ypi2  xpi2  xpi2  xpi2 | ypi2  xpi2 | xpi2  ypi2  ypi2  ypi2 | xpi2  xpi2  ypi2 | xpi2  ypi2  ypi2  ypi2  xpi2  xpi2  xpi2 | ypi2  ypi2  ypi2  xpi2  xpi2  xpi2 | ypi2  ypi2  xpi2  xpi2  xpi2 | xpi2  ypi2  ypi2  ypi2 | xpi2  ypi2  ypi2  ypi2  xpi2  xpi2  xpi2 | ypi2  ypi2  xpi2  xpi2 | ypi2  xpi2  xpi2  xpi2 | xpi2  xpi2 | ypi2  ypi2  ypi2  xpi2 | 
Repetition 025, Length 021: ypi2  ypi2  xpi2  xpi2 | ypi2 | xpi2  xpi2  ypi2  ypi2  ypi2 | ypi2  xpi2 | ypi2  ypi2  xpi2 | ypi2  ypi2  ypi2  xpi2 | ypi2  xpi2  xpi2  xpi2 | ypi2  ypi2  ypi2 | xpi2  ypi2  xpi2 | xpi2  ypi2  ypi2  ypi2  xpi2  xpi2  xpi2 | ypi2  ypi2  ypi2 | xpi2  xpi2  ypi2 | xpi2  xpi2  xpi2  ypi2 | xpi2  xpi2  xpi2 | xpi2  xpi2  xpi2  ypi2 | xpi2 | ypi2  xpi2 | xpi2 | ypi2  xpi2 | ypi2  ypi2  ypi2  xpi2 | xpi2  xpi2  xpi2 | 
Repetition 025, Length 026: xpi2  xpi2  xpi2  ypi2  ypi2  ypi2  xpi2 | xpi2  xpi2  xpi2  ypi2  ypi2  ypi2  xpi2 | ypi2  ypi2  ypi2 | ypi2  ypi2  ypi2  xpi2  xpi2  xpi2 | ypi2  ypi2  ypi2  xpi2 | ypi2  ypi2 | ypi2  ypi2  ypi2  xpi2  xpi2  xpi2 | xpi2  xpi2  xpi2 | ypi2  ypi2  ypi2  xpi2  xpi2  xpi2 | xpi2 | ypi2  ypi2  ypi2 | xpi2  xpi2  xpi2  ypi2  ypi2  ypi2  xpi2 | xpi2  ypi2 | xpi2  xpi2  xpi2  ypi2  ypi2  ypi2 | ypi2  ypi2  xpi2  xpi2  xpi2 | ypi2  ypi2  ypi2  ypi2 | xpi2  xpi2  xpi2  ypi2  ypi2  ypi2  xpi2 | ypi2  xpi2  xpi2  xpi2 | xpi2  xpi2  xpi2 | ypi2  ypi2  ypi2  xpi2 | xpi2  xpi2  xpi2  ypi2  ypi2  ypi2  xpi2 | ypi2  ypi2  ypi2  xpi2 | xpi2  xpi2  ypi2 | xpi2  ypi2 | xpi2  ypi2  ypi2  ypi2 | ypi2  ypi2  ypi2  xpi2  xpi2  xpi2 | 
Repetition 025, Length 031: ypi2  ypi2  xpi2 | xpi2  xpi2  ypi2 | ypi2  ypi2  ypi2  xpi2  xpi2  xpi2 | ypi2  ypi2  ypi2  xpi2  xpi2  xpi2 | ypi2  ypi2  xpi2  xpi2 | ypi2  ypi2  ypi2  xpi2  xpi2  xpi2 | ypi2  ypi2  xpi2  xpi2  xpi2 | xpi2  xpi2  xpi2 | ypi2  ypi2  ypi2  xpi2  xpi2  xpi2 | xpi2  ypi2  ypi2  ypi2 | ypi2  xpi2  xpi2  xpi2 | xpi2  xpi2  ypi2 | xpi2  xpi2  xpi2 | xpi2  xpi2  xpi2  ypi2 | ypi2  ypi2  ypi2  xpi2 | xpi2  xpi2  xpi2  ypi2  ypi2  ypi2  xpi2 | xpi2  xpi2 | xpi2  xpi2 | xpi2  xpi2  ypi2  ypi2  ypi2 | xpi2 | xpi2  ypi2 | xpi2  xpi2  xpi2  ypi2  ypi2  ypi2  xpi2 | ypi2  ypi2  ypi2  xpi2 | ypi2  ypi2  ypi2  ypi2 | xpi2  xpi2  ypi2  ypi2  ypi2 | ypi2  ypi2  ypi2  xpi2  xpi2  xpi2 | ypi2  ypi2  ypi2 | ypi2  ypi2  xpi2  xpi2 | xpi2  xpi2  xpi2  ypi2  ypi2  ypi2 | ypi2  ypi2  ypi2  xpi2  xpi2  xpi2 | xpi2  xpi2  xpi2  ypi2  ypi2  ypi2 | 
Repetition 025, Length 036: xpi2  xpi2  xpi2 | ypi2  ypi2  xpi2 | ypi2  xpi2 | ypi2  xpi2  xpi2  xpi2 | ypi2  ypi2  ypi2 | xpi2  xpi2  xpi2 | ypi2  ypi2 | xpi2  xpi2  ypi2 | xpi2  xpi2  ypi2  ypi2  ypi2 | ypi2  ypi2  xpi2  xpi2 | xpi2  ypi2  ypi2  ypi2 | xpi2  xpi2  ypi2 | xpi2  xpi2  ypi2  ypi2  ypi2 | xpi2  xpi2  xpi2  ypi2  ypi2  ypi2 | ypi2  ypi2  ypi2 | xpi2  xpi2  xpi2  ypi2  ypi2  ypi2 | xpi2  xpi2  ypi2 | xpi2  xpi2  xpi2 | xpi2  xpi2  xpi2 | ypi2  xpi2  xpi2  xpi2 | ypi2  ypi2  xpi2  xpi2  xpi2 | ypi2  ypi2  ypi2  xpi2 | ypi2  ypi2 | xpi2  xpi2 | xpi2  ypi2  ypi2  ypi2 | xpi2  xpi2  xpi2  ypi2 | ypi2 | xpi2  xpi2  ypi2 | xpi2  xpi2  ypi2 | xpi2  xpi2  xpi2  ypi2  ypi2  ypi2  xpi2 | ypi2  ypi2  ypi2  ypi2 | ypi2  ypi2  ypi2  ypi2 | xpi2  xpi2  xpi2  ypi2 | xpi2  xpi2  xpi2 | ypi2  ypi2  xpi2  xpi2 | ypi2  ypi2 | 
Repetition 025, Length 044: xpi2  ypi2 | xpi2 | xpi2  xpi2  xpi2 | xpi2  xpi2  xpi2  ypi2 | ypi2  xpi2 | xpi2  xpi2  xpi2  ypi2  ypi2  ypi2  xpi2 | xpi2  xpi2  ypi2 | ypi2  xpi2 | ypi2  ypi2  ypi2 | xpi2 | xpi2  ypi2  ypi2  ypi2  xpi2  xpi2  xpi2 | xpi2  xpi2  xpi2 | xpi2  xpi2  ypi2 | ypi2  ypi2 | xpi2  xpi2  xpi2  ypi2  ypi2  ypi2 | ypi2  ypi2  xpi2 | ypi2  ypi2  ypi2  ypi2 | ypi2  ypi2  ypi2  xpi2  xpi2  xpi2 | ypi2  ypi2  ypi2  xpi2  xpi2  xpi2 | ypi2  ypi2  ypi2 | xpi2  xpi2  xpi2  ypi2  ypi2  ypi2  xpi2 | xpi2  ypi2  xpi2 | xpi2  xpi2  xpi2  ypi2  ypi2  ypi2 | xpi2  xpi2  ypi2 | xpi2  xpi2  xpi2  ypi2 | ypi2  ypi2  xpi2  xpi2 | ypi2  ypi2  ypi2  xpi2  xpi2  xpi2 | ypi2  ypi2  ypi2  ypi2 | xpi2  ypi2  ypi2  ypi2  xpi2  xpi2  xpi2 | ypi2  ypi2  xpi2  xpi2  xpi2 | ypi2  xpi2 | xpi2  xpi2 | xpi2 | xpi2  xpi2  xpi2  ypi2  ypi2  ypi2  xpi2 | xpi2  xpi2  xpi2  ypi2  ypi2  ypi2  xpi2 | xpi2  xpi2  xpi2 | xpi2  xpi2  ypi2 | ypi2  xpi2  xpi2  xpi2 | xpi2  ypi2  ypi2  ypi2  xpi2  xpi2  xpi2 | xpi2  ypi2  ypi2  ypi2 | ypi2  xpi2  xpi2  xpi2 | ypi2  ypi2  xpi2  xpi2  xpi2 | xpi2  xpi2  xpi2  ypi2 | xpi2  ypi2  xpi2 | 
Repetition 025, Length 045: ypi2  ypi2  xpi2  xpi2 | ypi2  ypi2  ypi2  xpi2  xpi2  xpi2 | ypi2  xpi2 | xpi2  xpi2  xpi2 | ypi2  ypi2  ypi2  xpi2 | ypi2  ypi2  ypi2  xpi2  xpi2  xpi2 | ypi2  ypi2  ypi2 | xpi2  xpi2  xpi2  ypi2  ypi2  ypi2  xpi2 | ypi2  ypi2  xpi2  xpi2  xpi2 | xpi2  xpi2  xpi2  ypi2 | xpi2  xpi2  xpi2  ypi2  ypi2  ypi2 | xpi2  xpi2  xpi2  ypi2  ypi2  ypi2 | ypi2 | ypi2  ypi2  xpi2  xpi2 | xpi2  ypi2  ypi2  ypi2  xpi2  xpi2  xpi2 | xpi2  xpi2 | xpi2  xpi2  xpi2  ypi2  ypi2  ypi2 | ypi2  xpi2 | xpi2  xpi2  xpi2  ypi2  ypi2  ypi2  xpi2 | ypi2  ypi2  xpi2 | ypi2  ypi2  xpi2  xpi2 | xpi2  xpi2  xpi2  ypi2  ypi2  ypi2  xpi2 | ypi2  ypi2  xpi2 | xpi2  xpi2  ypi2  ypi2  ypi2 | xpi2  ypi2  ypi2  ypi2 | xpi2 | xpi2  xpi2  xpi2 | ypi2  ypi2  xpi2  xpi2 | xpi2  xpi2  xpi2  ypi2 | xpi2  xpi2  xpi2  ypi2  ypi2  ypi2 | ypi2  ypi2  ypi2 | ypi2  xpi2  xpi2  xpi2 | xpi2  xpi2  xpi2  ypi2  ypi2  ypi2  xpi2 | ypi2  ypi2 | xpi2  xpi2  xpi2 | ypi2  ypi2  ypi2  xpi2  xpi2  xpi2 | xpi2  xpi2  ypi2  ypi2  ypi2 | ypi2  ypi2  ypi2  xpi2 | ypi2  ypi2  ypi2 | xpi2  xpi2  ypi2  ypi2  ypi2 | xpi2  xpi2  xpi2  ypi2  ypi2  ypi2  xpi2 | ypi2  ypi2  ypi2  ypi2 | xpi2  ypi2  ypi2  ypi2 | ypi2  ypi2  ypi2  xpi2  xpi2  xpi2 | ypi2  ypi2 | 
Repetition 025, Length 046: ypi2 | xpi2 | ypi2 | xpi2 | xpi2  xpi2  xpi2  ypi2  ypi2  ypi2  xpi2 | xpi2  ypi2  ypi2  ypi2  xpi2  xpi2  xpi2 | ypi2  xpi2  xpi2  xpi2 | ypi2  ypi2  ypi2  ypi2 | xpi2  xpi2  ypi2 | ypi2 | xpi2  xpi2  xpi2  ypi2  ypi2  ypi2 | ypi2  xpi2 | ypi2  ypi2  xpi2  xpi2 | ypi2  ypi2  xpi2  xpi2 | ypi2  ypi2  ypi2 | xpi2 | ypi2  ypi2  ypi2 | ypi2  ypi2  ypi2  xpi2 | xpi2 | ypi2  ypi2  xpi2  xpi2  xpi2 | xpi2  xpi2  xpi2 | ypi2  xpi2  xpi2  xpi2 | xpi2 | ypi2  ypi2  ypi2 | xpi2  xpi2 | xpi2  ypi2 | xpi2  ypi2  ypi2  ypi2 | xpi2  xpi2  ypi2  ypi2  ypi2 | ypi2  ypi2  ypi2  xpi2 | xpi2  xpi2  xpi2  ypi2  ypi2  ypi2 | ypi2  xpi2 | ypi2  xpi2 | xpi2  xpi2  xpi2  ypi2 | xpi2  ypi2 | xpi2  ypi2  xpi2 | xpi2  xpi2 | xpi2  xpi2  xpi2  ypi2  ypi2  ypi2  xpi2 | xpi2  xpi2  xpi2 | ypi2  ypi2 | ypi2  ypi2 | ypi2  ypi2  xpi2 | ypi2  xpi2  xpi2  xpi2 | xpi2  ypi2 | ypi2  ypi2  xpi2  xpi2 | ypi2  ypi2 | ypi2  ypi2  xpi2 | 
Repetition 026, Length 002: xpi2  ypi2  ypi2  ypi2  xpi2  xpi2  xpi2 | xpi2  xpi2  xpi2  ypi2  ypi2  ypi2  xpi2 | 
Repetition 026, Length 003: ypi2  ypi2 | xpi2  ypi2  ypi2  ypi2  xpi2  xpi2  xpi2 | xpi2  ypi2  ypi2  ypi2  xpi2 | 
Repetition 026, Length 004: xpi2  xpi2  xpi2  ypi2 | xpi2  ypi2 | xpi2 | xpi2  xpi2  ypi2  ypi2  ypi2 | 
Repetition 026, Length 005: xpi2  xpi2  xpi2  ypi2  ypi2  ypi2  xpi2 | ypi2  ypi2  ypi2 | xpi2  xpi2 | xpi2  xpi2  xpi2  ypi2 | ypi2  ypi2  xpi2  xpi2 | 
Repetition 026, Length 006: ypi2  ypi2  xpi2  xpi2 | xpi2  xpi2  xpi2  ypi2 | ypi2  ypi2  ypi2  xpi2 | ypi2  ypi2 | xpi2  xpi2  ypi2  ypi2  ypi2 | ypi2 | 
Repetition 026, Length 007: ypi2  ypi2  xpi2  xpi2  xpi2 | xpi2  xpi2  xpi2  ypi2  ypi2  ypi2 | xpi2  ypi2  xpi2 | xpi2  xpi2  xpi2  ypi2  ypi2  ypi2 | xpi2  ypi2  ypi2  ypi2 | ypi2  ypi2  xpi2  xpi2  xpi2 | xpi2 | 
Repetition 026, Length 008: xpi2  xpi2  xpi2  ypi2  ypi2  ypi2 | xpi2  xpi2  xpi2  ypi2  ypi2  ypi2  xpi2 | ypi2  ypi2  ypi2 | xpi2  ypi2  ypi2  ypi2  xpi2  xpi2  xpi2 | xpi2  xpi2  xpi2  ypi2  ypi2  ypi2  xpi2 | xpi2 | ypi2 | ypi2  xpi2  xpi2  xpi2 | 
Repetition 026, Length 009: ypi2  ypi2 | xpi2  xpi2 | ypi2  xpi2  xpi2  xpi2 | ypi2  ypi2  xpi2  xpi2  xpi2 | xpi2  xpi2  xpi2  ypi2 | xpi2  ypi2 | ypi2  ypi2  xpi2  xpi2  xpi2 | ypi2  ypi2  ypi2  ypi2 | ypi2  ypi2  ypi2  ypi2 | 
Repetition 026, Length 011: xpi2  xpi2  xpi2 | ypi2  ypi2  ypi2  ypi2 | xpi2  ypi2  ypi2  ypi2 | xpi2  xpi2  ypi2  ypi2  ypi2 | xpi2  ypi2 | xpi2  xpi2  ypi2  ypi2  ypi2 | xpi2  ypi2  ypi2  ypi2  xpi2  xpi2  xpi2 | ypi2  xpi2  xpi2  xpi2 | xpi2  xpi2 | xpi2  xpi2 | ypi2  xpi2  xpi2  xpi2 | 
Repetition 026, Length 016: ypi2  xpi2  xpi2  xpi2 | xpi2  xpi2  xpi2  ypi2  ypi2  ypi2 | ypi2  ypi2  ypi2  xpi2  xpi2  xpi2 | ypi2  xpi2 | xpi2  ypi2 | ypi2  ypi2  ypi2  ypi2 | ypi2  xpi2 | ypi2  ypi2  xpi2 | xpi2  xpi2  xpi2  ypi2 | ypi2  ypi2  xpi2  xpi2  xpi2 | ypi2  ypi2  xpi2 | xpi2  ypi2  ypi2  ypi2  xpi2  xpi2  xpi2 | ypi2  xpi2  xpi2  xpi2 | xpi2  xpi2  xpi2 | ypi2  xpi2  xpi2  xpi2 | xpi2  xpi2  ypi2 | 
Repetition 026, Length 021: xpi2  xpi2  xpi2  ypi2 | xpi2  xpi2  xpi2  ypi2  ypi2  ypi2 | xpi2  ypi2  ypi2  ypi2 | xpi2  ypi2 | ypi2  ypi2 | xpi2  ypi2  ypi2  ypi2 | xpi2  xpi2  ypi2  ypi2  ypi2 | xpi2  ypi2  ypi2  ypi2  xpi2  xpi2  xpi2 | ypi2  ypi2  xpi2  xpi2  xpi2 | xpi2  xpi2 | ypi2  ypi2  ypi2 | xpi2  xpi2  xpi2  ypi2  ypi2  ypi2 | ypi2  ypi2  ypi2  xpi2 | xpi2  ypi2  xpi2 | ypi2  ypi2  ypi2  xpi2 | ypi2  ypi2  xpi2  xpi2  xpi2 | ypi2  ypi2  ypi2  ypi2 | xpi2  xpi2  xpi2  ypi2  ypi2  ypi2  xpi2 | ypi2  xpi2 | ypi2  ypi2  ypi2 | ypi2  ypi2 | 
Repetition 026, Length 026: ypi2  xpi2 | xpi2  xpi2  ypi2 | xpi2  xpi2  xpi2  ypi2 | xpi2  xpi2  ypi2  ypi2  ypi2 | xpi2 | xpi2  ypi2  ypi2  ypi2  xpi2  xpi2  xpi2 | xpi2  ypi2  ypi2  ypi2 | ypi2  ypi2  ypi2 | xpi2 | xpi2  ypi2  ypi2  ypi2 | xpi2 | xpi2  xpi2  xpi2  ypi2  ypi2  ypi2  xpi2 | xpi2  xpi2  xpi2 | ypi2  xpi2  xpi2  xpi2 | xpi2  xpi2  ypi2  ypi2  ypi2 | xpi2  xpi2  xpi2  ypi2 | xpi2  ypi2  ypi2  ypi2 | xpi2  ypi2  ypi2  ypi2 | xpi2  xpi2  ypi2  ypi2  ypi2 | xpi2  xpi2 | ypi2  xpi2  xpi2  xpi2 | ypi2  ypi2  ypi2  xpi2  xpi2  xpi2 | ypi2  xpi2 | ypi2  ypi2  xpi2  xpi2 | xpi2  xpi2  xpi2  ypi2 | xpi2  xpi2  xpi2 | 
Repetition 026, Length 031: ypi2  ypi2  ypi2  xpi2 | ypi2  xpi2  xpi2  xpi2 | xpi2  xpi2  ypi2  ypi2  ypi2 | xpi2  xpi2  xpi2  ypi2  ypi2  ypi2 | ypi2  ypi2  ypi2  xpi2  xpi2  xpi2 | ypi2  ypi2  xpi2  xpi2  xpi2 | ypi2  xpi2  xpi2  xpi2 | xpi2  ypi2  ypi2  ypi2  xpi2  xpi2  xpi2 | xpi2  xpi2  ypi2  ypi2  ypi2 | xpi2  xpi2 | xpi2  xpi2  xpi2  ypi2 | ypi2  ypi2  xpi2  xpi2  xpi2 | xpi2  xpi2  xpi2 | ypi2  ypi2  xpi2  xpi2 | ypi2  ypi2  xpi2  xpi2 | ypi2  ypi2  xpi2  xpi2 | ypi2  ypi2  xpi2  xpi2  xpi2 | ypi2  ypi2  xpi2  xpi2 | xpi2  xpi2  ypi2 | ypi2 | xpi2  ypi2  xpi2 | ypi2  ypi2  ypi2 | ypi2  xpi2 | ypi2  ypi2  xpi2  xpi2 | xpi2  ypi2  xpi2 | xpi2  ypi2 | ypi2  ypi2  ypi2 | xpi2  xpi2  ypi2 | xpi2  ypi2  xpi2 | xpi2  xpi2  xpi2  ypi2  ypi2  ypi2 | xpi2  ypi2  ypi2  ypi2  xpi2 | 
Repetition 026, Length 036: xpi2  ypi2 | xpi2  ypi2  ypi2  ypi2 | xpi2  xpi2  xpi2  ypi2  ypi2  ypi2 | ypi2  ypi2  ypi2  ypi2 | ypi2 | ypi2  ypi2  ypi2 | ypi2  xpi2 | xpi2  ypi2  ypi2  ypi2  xpi2  xpi2  xpi2 | xpi2  xpi2 | ypi2  xpi2 | xpi2  xpi2  xpi2  ypi2  ypi2  ypi2 | xpi2  xpi2 | xpi2  xpi2  ypi2  ypi2  ypi2 | ypi2  ypi2  ypi2 | xpi2  ypi2  ypi2  ypi2 | xpi2  xpi2  xpi2  ypi2 | ypi2  ypi2  xpi2 | xpi2  ypi2  ypi2  ypi2  xpi2  xpi2  xpi2 | xpi2  xpi2 | ypi2  xpi2 | ypi2  ypi2  xpi2  xpi2 | xpi2  ypi2  ypi2  ypi2 | xpi2  ypi2  ypi2  ypi2  xpi2  xpi2  xpi2 | xpi2  xpi2  xpi2  ypi2  ypi2  ypi2 | ypi2  ypi2  xpi2  xpi2  xpi2 | xpi2  xpi2 | ypi2  ypi2  xpi2  xpi2  xpi2 | ypi2  ypi2  ypi2  ypi2 | ypi2 | xpi2  xpi2  xpi2  ypi2  ypi2  ypi2  xpi2 | xpi2  xpi2  xpi2  ypi2  ypi2  ypi2  xpi2 | ypi2  ypi2 | ypi2  ypi2  xpi2  xpi2  xpi2 | xpi2  xpi2  xpi2  ypi2 | xpi2 | ypi2  ypi2  ypi2 | 
Repetition 026, Length 044: ypi2  ypi2  xpi2 | ypi2  ypi2  ypi2  xpi2  xpi2  xpi2 | xpi2  xpi2  xpi2  ypi2  ypi2  ypi2 | ypi2  xpi2  xpi2  xpi2 | ypi2  ypi2  xpi2 | xpi2  xpi2  xpi2  ypi2  ypi2  ypi2 | xpi2 | xpi2  ypi2 | xpi2  xpi2  xpi2  ypi2  ypi2  ypi2 | xpi2  xpi2 | ypi2  ypi2  xpi2  xpi2  xpi2 | xpi2  ypi2 | ypi2  ypi2  xpi2  xpi2 | ypi2  ypi2  ypi2  ypi2 | ypi2  ypi2  xpi2  xpi2 | xpi2  xpi2  ypi2  ypi2  ypi2 | xpi2 | xpi2  xpi2 | xpi2  xpi2  xpi2 | xpi2  xpi2  xpi2  ypi2  ypi2  ypi2  xpi2 | xpi2  ypi2 | ypi2  ypi2  ypi2 | xpi2  ypi2  ypi2  ypi2 | ypi2  xpi2 | ypi2  ypi2  xpi2  xpi2  xpi2 | ypi2  ypi2  xpi2  xpi2  xpi2 | xpi2  ypi2  xpi2 | xpi2  xpi2  xpi2  ypi2 | xpi2  xpi2  xpi2  ypi2  ypi2  ypi2  xpi2 | xpi2  ypi2  ypi2  ypi2  xpi2  xpi2  xpi2 | ypi2  ypi2  xpi2 | ypi2  ypi2  ypi2 | ypi2  ypi2  xpi2 | ypi2  ypi2  xpi2  xpi2  xpi2 | xpi2  ypi2 | ypi2  ypi2  xpi2  xpi2 | ypi2  xpi2 | xpi2  xpi2  ypi2 | ypi2  ypi2  ypi2 | ypi2 | xpi2  xpi2  xpi2  ypi2  ypi2  ypi2 | xpi2  xpi2  xpi2  ypi2 | xpi2  xpi2  xpi2 | xpi2  xpi2 | 
Repetition 026, Length 045: ypi2  ypi2  ypi2 | ypi2  ypi2  xpi2  xpi2  xpi2 | xpi2  xpi2 | ypi2 | xpi2  xpi2  xpi2 | ypi2  ypi2  ypi2 | ypi2  ypi2  ypi2  xpi2 | ypi2  ypi2  ypi2 | xpi2  ypi2  ypi2  ypi2  xpi2  xpi2  xpi2 | ypi2  ypi2 | xpi2  ypi2  ypi2  ypi2  xpi2  xpi2  xpi2 | ypi2  ypi2  ypi2  ypi2 | xpi2  xpi2  ypi2  ypi2  ypi2 | xpi2  xpi2  xpi2  ypi2 | ypi2  xpi2 | xpi2  xpi2  xpi2  ypi2 | xpi2  ypi2  ypi2  ypi2 | xpi2  xpi2 | xpi2 | ypi2  ypi2  ypi2  xpi2  xpi2  xpi2 | xpi2  xpi2  xpi2  ypi2 | xpi2  ypi2  xpi2 | xpi2  xpi2 | ypi2  ypi2  ypi2  xpi2 | xpi2  xpi2  xpi2  ypi2  ypi2  ypi2 | xpi2  xpi2  xpi2  ypi2 | xpi2  xpi2  xpi2 | ypi2  ypi2  ypi2  xpi2 | ypi2  ypi2  xpi2  xpi2 | ypi2  ypi2  ypi2  xpi2 | xpi2  xpi2  ypi2  ypi2  ypi2 | ypi2  ypi2  ypi2 | xpi2  xpi2 | xpi2  ypi2  xpi2 | ypi2  ypi2  xpi2  xpi2 | ypi2  xpi2  xpi2  xpi2 | ypi2  xpi2  xpi2  xpi2 | xpi2  xpi2  ypi2 | xpi2  xpi2  xpi2  ypi2  ypi2  ypi2  xpi2 | xpi2 | xpi2  ypi2  xpi2 | xpi2  xpi2  xpi2  ypi2 | xpi2 | ypi2  xpi2 | ypi2  ypi2  ypi2  xpi2 | 
Repetition 026, Length 046: xpi2  ypi2 | ypi2  ypi2  ypi2 | xpi2  ypi2  xpi2 | ypi2  ypi2  ypi2  ypi2 | xpi2  xpi2  ypi2  ypi2  ypi2 | xpi2 | ypi2  ypi2  xpi2 | ypi2  ypi2  xpi2  xpi2 | ypi2  ypi2  ypi2  xpi2  xpi2  xpi2 | xpi2  ypi2  xpi2 | xpi2  xpi2  xpi2 | ypi2  ypi2  ypi2  ypi2 | ypi2  ypi2  xpi2 | xpi2  xpi2  xpi2  ypi2  ypi2  ypi2 | ypi2  ypi2  xpi2  xpi2  xpi2 | ypi2  xpi2  xpi2  xpi2 | ypi2 | xpi2  xpi2  xpi2  ypi2 | ypi2 | ypi2 | xpi2  ypi2  ypi2  ypi2 | ypi2  ypi2  xpi2  xpi2 | xpi2  xpi2  xpi2  ypi2 | xpi2  xpi2  xpi2 | ypi2  ypi2  ypi2  xpi2  xpi2  xpi2 | ypi2  ypi2  xpi2  xpi2  xpi2 | ypi2  ypi2  xpi2 | xpi2  xpi2  xpi2  ypi2 | ypi2  ypi2 | ypi2  xpi2 | xpi2  xpi2  ypi2 | ypi2  ypi2  ypi2  xpi2 | xpi2  xpi2  xpi2 | ypi2  ypi2  xpi2 | ypi2  xpi2  xpi2  xpi2 | ypi2  ypi2 | xpi2  xpi2  xpi2  ypi2 | ypi2  ypi2  ypi2  xpi2 | xpi2  ypi2 | ypi2  xpi2 | ypi2  ypi2  xpi2 | xpi2  ypi2  xpi2 | xpi2  xpi2  xpi2  ypi2  ypi2  ypi2  xpi2 | xpi2  ypi2  ypi2  ypi2  xpi2  xpi2  xpi2 | xpi2  xpi2  xpi2  ypi2  ypi2  ypi2 | ypi2  ypi2  ypi2  xpi2  xpi2  xpi2 | 
Repetition 027, Length 002: xpi2  ypi2  ypi2  ypi2  xpi2  xpi2  xpi2 | xpi2  xpi2  xpi2  ypi2  ypi2  ypi2  xpi2 | 
Repetition 027, Length 003: xpi2  xpi2  ypi2  ypi2  ypi2 | ypi2  ypi2 | xpi2  xpi2  ypi2 | 
Repetition 027, Length 004: ypi2  xpi2 | ypi2  ypi2  ypi2  xpi2  xpi2  xpi2 | xpi2  xpi2  ypi2  ypi2  ypi2 | ypi2  ypi2  xpi2  xpi2  xpi2 | 
Repetition 027, Length 005: xpi2  xpi2  xpi2  ypi2 | xpi2  xpi2 | ypi2  ypi2  xpi2 | ypi2  ypi2  ypi2 | xpi2  xpi2  xpi2  ypi2  ypi2  ypi2 | 
Repetition 027, Length 006: ypi2  ypi2  ypi2  ypi2 | ypi2  xpi2  xpi2  xpi2 | ypi2  xpi2  xpi2  xpi2 | ypi2  ypi2  xpi2  xpi2 | xpi2  xpi2  ypi2  ypi2  ypi2 | xpi2  xpi2  xpi2 | 
Repetition 027, Length 007: ypi2  ypi2  xpi2  xpi2 | ypi2  ypi2  ypi2  ypi2 | ypi2  ypi2  ypi2  xpi2 | xpi2  xpi2  xpi2  ypi2  ypi2  ypi2 | xpi2  ypi2  xpi2 | ypi2  ypi2  xpi2  xpi2  xpi2 | ypi2  ypi2  ypi2  xpi2  xpi2  xpi2 | 
Repetition 027, Length 008: ypi2  xpi2 | ypi2  ypi2 | xpi2  ypi2  ypi2  ypi2 | xpi2  ypi2  ypi2  ypi2  xpi2  xpi2  xpi2 | xpi2  ypi2  xpi2 | ypi2  ypi2 | xpi2  ypi2 | ypi2  ypi2  ypi2  xpi2 | 
Repetition 027, Length 009: xpi2  ypi2  xpi2 | xpi2  xpi2  xpi2  ypi2  ypi2  ypi2 | ypi2  ypi2  xpi2 | xpi2  ypi2  ypi2  ypi2  xpi2  xpi2  xpi2 | xpi2  ypi2  ypi2  ypi2 | ypi2  ypi2 | ypi2  ypi2  xpi2 | ypi2  ypi2  ypi2 | ypi2 | 
Repetition 027, Length 011: xpi2  ypi2  xpi2 | ypi2  ypi2 | ypi2  xpi2 | ypi2 | xpi2  xpi2  xpi2  ypi2 | xpi2  xpi2  ypi2  ypi2  ypi2 | xpi2  xpi2  ypi2 | xpi2  ypi2  ypi2  ypi2  xpi2  xpi2  xpi2 | ypi2  ypi2  ypi2  ypi2 | ypi2  ypi2  xpi2 | xpi2  ypi2 | 
Repetition 027, Length 016: ypi2  ypi2  ypi2  xpi2 | xpi2  ypi2  ypi2  ypi2  xpi2  xpi2  xpi2 | ypi2  xpi2  xpi2  xpi2 | xpi2 | ypi2  xpi2 | ypi2  ypi2  ypi2  xpi2  xpi2  xpi2 | xpi2  ypi2  ypi2  ypi2 | xpi2  xpi2  xpi2  ypi2  ypi2  ypi2 | ypi2  ypi2  ypi2  xpi2  xpi2  xpi2 | xpi2  ypi2 | ypi2  ypi2  xpi2 | ypi2  ypi2 | xpi2  xpi2  xpi2  ypi2  ypi2  ypi2 | xpi2  xpi2  xpi2  ypi2  ypi2  ypi2 | xpi2  ypi2 | xpi2  ypi2  ypi2  ypi2  xpi2  xpi2  xpi2 | 
Repetition 027, Length 021: ypi2  ypi2  xpi2  xpi2  xpi2 | xpi2  xpi2  xpi2  ypi2 | xpi2  ypi2 | ypi2  ypi2  xpi2  xpi2 | xpi2  xpi2  ypi2 | xpi2  xpi2  xpi2  ypi2  ypi2  ypi2 | ypi2  xpi2  xpi2  xpi2 | ypi2  ypi2  ypi2 | ypi2  ypi2  xpi2  xpi2  xpi2 | xpi2  xpi2 | xpi2  ypi2 | xpi2  ypi2 | xpi2  xpi2  xpi2  ypi2  ypi2  ypi2  xpi2 | ypi2 | xpi2  xpi2  ypi2 | ypi2  ypi2  ypi2  ypi2 | ypi2  ypi2  xpi2  xpi2 | ypi2  ypi2  ypi2  xpi2 | ypi2 | xpi2  ypi2  ypi2  ypi2  xpi2  xpi2  xpi2 | xpi2  xpi2  xpi2  ypi2  ypi2  ypi2  xpi2 | 
Repetition 027, Length 026: xpi2  xpi2  xpi2 | ypi2  xpi2 | ypi2  ypi2  ypi2  ypi2 | xpi2  xpi2  xpi2  ypi2 | ypi2  ypi2 | ypi2  ypi2  xpi2  xpi2  xpi2 | xpi2  ypi2  xpi2 | xpi2  xpi2  xpi2 | ypi2  ypi2  xpi2  xpi2  xpi2 | xpi2  xpi2  xpi2 | ypi2  ypi2  ypi2  xpi2 | xpi2  xpi2  xpi2  ypi2  ypi2  ypi2  xpi2 | xpi2  xpi2  xpi2  ypi2  ypi2  ypi2 | ypi2  ypi2  xpi2  xpi2  xpi2 | ypi2  ypi2  ypi2  xpi2  xpi2  xpi2 | xpi2  xpi2  ypi2  ypi2  ypi2 | xpi2  ypi2  ypi2  ypi2  xpi2  xpi2  xpi2 | ypi2  ypi2  ypi2 | xpi2  xpi2  xpi2 | xpi2  ypi2  ypi2  ypi2 | ypi2  xpi2 | ypi2  xpi2  xpi2  xpi2 | ypi2  ypi2  ypi2  xpi2 | xpi2  xpi2  xpi2  ypi2 | xpi2 | xpi2  ypi2  xpi2 | 
Repetition 027, Length 031: xpi2 | xpi2  ypi2  ypi2  ypi2 | xpi2  ypi2 | ypi2  ypi2  xpi2  xpi2  xpi2 | xpi2  xpi2  xpi2 | ypi2  ypi2  ypi2  ypi2 | ypi2  ypi2  ypi2  xpi2 | ypi2  ypi2  ypi2  xpi2 | ypi2  ypi2  ypi2  xpi2  xpi2  xpi2 | xpi2  ypi2  ypi2  ypi2 | ypi2  ypi2  xpi2  xpi2  xpi2 | ypi2  ypi2  xpi2  xpi2 | ypi2  ypi2  xpi2 | ypi2  ypi2  xpi2  xpi2 | ypi2  ypi2  ypi2  ypi2 | ypi2  ypi2 | xpi2  ypi2  xpi2 | ypi2  xpi2 | ypi2  ypi2  ypi2  xpi2  xpi2  xpi2 | ypi2  ypi2  ypi2  xpi2  xpi2  xpi2 | xpi2  xpi2  ypi2 | xpi2  ypi2  ypi2  ypi2 | ypi2  xpi2  xpi2  xpi2 | ypi2  ypi2  xpi2 | xpi2  ypi2  ypi2  ypi2  xpi2  xpi2  xpi2 | xpi2  ypi2  ypi2  ypi2 | xpi2  ypi2  ypi2  ypi2  xpi2  xpi2  xpi2 | xpi2  xpi2  ypi2  ypi2  ypi2 | ypi2  xpi2 | ypi2  ypi2  ypi2  xpi2 | xpi2  ypi2  xpi2 | 
Repetition 027, Length 036: xpi2  ypi2  ypi2  ypi2  xpi2  xpi2  xpi2 | xpi2  xpi2  xpi2  ypi2  ypi2  ypi2 | xpi2  xpi2  xpi2  ypi2  ypi2  ypi2 | xpi2  ypi2  ypi2  ypi2  xpi2  xpi2  xpi2 | xpi2  xpi2  ypi2  ypi2  ypi2 | xpi2 | xpi2  xpi2  xpi2  ypi2  ypi2  ypi2 | xpi2  ypi2  ypi2  ypi2  xpi2  xpi2  xpi2 | xpi2  xpi2  xpi2  ypi2 | xpi2  xpi2 | ypi2 | ypi2  ypi2  ypi2  ypi2 | ypi2 | ypi2  xpi2  xpi2  xpi2 | xpi2 | xpi2  xpi2  xpi2  ypi2 | ypi2 | xpi2  xpi2  ypi2  ypi2  ypi2 | ypi2  xpi2 | xpi2 | xpi2  ypi2  xpi2 | xpi2 | xpi2  ypi2 | xpi2 | xpi2  xpi2  xpi2  ypi2 | ypi2  ypi2  ypi2  ypi2 | xpi2  ypi2  ypi2  ypi2 | ypi2  ypi2  ypi2  ypi2 | ypi2  ypi2 | ypi2  xpi2 | ypi2  xpi2 | xpi2  xpi2  xpi2  ypi2  ypi2  ypi2  xpi2 | ypi2  ypi2  ypi2  ypi2 | xpi2  ypi2  ypi2  ypi2 | ypi2  ypi2 | xpi2 | 
Repetition 027, Length 044: xpi2  ypi2 | xpi2  xpi2  xpi2  ypi2  ypi2  ypi2  xpi2 | ypi2  ypi2  ypi2  xpi2 | xpi2  xpi2  xpi2 | xpi2  xpi2  xpi2  ypi2  ypi2  ypi2  xpi2 | ypi2  ypi2  xpi2  xpi2 | xpi2  ypi2  ypi2  ypi2 | ypi2  ypi2  ypi2  xpi2  xpi2  xpi2 | xpi2  xpi2  xpi2  ypi2 | xpi2  ypi2  ypi2  ypi2 | ypi2  ypi2  xpi2  xpi2  xpi2 | xpi2  ypi2  ypi2  ypi2 | ypi2  ypi2  xpi2 | xpi2  ypi2  ypi2  ypi2  xpi2  xpi2  xpi2 | xpi2  xpi2  xpi2  ypi2  ypi2  ypi2 | ypi2  ypi2  ypi2  ypi2 | xpi2  ypi2 | xpi2  xpi2  xpi2 | ypi2  ypi2  xpi2  xpi2  xpi2 | xpi2 | xpi2  xpi2  xpi2  ypi2  ypi2  ypi2  xpi2 | ypi2  ypi2  ypi2  xpi2 | xpi2  ypi2  ypi2  ypi2  xpi2  xpi2  xpi2 | xpi2  xpi2 | ypi2 | xpi2  xpi2  xpi2  ypi2  ypi2  ypi2 | xpi2  xpi2  ypi2  ypi2  ypi2 | ypi2  ypi2  ypi2  ypi2 | ypi2  ypi2  xpi2  xpi2 | ypi2  ypi2  xpi2 | xpi2  ypi2 | ypi2 | ypi2  ypi2  xpi2  xpi2  xpi2 | ypi2 | ypi2  ypi2  ypi2  xpi2 | ypi2  xpi2  xpi2  xpi2 | xpi2  xpi2  ypi2  ypi2  ypi2 | ypi2  ypi2  ypi2  ypi2 | ypi2  ypi2  xpi2  xpi2  xpi2 | ypi2  ypi2  ypi2 | ypi2  ypi2  xpi2 | xpi2  ypi2  ypi2  ypi2  xpi2  xpi2  xpi2 | ypi2  ypi2  ypi2  xpi2 | xpi2  ypi2 | 
Repetition 027, Length 045: xpi2  ypi2  ypi2  ypi2  xpi2  xpi2  xpi2 | xpi2  xpi2  ypi2 | ypi2  ypi2  ypi2  ypi2 | ypi2  xpi2 | xpi2  xpi2  ypi2  ypi2  ypi2 | xpi2  xpi2  xpi2  ypi2  ypi2  ypi2  xpi2 | ypi2 | ypi2  ypi2  xpi2 | ypi2  ypi2 | xpi2  ypi2  xpi2 | xpi2  xpi2  xpi2  ypi2  ypi2  ypi2  xpi2 | ypi2  ypi2  xpi2 | xpi2  ypi2  xpi2 | xpi2  xpi2 | ypi2  ypi2  ypi2  xpi2 | xpi2  ypi2 | ypi2 | ypi2 | xpi2  ypi2 | xpi2  ypi2  xpi2 | ypi2  ypi2 | ypi2 | xpi2  xpi2  xpi2  ypi2 | xpi2  xpi2  xpi2  ypi2  ypi2  ypi2  xpi2 | xpi2  xpi2  xpi2  ypi2 | ypi2  xpi2 | xpi2 | ypi2  ypi2  ypi2  xpi2 | ypi2  xpi2  xpi2  xpi2 | ypi2  ypi2  ypi2  xpi2  xpi2  xpi2 | xpi2  ypi2 | ypi2  ypi2  xpi2  xpi2  xpi2 | xpi2  xpi2  xpi2  ypi2  ypi2  ypi2 | ypi2  xpi2  xpi2  xpi2 | xpi2  xpi2  xpi2  ypi2 | xpi2  xpi2  ypi2 | xpi2  xpi2  xpi2  ypi2  ypi2  ypi2  xpi2 | xpi2  ypi2 | ypi2  xpi2  xpi2  xpi2 | xpi2  ypi2  ypi2  ypi2  xpi2  xpi2  xpi2 | ypi2  ypi2  ypi2  ypi2 | xpi2  ypi2 | ypi2  ypi2 | ypi2  ypi2  ypi2  xpi2 | ypi2  ypi2  ypi2  ypi2 | 
Repetition 027, Length 046: xpi2  xpi2  xpi2 | ypi2  ypi2  xpi2 | ypi2  ypi2  xpi2  xpi2  xpi2 | ypi2  ypi2  xpi2  xpi2  xpi2 | xpi2  xpi2 | xpi2 | ypi2  ypi2  ypi2  xpi2 | xpi2  xpi2  xpi2  ypi2  ypi2  ypi2  xpi2 | xpi2  ypi2  xpi2 | xpi2  xpi2  ypi2  ypi2  ypi2 | ypi2  ypi2  ypi2 | ypi2  ypi2  ypi2 | ypi2  ypi2  ypi2  xpi2 | ypi2  ypi2  xpi2  xpi2 | xpi2  ypi2  xpi2 | ypi2  ypi2 | ypi2  xpi2  xpi2  xpi2 | xpi2  ypi2  xpi2 | ypi2  ypi2  xpi2  xpi2 | xpi2  xpi2  xpi2 | ypi2  ypi2  xpi2  xpi2  xpi2 | xpi2  xpi2  xpi2  ypi2  ypi2  ypi2 | xpi2  ypi2  ypi2  ypi2 | ypi2  ypi2  ypi2  ypi2 | ypi2  ypi2  ypi2  ypi2 | ypi2  ypi2  xpi2  xpi2  xpi2 | ypi2  ypi2  ypi2  xpi2 | xpi2  ypi2  ypi2  ypi2 | ypi2  ypi2 | xpi2  xpi2  xpi2  ypi2  ypi2  ypi2  xpi2 | xpi2  xpi2  ypi2 | xpi2  ypi2  xpi2 | xpi2  ypi2  ypi2  ypi2 | ypi2  xpi2 | ypi2  ypi2  ypi2  ypi2 | ypi2  ypi2 | xpi2  ypi2  ypi2  ypi2 | ypi2  ypi2  ypi2  ypi2 | xpi2  ypi2  xpi2 | ypi2  ypi2  ypi2  xpi2  xpi2  xpi2 | xpi2  xpi2  ypi2 | ypi2  ypi2  ypi2  xpi2 | ypi2  ypi2  ypi2  ypi2 | ypi2  ypi2  ypi2  xpi2  xpi2  xpi2 | xpi2  xpi2  xpi2 | ypi2  ypi2  xpi2  xpi2  xpi2 | 
Repetition 028, Length 002: xpi2  ypi2  ypi2  ypi2  xpi2  xpi2  xpi2 | xpi2  xpi2  xpi2  ypi2  ypi2  ypi2  xpi2 | 
Repetition 028, Length 003: ypi2  ypi2  ypi2 | ypi2  ypi2  ypi2 | ypi2  ypi2 | 
Repetition 028, Length 004: xpi2  ypi2 | xpi2  xpi2  xpi2  ypi2  ypi2  ypi2 | ypi2  xpi2  xpi2  xpi2 | ypi2  xpi2 | 
Repetition 028, Length 005: xpi2  xpi2  xpi2 | xpi2  ypi2  xpi2 | ypi2  ypi2  xpi2  xpi2 | xpi2  ypi2  ypi2  ypi2  xpi2  xpi2  xpi2 | xpi2  xpi2  xpi2 | 
Repetition 028, Length 006: ypi2  xpi2  xpi2  xpi2 | xpi2  xpi2  ypi2 | xpi2  ypi2  ypi2  ypi2 | xpi2  xpi2  xpi2 | ypi2  ypi2  ypi2  xpi2 | xpi2  xpi2  xpi2  ypi2  ypi2  ypi2 | 
Repetition 028, Length 007: ypi2  ypi2  xpi2  xpi2  xpi2 | ypi2  ypi2  xpi2  xpi2 | ypi2  ypi2  xpi2 | ypi2  ypi2 | ypi2  ypi2  xpi2  xpi2  xpi2 | ypi2  ypi2  ypi2  xpi2 | xpi2  xpi2  xpi2  ypi2  ypi2  ypi2  xpi2 | 
Repetition 028, Length 008: ypi2 | xpi2  ypi2  ypi2  ypi2 | xpi2  ypi2  xpi2 | xpi2  ypi2  xpi2 | xpi2  xpi2  xpi2  ypi2 | xpi2  xpi2  ypi2  ypi2  ypi2 | ypi2  xpi2 | ypi2  ypi2 | 
Repetition 028, Length 009: ypi2  ypi2  xpi2  xpi2  xpi2 | ypi2  ypi2  xpi2  xpi2 | xpi2  xpi2  xpi2  ypi2  ypi2  ypi2  xpi2 | xpi2  ypi2 | ypi2  xpi2 | xpi2  xpi2  ypi2  ypi2  ypi2 | xpi2  xpi2 | xpi2  xpi2  xpi2  ypi2 | xpi2 | 
Repetition 028, Length 011: ypi2  ypi2  xpi2  xpi2  xpi2 | xpi2  ypi2  ypi2  ypi2  xpi2  xpi2  xpi2 | ypi2  xpi2  xpi2  xpi2 | xpi2  xpi2 | xpi2  ypi2  ypi2  ypi2 | ypi2  ypi2  ypi2  ypi2 | xpi2  xpi2  xpi2 | xpi2  xpi2  xpi2  ypi2  ypi2  ypi2  xpi2 | xpi2  xpi2  xpi2  ypi2 | ypi2  ypi2 | xpi2  ypi2  ypi2  ypi2 | 
Repetition 028, Length 016: xpi2  xpi2  xpi2 | ypi2  ypi2  xpi2  xpi2  xpi2 | xpi2  xpi2  xpi2  ypi2  ypi2  ypi2 | ypi2  ypi2  xpi2 | ypi2  ypi2 | xpi2  xpi2  ypi2  ypi2  ypi2 | xpi2 | xpi2  xpi2  xpi2 | xpi2 | ypi2  ypi2  ypi2  xpi2 | xpi2  xpi2 | ypi2  ypi2  xpi2  xpi2 | ypi2  ypi2  xpi2  xpi2 | ypi2  ypi2  ypi2  ypi2 | ypi2 | ypi2  xpi2 | 
Repetition 028, Length 021: ypi2  ypi2  xpi2  xpi2  xpi2 | xpi2  xpi2  xpi2  ypi2 | ypi2  ypi2  ypi2  ypi2 | xpi2  xpi2  xpi2  ypi2  ypi2  ypi2  xpi2 | xpi2  xpi2  xpi2  ypi2 | ypi2  ypi2  ypi2 | ypi2  ypi2  xpi2  xpi2  xpi2 | xpi2 | ypi2  ypi2  ypi2  xpi2  xpi2  xpi2 | ypi2  ypi2  xpi2 | xpi2  xpi2  xpi2 | xpi2  ypi2  xpi2 | ypi2  xpi2 | ypi2  ypi2  xpi2  xpi2  xpi2 | xpi2  xpi2  xpi2  ypi2  ypi2  ypi2  xpi2 | ypi2 | ypi2  ypi2  ypi2  xpi2 | ypi2  ypi2  ypi2 | xpi2  ypi2  xpi2 | ypi2  ypi2  ypi2  ypi2 | xpi2  ypi2  xpi2 | 
Repetition 028, Length 026: ypi2 | ypi2  ypi2  xpi2 | xpi2  ypi2 | xpi2  xpi2  ypi2  ypi2  ypi2 | ypi2  ypi2  xpi2  xpi2  xpi2 | ypi2 | ypi2  ypi2  xpi2 | ypi2  ypi2  xpi2  xpi2 | ypi2  ypi2  ypi2  ypi2 | xpi2  xpi2  xpi2 | xpi2 | xpi2  xpi2  ypi2  ypi2  ypi2 | ypi2 | ypi2  ypi2  ypi2  ypi2 | xpi2  xpi2 | ypi2  xpi2  xpi2  xpi2 | xpi2  xpi2  xpi2  ypi2  ypi2  ypi2 | ypi2  ypi2  xpi2  xpi2  xpi2 | xpi2  xpi2  ypi2 | xpi2  ypi2  xpi2 | ypi2  ypi2  ypi2 | xpi2  xpi2  xpi2  ypi2 | xpi2  ypi2 | ypi2  xpi2  xpi2  xpi2 | xpi2  xpi2 | xpi2  xpi2  xpi2  ypi2  ypi2  ypi2 | 
Repetition 028, Length 031: ypi2  ypi2  ypi2  xpi2 | ypi2  ypi2  xpi2 | ypi2  ypi2  xpi2  xpi2  xpi2 | xpi2  xpi2  xpi2  ypi2  ypi2  ypi2  xpi2 | xpi2  xpi2 | ypi2  ypi2  xpi2  xpi2 | xpi2 | xpi2  ypi2  ypi2  ypi2 | ypi2  ypi2  ypi2  xpi2 | ypi2  ypi2  ypi2  xpi2  xpi2  xpi2 | xpi2  ypi2 | xpi2  xpi2  xpi2  ypi2  ypi2  ypi2  xpi2 | ypi2  xpi2  xpi2  xpi2 | ypi2  ypi2  xpi2 | xpi2  xpi2  ypi2  ypi2  ypi2 | xpi2  xpi2  xpi2 | xpi2  xpi2 | ypi2 | ypi2  xpi2 | xpi2  ypi2  ypi2  ypi2 | ypi2  ypi2  ypi2  xpi2  xpi2  xpi2 | ypi2  ypi2  ypi2  ypi2 | xpi2  xpi2 | xpi2  ypi2  ypi2  ypi2 | ypi2  ypi2  xpi2  xpi2  xpi2 | xpi2  xpi2 | ypi2  ypi2  ypi2 | xpi2 | ypi2 | xpi2  xpi2  xpi2  ypi2  ypi2  ypi2  xpi2 | xpi2  xpi2 | 
Repetition 028, Length 036: xpi2  ypi2 | xpi2  ypi2  ypi2  ypi2 | xpi2  xpi2  ypi2  ypi2  ypi2 | xpi2  ypi2 | ypi2  ypi2 | ypi2 | ypi2  ypi2 | ypi2  xpi2  xpi2  xpi2 | ypi2  ypi2  ypi2  ypi2 | ypi2  ypi2 | xpi2  xpi2  xpi2  ypi2  ypi2  ypi2 | xpi2 | ypi2  ypi2  ypi2 | xpi2  xpi2  xpi2 | ypi2  ypi2  ypi2  xpi2  xpi2  xpi2 | xpi2  xpi2  xpi2  ypi2  ypi2  ypi2  xpi2 | ypi2  ypi2  ypi2  ypi2 | xpi2  xpi2 | ypi2  ypi2  ypi2  xpi2 | ypi2  xpi2  xpi2  xpi2 | ypi2  xpi2 | xpi2  ypi2  ypi2  ypi2 | ypi2 | ypi2  ypi2  ypi2  xpi2  xpi2  xpi2 | xpi2  xpi2  xpi2  ypi2  ypi2  ypi2 | xpi2  xpi2  xpi2  ypi2  ypi2  ypi2  xpi2 | ypi2  ypi2  ypi2  xpi2  xpi2  xpi2 | ypi2 | xpi2  xpi2  xpi2  ypi2  ypi2  ypi2 | xpi2 | ypi2  xpi2  xpi2  xpi2 | ypi2  ypi2  ypi2  ypi2 | xpi2  xpi2 | ypi2  ypi2 | ypi2 | ypi2  ypi2  ypi2 | 
Repetition 028, Length 044: xpi2 | xpi2  xpi2  ypi2  ypi2  ypi2 | ypi2  ypi2  ypi2  ypi2 | ypi2  ypi2  xpi2  xpi2 | ypi2  ypi2  xpi2  xpi2 | ypi2  ypi2  ypi2  ypi2 | xpi2 | xpi2  ypi2  xpi2 | ypi2  ypi2  ypi2 | xpi2  xpi2  xpi2  ypi2  ypi2  ypi2  xpi2 | xpi2  xpi2  xpi2  ypi2 | xpi2  ypi2  ypi2  ypi2 | xpi2  xpi2  xpi2  ypi2  ypi2  ypi2  xpi2 | xpi2  ypi2  ypi2  ypi2 | ypi2  ypi2  ypi2 | ypi2  ypi2  xpi2 | xpi2  xpi2 | xpi2  xpi2  xpi2  ypi2  ypi2  ypi2 | ypi2  ypi2  xpi2 | ypi2  ypi2  xpi2  xpi2  xpi2 | ypi2  ypi2  ypi2  ypi2 | ypi2  ypi2  ypi2  ypi2 | ypi2  ypi2  xpi2  xpi2  xpi2 | ypi2  ypi2  xpi2 | ypi2  ypi2  xpi2 | ypi2  ypi2  ypi2 | ypi2  ypi2 | ypi2  ypi2  xpi2  xpi2  xpi2 | xpi2  ypi2  ypi2  ypi2  xpi2  xpi2  xpi2 | xpi2  xpi2  xpi2 | ypi2  ypi2  ypi2  xpi2 | xpi2  ypi2  ypi2  ypi2  xpi2  xpi2  xpi2 | xpi2 | xpi2 | xpi2  xpi2  ypi2  ypi2  ypi2 | xpi2  xpi2  ypi2 | xpi2  ypi2 | xpi2  xpi2  ypi2 | xpi2 | xpi2  xpi2 | ypi2  xpi2  xpi2  xpi2 | ypi2  ypi2  ypi2  xpi2  xpi2  xpi2 | ypi2  ypi2  ypi2  ypi2 | ypi2 | 
Repetition 028, Length 045: xpi2  ypi2  ypi2  ypi2  xpi2  xpi2  xpi2 | xpi2  xpi2  xpi2  ypi2  ypi2  ypi2 | xpi2 | xpi2  ypi2 | xpi2  xpi2  ypi2  ypi2  ypi2 | xpi2  xpi2  ypi2 | xpi2  ypi2  ypi2  ypi2 | xpi2  ypi2  ypi2  ypi2 | xpi2  xpi2  xpi2  ypi2 | xpi2  xpi2  ypi2 | ypi2  ypi2  xpi2 | xpi2  ypi2 | xpi2  ypi2  ypi2  ypi2 | ypi2  ypi2  ypi2 | ypi2  ypi2 | ypi2  ypi2  xpi2  xpi2  xpi2 | xpi2  ypi2  xpi2 | xpi2  xpi2  ypi2  ypi2  ypi2 | ypi2  ypi2  ypi2 | ypi2  ypi2  ypi2  ypi2 | xpi2  xpi2 | ypi2  ypi2 | ypi2  ypi2  ypi2  xpi2 | xpi2  xpi2  xpi2 | ypi2  ypi2  ypi2  xpi2  xpi2  xpi2 | ypi2  xpi2 | ypi2  ypi2  ypi2 | ypi2  ypi2  ypi2  xpi2 | ypi2  ypi2  xpi2  xpi2  xpi2 | ypi2  ypi2  xpi2  xpi2 | ypi2  ypi2 | ypi2  ypi2  ypi2  ypi2 | xpi2  xpi2  xpi2  ypi2  ypi2  ypi2 | ypi2  ypi2 | ypi2  ypi2  xpi2  xpi2 | xpi2  xpi2 | xpi2  xpi2  ypi2  ypi2  ypi2 | xpi2  xpi2  xpi2  ypi2 | ypi2  xpi2 | ypi2  ypi2  xpi2  xpi2 | ypi2  ypi2  xpi2  xpi2  xpi2 | ypi2  ypi2  xpi2  xpi2  xpi2 | xpi2  ypi2 | ypi2  ypi2  xpi2  xpi2 | xpi2 | 
Repetition 028, Length 046: xpi2  ypi2  xpi2 | ypi2  ypi2  xpi2  xpi2 | ypi2 | xpi2  xpi2  ypi2  ypi2  ypi2 | ypi2  ypi2  ypi2  ypi2 | xpi2  ypi2  ypi2  ypi2 | ypi2  ypi2  xpi2  xpi2 | ypi2  ypi2  ypi2  ypi2 | ypi2 | xpi2  xpi2 | ypi2  xpi2 | ypi2  ypi2  xpi2 | xpi2  xpi2  xpi2  ypi2  ypi2  ypi2  xpi2 | xpi2  xpi2  xpi2 | xpi2  xpi2  xpi2  ypi2  ypi2  ypi2  xpi2 | xpi2  xpi2  ypi2 | xpi2  ypi2 | xpi2  xpi2  xpi2  ypi2  ypi2  ypi2 | xpi2  xpi2  ypi2 | xpi2  xpi2  ypi2  ypi2  ypi2 | ypi2  ypi2  xpi2 | ypi2  xpi2 | ypi2  ypi2  ypi2  xpi2 | xpi2 | xpi2  xpi2  xpi2  ypi2  ypi2  ypi2  xpi2 | ypi2  xpi2 | ypi2 | xpi2  xpi2 | xpi2  xpi2 | xpi2  xpi2  xpi2  ypi2  ypi2  ypi2  xpi2 | xpi2  xpi2 | xpi2  ypi2  xpi2 | xpi2  ypi2 | ypi2  ypi2  ypi2  xpi2  xpi2  xpi2 | ypi2  xpi2 | xpi2  xpi2  xpi2 | ypi2  ypi2 | xpi2  xpi2  xpi2  ypi2  ypi2  ypi2  xpi2 | xpi2  ypi2  ypi2  ypi2 | xpi2  ypi2  ypi2  ypi2 | ypi2  ypi2  xpi2  xpi2  xpi2 | xpi2  xpi2  xpi2  ypi2 | xpi2  xpi2 | xpi2  ypi2 | xpi2  xpi2  ypi2  ypi2  ypi2 | ypi2  ypi2  xpi2 | 
Repetition 029, Length 002: ypi2  ypi2  xpi2 | ypi2  ypi2  xpi2 | 
Repetition 029, Length 003: xpi2  xpi2  ypi2  ypi2  ypi2 | xpi2  xpi2  ypi2 | ypi2  ypi2 | 
Repetition 029, Length 004: ypi2  ypi2  ypi2  ypi2 | xpi2  xpi2  ypi2 | ypi2  xpi2  xpi2  xpi2 | ypi2  ypi2  xpi2 | 
Repetition 029, Length 005: xpi2  ypi2  xpi2 | ypi2  xpi2 | ypi2 | ypi2  ypi2  xpi2  xpi2  xpi2 | ypi2  ypi2  xpi2  xpi2  xpi2 | 
Repetition 029, Length 006: ypi2  ypi2  ypi2 | xpi2 | xpi2  xpi2  xpi2  ypi2  ypi2  ypi2 | ypi2 | ypi2  ypi2  ypi2  xpi2 | ypi2  ypi2  xpi2 | 
Repetition 029, Length 007: ypi2  xpi2 | ypi2  ypi2  ypi2  xpi2  xpi2  xpi2 | ypi2  ypi2  ypi2  xpi2  xpi2  xpi2 | xpi2  xpi2  xpi2  ypi2 | xpi2  xpi2  xpi2  ypi2 | ypi2  ypi2  xpi2  xpi2  xpi2 | ypi2 | 
Repetition 029, Length 008: ypi2  ypi2  ypi2 | ypi2  ypi2  ypi2  xpi2 | ypi2 | xpi2  xpi2  ypi2  ypi2  ypi2 | ypi2  ypi2  ypi2  ypi2 | ypi2  ypi2  xpi2  xpi2 | ypi2  ypi2  ypi2  ypi2 | ypi2  ypi2  xpi2 | 
Repetition 029, Length 009: ypi2  ypi2  ypi2 | xpi2  xpi2 | ypi2  xpi2  xpi2  xpi2 | xpi2  xpi2  ypi2  ypi2  ypi2 | ypi2  xpi2  xpi2  xpi2 | ypi2  ypi2  ypi2  xpi2 | xpi2  ypi2  xpi2 | xpi2 | xpi2  xpi2 | 
Repetition 029, Length 011: ypi2  xpi2  xpi2  xpi2 | ypi2  ypi2  xpi2 | xpi2  ypi2  xpi2 | xpi2  ypi2  ypi2  ypi2 | xpi2  xpi2  xpi2 | xpi2  xpi2  xpi2 | xpi2 | ypi2  ypi2  ypi2 | xpi2  xpi2  xpi2  ypi2 | ypi2 | xpi2 | 
Repetition 029, Length 016: xpi2  ypi2  ypi2  ypi2 | xpi2  xpi2  ypi2  ypi2  ypi2 | ypi2  ypi2  ypi2  ypi2 | xpi2  ypi2  ypi2  ypi2  xpi2  xpi2  xpi2 | xpi2  xpi2  xpi2  ypi2  ypi2  ypi2 | xpi2  xpi2  ypi2 | ypi2  ypi2 | ypi2  xpi2  xpi2  xpi2 | xpi2  xpi2 | ypi2  ypi2  xpi2  xpi2 | ypi2  ypi2  ypi2  xpi2  xpi2  xpi2 | xpi2  ypi2  ypi2  ypi2  xpi2  xpi2  xpi2 | ypi2  xpi2 | ypi2  ypi2  xpi2  xpi2 | ypi2  ypi2  ypi2 | xpi2  ypi2  ypi2  ypi2  xpi2  xpi2  xpi2 | 
Repetition 029, Length 021: xpi2  xpi2  xpi2  ypi2  ypi2  ypi2 | xpi2 | xpi2  xpi2  ypi2  ypi2  ypi2 | xpi2  ypi2 | xpi2 | ypi2  ypi2  ypi2  xpi2  xpi2  xpi2 | xpi2  xpi2  xpi2  ypi2  ypi2  ypi2  xpi2 | ypi2  ypi2  ypi2  xpi2 | ypi2  ypi2  ypi2 | xpi2  xpi2  ypi2  ypi2  ypi2 | ypi2  ypi2  ypi2 | ypi2  ypi2  ypi2  xpi2 | ypi2  ypi2  xpi2  xpi2  xpi2 | ypi2 | xpi2  xpi2  ypi2  ypi2  ypi2 | ypi2  ypi2 | ypi2  ypi2  ypi2  xpi2  xpi2  xpi2 | ypi2  ypi2  ypi2  xpi2  xpi2  xpi2 | xpi2  xpi2  ypi2  ypi2  ypi2 | ypi2  ypi2  ypi2  xpi2 | ypi2  ypi2  xpi2 | 
Repetition 029, Length 026: xpi2  ypi2  xpi2 | xpi2  xpi2 | ypi2  ypi2  xpi2  xpi2  xpi2 | ypi2  ypi2  xpi2  xpi2  xpi2 | xpi2  xpi2  ypi2 | ypi2  ypi2  xpi2  xpi2 | xpi2  xpi2  ypi2  ypi2  ypi2 | xpi2 | xpi2 | ypi2  ypi2  ypi2 | ypi2  ypi2  xpi2 | xpi2  ypi2 | ypi2  ypi2  xpi2  xpi2  xpi2 | xpi2  ypi2 | xpi2  ypi2  ypi2  ypi2  xpi2  xpi2  xpi2 | ypi2  ypi2  ypi2  xpi2 | ypi2  ypi2  xpi2  xpi2  xpi2 | ypi2  ypi2  xpi2  xpi2 | xpi2  xpi2  xpi2  ypi2 | ypi2  ypi2 | ypi2  ypi2  xpi2  xpi2 | xpi2  xpi2  xpi2  ypi2  ypi2  ypi2  xpi2 | ypi2  ypi2  xpi2  xpi2 | xpi2  ypi2  xpi2 | xpi2  xpi2  ypi2 | xpi2  ypi2  xpi2 | 
Repetition 029, Length 031: xpi2  xpi2 | ypi2  ypi2  ypi2  xpi2  xpi2  xpi2 | ypi2  ypi2  ypi2 | ypi2  ypi2  xpi2  xpi2  xpi2 | xpi2  xpi2  ypi2 | ypi2  ypi2  ypi2  xpi2  xpi2  xpi2 | xpi2  ypi2 | ypi2  ypi2  ypi2  xpi2 | xpi2  ypi2  xpi2 | xpi2  ypi2 | ypi2  ypi2 | xpi2 | xpi2  ypi2  ypi2  ypi2  xpi2  xpi2  xpi2 | xpi2  xpi2  ypi2 | ypi2  ypi2  xpi2 | xpi2  xpi2  xpi2  ypi2 | ypi2  ypi2  xpi2  xpi2 | xpi2  ypi2 | xpi2  xpi2 | ypi2  ypi2  xpi2  xpi2  xpi2 | ypi2  ypi2 | xpi2  ypi2  xpi2 | ypi2  ypi2  ypi2  xpi2 | ypi2  ypi2  ypi2  xpi2 | xpi2  ypi2  ypi2  ypi2  xpi2  xpi2  xpi2 | ypi2  ypi2  ypi2  xpi2 | ypi2  ypi2  ypi2  xpi2 | ypi2  ypi2  xpi2  xpi2 | xpi2  xpi2  xpi2  ypi2  ypi2  ypi2  xpi2 | ypi2  ypi2  xpi2  xpi2 | ypi2  ypi2  ypi2  ypi2 | 
Repetition 029, Length 036: ypi2  ypi2  ypi2  xpi2 | xpi2  xpi2 | xpi2 | xpi2  ypi2  xpi2 | ypi2  ypi2  xpi2  xpi2 | xpi2  xpi2  xpi2  ypi2  ypi2  ypi2  xpi2 | xpi2  ypi2  xpi2 | ypi2  ypi2  ypi2  ypi2 | ypi2  ypi2 | xpi2  ypi2 | xpi2  xpi2  ypi2  ypi2  ypi2 | xpi2  xpi2  xpi2  ypi2  ypi2  ypi2  xpi2 | xpi2  ypi2  ypi2  ypi2  xpi2  xpi2  xpi2 | xpi2  xpi2  ypi2  ypi2  ypi2 | ypi2  xpi2 | ypi2  ypi2  xpi2  xpi2 | xpi2 | xpi2  ypi2  xpi2 | xpi2  xpi2  xpi2  ypi2 | ypi2  ypi2  ypi2 | xpi2  ypi2  ypi2  ypi2 | xpi2  ypi2  ypi2  ypi2 | xpi2  xpi2 | ypi2  ypi2  xpi2 | ypi2  ypi2 | ypi2  ypi2  ypi2 | ypi2 | ypi2  ypi2 | ypi2  ypi2  xpi2  xpi2 | ypi2  xpi2 | ypi2  ypi2  xpi2 | xpi2  xpi2  ypi2 | ypi2  xpi2 | xpi2  ypi2  xpi2 | xpi2  xpi2  ypi2  ypi2  ypi2 | xpi2  ypi2 | 
Repetition 029, Length 044: xpi2  xpi2  ypi2 | ypi2  ypi2  xpi2  xpi2 | ypi2  ypi2 | xpi2  xpi2  xpi2  ypi2 | ypi2  ypi2 | ypi2  ypi2  xpi2  xpi2  xpi2 | ypi2  xpi2  xpi2  xpi2 | ypi2  ypi2  xpi2 | ypi2  ypi2  ypi2  xpi2  xpi2  xpi2 | ypi2  ypi2  ypi2  xpi2  xpi2  xpi2 | ypi2  ypi2  ypi2  ypi2 | xpi2  xpi2  xpi2  ypi2  ypi2  ypi2 | ypi2 | ypi2 | xpi2  ypi2  ypi2  ypi2 | ypi2  ypi2  ypi2  ypi2 | xpi2  xpi2  xpi2  ypi2  ypi2  ypi2 | xpi2  xpi2  xpi2  ypi2  ypi2  ypi2  xpi2 | xpi2  ypi2  ypi2  ypi2  xpi2  xpi2  xpi2 | xpi2  xpi2  xpi2  ypi2  ypi2  ypi2  xpi2 | xpi2  ypi2  ypi2  ypi2  xpi2  xpi2  xpi2 | ypi2  ypi2  ypi2  xpi2  xpi2  xpi2 | ypi2  ypi2  ypi2  ypi2 | xpi2  ypi2 | ypi2 | ypi2  xpi2 | xpi2  ypi2 | xpi2  ypi2  ypi2  ypi2  xpi2  xpi2  xpi2 | xpi2  xpi2  xpi2  ypi2  ypi2  ypi2  xpi2 | ypi2  xpi2 | xpi2  ypi2 | xpi2 | ypi2  ypi2  ypi2  ypi2 | ypi2  ypi2  ypi2  xpi2 | xpi2  ypi2  xpi2 | xpi2  ypi2  ypi2  ypi2  xpi2  xpi2  xpi2 | xpi2  xpi2  xpi2  ypi2 | xpi2  xpi2  xpi2  ypi2 | xpi2  ypi2  ypi2  ypi2  xpi2  xpi2  xpi2 | ypi2  ypi2  xpi2 | ypi2  xpi2  xpi2  xpi2 | xpi2  ypi2  ypi2  ypi2 | xpi2  ypi2  xpi2 | ypi2  ypi2  xpi2  xpi2 | 
Repetition 029, Length 045: ypi2  ypi2  xpi2 | xpi2  xpi2  xpi2  ypi2  ypi2  ypi2  xpi2 | xpi2  xpi2  ypi2 | ypi2  xpi2  xpi2  xpi2 | xpi2  ypi2  ypi2  ypi2  xpi2  xpi2  xpi2 | xpi2  ypi2  ypi2  ypi2 | ypi2  xpi2  xpi2  xpi2 | xpi2  ypi2  ypi2  ypi2  xpi2  xpi2  xpi2 | ypi2 | xpi2  xpi2  xpi2  ypi2  ypi2  ypi2  xpi2 | xpi2  xpi2  xpi2 | xpi2  xpi2 | ypi2  xpi2  xpi2  xpi2 | xpi2  xpi2  ypi2 | ypi2  xpi2  xpi2  xpi2 | ypi2  ypi2  ypi2  xpi2  xpi2  xpi2 | ypi2  ypi2  ypi2  xpi2 | xpi2  ypi2  ypi2  ypi2 | xpi2  ypi2  xpi2 | xpi2  xpi2  ypi2 | ypi2  ypi2  xpi2  xpi2  xpi2 | ypi2  xpi2 | ypi2  ypi2  ypi2 | xpi2  xpi2  xpi2 | xpi2 | ypi2  ypi2  ypi2  xpi2  xpi2  xpi2 | xpi2  xpi2  xpi2  ypi2  ypi2  ypi2  xpi2 | ypi2 | xpi2  xpi2  ypi2 | xpi2  xpi2 | xpi2  ypi2  ypi2  ypi2  xpi2  xpi2  xpi2 | ypi2  ypi2  xpi2  xpi2 | xpi2  ypi2  ypi2  ypi2  xpi2  xpi2  xpi2 | xpi2  ypi2  ypi2  ypi2  xpi2  xpi2  xpi2 | ypi2  ypi2  ypi2  xpi2 | ypi2  ypi2  ypi2  ypi2 | ypi2  ypi2  xpi2 | xpi2  xpi2 | xpi2  xpi2  xpi2 | ypi2  ypi2  xpi2  xpi2 | xpi2  ypi2  ypi2  ypi2  xpi2  xpi2  xpi2 | xpi2  xpi2  xpi2  ypi2 | xpi2  ypi2  xpi2 | ypi2  ypi2 | ypi2  ypi2  xpi2  xpi2  xpi2 | 
Repetition 029, Length 046: ypi2  ypi2  xpi2 | ypi2 | ypi2  ypi2 | ypi2  ypi2 | ypi2  ypi2  ypi2  ypi2 | xpi2  xpi2  ypi2  ypi2  ypi2 | xpi2  xpi2  xpi2  ypi2  ypi2  ypi2  xpi2 | xpi2  xpi2  ypi2  ypi2  ypi2 | xpi2 | ypi2  ypi2  xpi2  xpi2  xpi2 | ypi2 | ypi2  xpi2 | xpi2  xpi2 | ypi2  ypi2  ypi2  ypi2 | xpi2  xpi2  ypi2 | xpi2  xpi2  xpi2  ypi2 | ypi2  ypi2  ypi2  ypi2 | ypi2  xpi2 | xpi2  xpi2  xpi2  ypi2  ypi2  ypi2  xpi2 | xpi2  xpi2  ypi2  ypi2  ypi2 | ypi2  ypi2  xpi2  xpi2  xpi2 | xpi2  xpi2  xpi2  ypi2  ypi2  ypi2  xpi2 | xpi2  xpi2  xpi2 | xpi2  ypi2  xpi2 | xpi2  ypi2  xpi2 | xpi2  xpi2  xpi2  ypi2  ypi2  ypi2 | xpi2  ypi2  ypi2  ypi2 | xpi2  xpi2  ypi2  ypi2  ypi2 | ypi2  ypi2  ypi2  ypi2 | xpi2  xpi2  ypi2  ypi2  ypi2 | xpi2  ypi2 | xpi2 | xpi2  xpi2 | ypi2  ypi2 | xpi2  xpi2  xpi2  ypi2 | ypi2  xpi2  xpi2  xpi2 | ypi2  ypi2 | xpi2  xpi2  ypi2 | ypi2  ypi2  xpi2 | xpi2  ypi2  ypi2  ypi2 | xpi2  xpi2  ypi2  ypi2  ypi2 | xpi2  ypi2  xpi2 | xpi2  ypi2  ypi2  ypi2 | ypi2 | xpi2  ypi2  ypi2  ypi2 | xpi2  ypi2  ypi2  ypi2 | 
Repetition 030, Length 002: xpi2  ypi2  ypi2  ypi2  xpi2  xpi2  xpi2 | xpi2  xpi2  xpi2  ypi2  ypi2  ypi2  xpi2 | 
Repetition 030, Length 003: ypi2  ypi2  ypi2  ypi2 | xpi2  xpi2  ypi2 | xpi2  xpi2  ypi2 | 
Repetition 030, Length 004: ypi2  ypi2  xpi2  xpi2 | xpi2  ypi2 | xpi2  ypi2  xpi2 | xpi2  xpi2  ypi2 | 
Repetition 030, Length 005: ypi2  ypi2  xpi2 | ypi2  ypi2  xpi2 | ypi2  ypi2  ypi2  ypi2 | xpi2 | xpi2  xpi2  xpi2 | 
Repetition 030, Length 006: xpi2  xpi2  xpi2  ypi2  ypi2  ypi2  xpi2 | xpi2 | ypi2 | ypi2  ypi2  xpi2 | xpi2  ypi2  ypi2  ypi2 | ypi2  xpi2 | 
Repetition 030, Length 007: xpi2  ypi2  ypi2  ypi2  xpi2  xpi2  xpi2 | ypi2  ypi2  ypi2  ypi2 | xpi2  xpi2  xpi2  ypi2  ypi2  ypi2  xpi2 | ypi2  ypi2  xpi2  xpi2  xpi2 | ypi2  xpi2 | xpi2  ypi2  ypi2  ypi2  xpi2  xpi2  xpi2 | xpi2  xpi2 | 
Repetition 030, Length 008: ypi2  ypi2  ypi2  xpi2 | ypi2  ypi2  ypi2  ypi2 | xpi2  ypi2 | ypi2  ypi2 | xpi2 | xpi2  xpi2  xpi2  ypi2  ypi2  ypi2  xpi2 | ypi2  ypi2  xpi2  xpi2 | xpi2  ypi2 | 
Repetition 030, Length 009: xpi2  ypi2 | ypi2  ypi2  xpi2 | xpi2  ypi2  xpi2 | ypi2 | xpi2  ypi2  ypi2  ypi2 | xpi2 | ypi2  ypi2  ypi2  xpi2  xpi2  xpi2 | ypi2  ypi2  xpi2  xpi2 | ypi2  ypi2  xpi2  xpi2 | 
Repetition 030, Length 011: xpi2  xpi2  xpi2  ypi2  ypi2  ypi2  xpi2 | ypi2  xpi2 | xpi2  ypi2 | ypi2  ypi2  xpi2  xpi2 | xpi2  xpi2  xpi2  ypi2  ypi2  ypi2  xpi2 | xpi2  xpi2  ypi2 | xpi2  xpi2  xpi2  ypi2  ypi2  ypi2  xpi2 | xpi2  xpi2  ypi2 | xpi2  xpi2  ypi2 | xpi2  xpi2 | ypi2  ypi2  ypi2  xpi2 | 
Repetition 030, Length 016: ypi2  ypi2  ypi2  xpi2  xpi2  xpi2 | ypi2  ypi2  ypi2 | ypi2  ypi2  ypi2  ypi2 | xpi2  xpi2  xpi2  ypi2  ypi2  ypi2 | ypi2  xpi2 | xpi2  xpi2  ypi2  ypi2  ypi2 | xpi2  xpi2  xpi2  ypi2 | ypi2  ypi2 | ypi2  ypi2  ypi2  xpi2  xpi2  xpi2 | xpi2  xpi2  ypi2 | xpi2  xpi2 | xpi2  ypi2  ypi2  ypi2 | xpi2  ypi2  ypi2  ypi2  xpi2  xpi2  xpi2 | xpi2  xpi2  xpi2  ypi2  ypi2  ypi2 | xpi2  xpi2  xpi2  ypi2 | ypi2  ypi2  ypi2  xpi2 | 
Repetition 030, Length 021: xpi2  ypi2  xpi2 | xpi2  ypi2  ypi2  ypi2 | ypi2  ypi2  ypi2  xpi2 | xpi2  xpi2 | xpi2  xpi2  xpi2  ypi2  ypi2  ypi2 | ypi2  xpi2 | xpi2  xpi2  xpi2  ypi2  ypi2  ypi2  xpi2 | ypi2  ypi2  xpi2 | ypi2  ypi2  ypi2  ypi2 | xpi2  ypi2  xpi2 | ypi2  ypi2 | ypi2  ypi2  xpi2 | xpi2  xpi2  ypi2  ypi2  ypi2 | xpi2  ypi2  ypi2  ypi2  xpi2  xpi2  xpi2 | xpi2  xpi2  xpi2  ypi2  ypi2  ypi2  xpi2 | ypi2  ypi2  ypi2  xpi2  xpi2  xpi2 | ypi2  xpi2 | ypi2  ypi2  ypi2  ypi2 | xpi2  xpi2  xpi2 | xpi2  xpi2  ypi2 | xpi2  ypi2  ypi2  ypi2 | 
Repetition 030, Length 026: ypi2  ypi2  ypi2  xpi2 | ypi2  ypi2  ypi2  ypi2 | ypi2  ypi2  ypi2 | xpi2  ypi2 | ypi2  ypi2  xpi2  xpi2  xpi2 | xpi2  xpi2  xpi2  ypi2 | ypi2 | xpi2  xpi2  xpi2  ypi2  ypi2  ypi2  xpi2 | ypi2  ypi2  xpi2 | xpi2  xpi2  xpi2  ypi2  ypi2  ypi2  xpi2 | ypi2  ypi2  xpi2 | xpi2  xpi2 | xpi2  xpi2  xpi2  ypi2  ypi2  ypi2  xpi2 | ypi2  ypi2  ypi2  xpi2  xpi2  xpi2 | ypi2  ypi2  ypi2  xpi2 | xpi2  xpi2  xpi2  ypi2 | xpi2  xpi2 | ypi2  ypi2  ypi2  ypi2 | ypi2  ypi2  ypi2 | ypi2  ypi2  xpi2  xpi2 | xpi2  ypi2  ypi2  ypi2  xpi2  xpi2  xpi2 | xpi2  xpi2 | xpi2 | xpi2  ypi2  ypi2  ypi2  xpi2  xpi2  xpi2 | xpi2  xpi2  xpi2  ypi2  ypi2  ypi2 | ypi2  ypi2  ypi2  ypi2 | 
Repetition 030, Length 031: ypi2  ypi2  xpi2 | xpi2  ypi2  xpi2 | xpi2  xpi2  xpi2  ypi2 | xpi2  xpi2 | ypi2  ypi2  xpi2  xpi2 | xpi2  ypi2 | xpi2  xpi2  xpi2  ypi2 | xpi2  ypi2  xpi2 | ypi2  ypi2  xpi2  xpi2  xpi2 | ypi2  xpi2 | ypi2  ypi2  ypi2 | xpi2  ypi2  ypi2  ypi2  xpi2  xpi2  xpi2 | ypi2  ypi2  ypi2  ypi2 | ypi2 | ypi2  ypi2  ypi2  xpi2 | xpi2  ypi2 | ypi2  ypi2 | xpi2 | xpi2  ypi2  xpi2 | ypi2  ypi2  xpi2  xpi2 | ypi2  xpi2  xpi2  xpi2 | ypi2  ypi2  ypi2  ypi2 | xpi2  xpi2  xpi2  ypi2 | xpi2  xpi2  ypi2  ypi2  ypi2 | ypi2 | xpi2  xpi2  xpi2  ypi2  ypi2  ypi2 | ypi2  ypi2  xpi2  xpi2 | ypi2  ypi2  xpi2 | ypi2  ypi2  xpi2  xpi2  xpi2 | ypi2  ypi2  ypi2  xpi2 | xpi2 | 
Repetition 030, Length 036: xpi2  xpi2  xpi2  ypi2  ypi2  ypi2  xpi2 | ypi2 | xpi2 | ypi2  ypi2  ypi2  xpi2 | xpi2  xpi2 | ypi2  ypi2  ypi2  ypi2 | xpi2  ypi2  ypi2  ypi2 | ypi2  xpi2 | ypi2  ypi2  ypi2  xpi2 | ypi2  ypi2  ypi2  ypi2 | xpi2  xpi2  xpi2 | xpi2  xpi2 | xpi2  ypi2  ypi2  ypi2 | ypi2 | xpi2  xpi2  xpi2  ypi2  ypi2  ypi2  xpi2 | ypi2  ypi2  xpi2 | xpi2  xpi2  xpi2  ypi2 | xpi2  xpi2  ypi2  ypi2  ypi2 | xpi2  xpi2 | xpi2  ypi2  ypi2  ypi2 | ypi2  xpi2 | xpi2  ypi2 | xpi2  ypi2  ypi2  ypi2 | xpi2  xpi2 | ypi2  ypi2  ypi2  ypi2 | xpi2  ypi2  ypi2  ypi2  xpi2  xpi2  xpi2 | xpi2  xpi2  xpi2  ypi2 | xpi2  ypi2  ypi2  ypi2 | xpi2  xpi2  xpi2  ypi2 | ypi2  ypi2  xpi2  xpi2  xpi2 | ypi2  ypi2  ypi2 | xpi2 | xpi2  xpi2  xpi2  ypi2  ypi2  ypi2  xpi2 | ypi2  xpi2 | xpi2  xpi2  xpi2  ypi2 | xpi2  xpi2  xpi2 | 
Repetition 030, Length 044: xpi2  xpi2  xpi2  ypi2 | xpi2  xpi2  ypi2 | ypi2  ypi2  xpi2 | xpi2  ypi2  xpi2 | xpi2  ypi2  ypi2  ypi2  xpi2  xpi2  xpi2 | xpi2 | ypi2  xpi2 | ypi2  xpi2 | ypi2  xpi2  xpi2  xpi2 | ypi2  ypi2  ypi2  ypi2 | xpi2  xpi2  xpi2  ypi2 | ypi2 | xpi2  xpi2  xpi2  ypi2  ypi2  ypi2 | ypi2  ypi2  xpi2  xpi2  xpi2 | ypi2  ypi2  ypi2  xpi2 | xpi2  ypi2  ypi2  ypi2 | xpi2  ypi2  ypi2  ypi2  xpi2  xpi2  xpi2 | xpi2 | xpi2  xpi2  ypi2 | xpi2  ypi2  ypi2  ypi2 | ypi2  ypi2  ypi2 | xpi2  xpi2  xpi2  ypi2 | xpi2  xpi2  ypi2 | ypi2  ypi2  ypi2  xpi2  xpi2  xpi2 | xpi2  xpi2  xpi2  ypi2  ypi2  ypi2 | xpi2  xpi2  xpi2  ypi2  ypi2  ypi2 | xpi2  xpi2  xpi2 | ypi2  xpi2  xpi2  xpi2 | xpi2  xpi2  xpi2  ypi2 | ypi2  ypi2  ypi2  xpi2 | xpi2  xpi2  ypi2  ypi2  ypi2 | ypi2  ypi2  ypi2  ypi2 | xpi2  xpi2  xpi2  ypi2  ypi2  ypi2  xpi2 | xpi2  ypi2  ypi2  ypi2 | xpi2  xpi2  xpi2  ypi2  ypi2  ypi2  xpi2 | xpi2  xpi2  ypi2  ypi2  ypi2 | ypi2  ypi2  ypi2  xpi2 | xpi2  ypi2 | ypi2  xpi2  xpi2  xpi2 | ypi2  xpi2  xpi2  xpi2 | xpi2  xpi2  ypi2 | xpi2  ypi2  ypi2  ypi2  xpi2  xpi2  xpi2 | xpi2  xpi2  xpi2  ypi2 | ypi2  ypi2  ypi2 | 
Repetition 030, Length 045: ypi2  ypi2  ypi2  xpi2 | ypi2  xpi2 | ypi2  ypi2  xpi2  xpi2 | ypi2  xpi2  xpi2  xpi2 | xpi2  ypi2  ypi2  ypi2  xpi2  xpi2  xpi2 | ypi2  xpi2 | xpi2  xpi2  xpi2  ypi2  ypi2  ypi2 | xpi2  xpi2  ypi2 | xpi2  xpi2 | xpi2  xpi2  xpi2  ypi2 | ypi2  ypi2  xpi2  xpi2 | xpi2  ypi2  ypi2  ypi2  xpi2  xpi2  xpi2 | ypi2  ypi2  ypi2  xpi2 | ypi2  xpi2 | ypi2  ypi2  ypi2  xpi2 | xpi2  xpi2  xpi2  ypi2 | xpi2  xpi2  xpi2  ypi2  ypi2  ypi2  xpi2 | xpi2  ypi2  xpi2 | ypi2 | xpi2  ypi2  ypi2  ypi2 | xpi2  ypi2 | ypi2  ypi2  ypi2 | xpi2  ypi2  xpi2 | xpi2  ypi2 | xpi2  xpi2  ypi2  ypi2  ypi2 | ypi2  ypi2 | ypi2  ypi2  ypi2  xpi2  xpi2  xpi2 | xpi2  xpi2  xpi2  ypi2  ypi2  ypi2 | xpi2  ypi2 | xpi2  xpi2  xpi2  ypi2 | ypi2  ypi2  ypi2  xpi2 | ypi2  ypi2  ypi2 | xpi2  xpi2  xpi2  ypi2  ypi2  ypi2 | ypi2  ypi2  ypi2 | ypi2 | ypi2  ypi2  ypi2 | xpi2  xpi2  xpi2  ypi2  ypi2  ypi2  xpi2 | xpi2  xpi2  xpi2 | xpi2  ypi2  ypi2  ypi2  xpi2  xpi2  xpi2 | xpi2  ypi2 | ypi2  ypi2  xpi2  xpi2 | ypi2  ypi2  xpi2 | xpi2  xpi2  xpi2  ypi2  ypi2  ypi2  xpi2 | xpi2  xpi2 | xpi2  xpi2  xpi2  ypi2  ypi2  ypi2 | 
Repetition 030, Length 046: xpi2  xpi2  xpi2  ypi2 | xpi2  xpi2 | ypi2  ypi2  ypi2  xpi2 | xpi2 | ypi2 | xpi2 | ypi2  xpi2 | ypi2  xpi2 | ypi2  ypi2 | ypi2  ypi2 | xpi2  xpi2  ypi2  ypi2  ypi2 | ypi2  ypi2  ypi2  ypi2 | ypi2  ypi2 | ypi2  ypi2  xpi2  xpi2  xpi2 | ypi2  ypi2  ypi2  xpi2  xpi2  xpi2 | xpi2  ypi2  xpi2 | ypi2  xpi2  xpi2  xpi2 | ypi2 | ypi2  ypi2  ypi2  xpi2  xpi2  xpi2 | xpi2  xpi2 | ypi2  ypi2  ypi2  xpi2  xpi2  xpi2 | ypi2  ypi2  ypi2  xpi2  xpi2  xpi2 | ypi2  ypi2  xpi2  xpi2 | ypi2  ypi2  ypi2 | xpi2  xpi2 | ypi2  ypi2  xpi2  xpi2 | ypi2 | ypi2  ypi2  xpi2  xpi2 | ypi2  ypi2  xpi2  xpi2 | xpi2  xpi2 | xpi2 | xpi2  ypi2 | xpi2  xpi2  xpi2  ypi2 | xpi2  xpi2 | ypi2  xpi2 | xpi2  xpi2  xpi2  ypi2 | ypi2  ypi2 | ypi2  ypi2  ypi2 | xpi2  xpi2  xpi2  ypi2  ypi2  ypi2 | xpi2  xpi2  xpi2  ypi2 | ypi2  ypi2  xpi2 | ypi2  ypi2 | ypi2 | xpi2  ypi2 | ypi2  ypi2  ypi2  xpi2  xpi2  xpi2 | ypi2  ypi2  xpi2 | 
