# Supplementary material for: Closed-loop control of a GaAs-based singlet-triplet spin qubit with 99.5% gate fidelity and low leakage
Source: Nat Commun. 2020 Aug 18;11:4144. doi: 10.1038/s41467-020-17865-3 (PMC7434764; doi:10.1038/s41467-020-17865-3)
Supplement: Supplementary file 3 — Supplementary Data 1 [file 41467_2020_17865_MOESM3_ESM.zip › sm_rb_2017_08_28_19_47_log.txt]

Log of Randomized Benchmarking: 2017_08_28_19_46 with refPulses = 1 and leakage = 1
Leftmost gate is applied first
For more details and results see log in folder ana
Clifford 01 with 04 gates: @ypi2p @ypi2p @ypi2p @ypi2p 
Clifford 02 with 02 gates: @xpi 
Clifford 03 with 02 gates: @ypi 
Clifford 04 with 04 gates: @ypi @xpi 
Clifford 05 with 02 gates: @xpi2p @ypi2p 
Clifford 06 with 04 gates: @xpi2p @ypi2m 
Clifford 07 with 04 gates: @xpi2m @ypi2p 
Clifford 08 with 06 gates: @xpi2m @ypi2m 
Clifford 09 with 02 gates: @ypi2p @xpi2p 
Clifford 10 with 04 gates: @ypi2p @xpi2m 
Clifford 11 with 04 gates: @ypi2m @xpi2p 
Clifford 12 with 06 gates: @ypi2m @xpi2m 
Clifford 13 with 01 gates: @xpi2p 
Clifford 14 with 03 gates: @xpi2m 
Clifford 15 with 01 gates: @ypi2p 
Clifford 16 with 03 gates: @ypi2m 
Clifford 17 with 07 gates: @xpi2p @ypi2m @xpi2m 
Clifford 18 with 07 gates: @xpi2m @ypi2m @xpi2p 
Clifford 19 with 03 gates: @xpi @ypi2p 
Clifford 20 with 05 gates: @xpi @ypi2m 
Clifford 21 with 03 gates: @ypi @xpi2p 
Clifford 22 with 05 gates: @ypi @xpi2m 
Clifford 23 with 03 gates: @xpi2p @ypi2p @xpi2p 
Clifford 24 with 05 gates: @xpi2p @ypi2m @xpi2p 


Repetition 001, Length 001: C02 
Repetition 001, Length 002: C18 C11 
Repetition 001, Length 003: C17 C23 C13 
Repetition 001, Length 004: C12 C02 C07 C12 
Repetition 001, Length 005: C16 C19 C09 C02 C07 
Repetition 001, Length 006: C21 C05 C11 C22 C01 C14 
Repetition 001, Length 007: C22 C06 C13 C21 C04 C13 C18 
Repetition 001, Length 008: C16 C11 C05 C12 C09 C11 C09 C20 
Repetition 001, Length 010: C18 C08 C14 C07 C11 C09 C16 C09 C11 C17 
Repetition 001, Length 015: C10 C21 C05 C18 C10 C10 C15 C13 C10 C01 C03 C17 C13 C17 C22 
Repetition 001, Length 020: C16 C02 C08 C14 C06 C23 C22 C20 C11 C20 C04 C08 C11 C18 C12 C04 C08 C08 C07 C04 
Repetition 001, Length 025: C10 C11 C18 C19 C13 C11 C18 C21 C16 C19 C22 C01 C21 C07 C11 C19 C17 C04 C16 C02 C09 C19 C10 C14 C17 
Repetition 001, Length 030: C19 C18 C01 C10 C11 C02 C13 C14 C20 C22 C03 C06 C16 C04 C06 C14 C04 C18 C20 C01 C13 C19 C23 C07 C04 C21 C21 C05 C11 C17 
Repetition 001, Length 035: C20 C04 C16 C19 C13 C04 C01 C07 C19 C02 C01 C09 C02 C04 C01 C13 C17 C10 C04 C08 C14 C22 C23 C06 C01 C20 C22 C11 C18 C20 C15 C21 C01 C07 C07 
Repetition 001, Length 043: C03 C21 C01 C16 C02 C09 C10 C05 C12 C13 C08 C17 C04 C05 C09 C09 C05 C22 C20 C03 C09 C06 C11 C07 C12 C22 C09 C15 C14 C18 C02 C18 C22 C14 C07 C16 C17 C16 C04 C23 C22 C10 C14 
Repetition 001, Length 044: C01 C23 C19 C15 C18 C05 C08 C06 C14 C03 C21 C11 C11 C03 C16 C19 C15 C06 C19 C04 C20 C14 C07 C12 C15 C06 C20 C10 C21 C20 C03 C15 C08 C18 C13 C11 C21 C02 C13 C08 C01 C18 C13 C21 
Repetition 001, Length 045: C14 C08 C23 C03 C02 C17 C09 C09 C21 C08 C21 C15 C08 C02 C06 C23 C10 C04 C07 C21 C04 C18 C04 C23 C13 C01 C22 C09 C17 C13 C03 C03 C04 C04 C02 C02 C22 C03 C12 C03 C05 C18 C22 C11 C01 
Repetition 002, Length 001: C23 
Repetition 002, Length 002: C02 C09 
Repetition 002, Length 003: C13 C21 C19 
Repetition 002, Length 004: C15 C10 C20 C20 
Repetition 002, Length 005: C21 C17 C03 C07 C12 
Repetition 002, Length 006: C12 C20 C06 C16 C09 C18 
Repetition 002, Length 007: C05 C11 C03 C05 C22 C08 C21 
Repetition 002, Length 008: C13 C01 C19 C02 C20 C01 C16 C04 
Repetition 002, Length 010: C08 C22 C12 C16 C18 C03 C20 C22 C04 C13 
Repetition 002, Length 015: C07 C18 C01 C12 C19 C17 C03 C20 C06 C19 C12 C04 C17 C19 C17 
Repetition 002, Length 020: C23 C06 C06 C04 C13 C10 C09 C11 C07 C01 C11 C07 C11 C22 C05 C15 C15 C07 C11 C23 
Repetition 002, Length 025: C08 C17 C20 C09 C23 C15 C12 C17 C10 C17 C07 C22 C13 C06 C11 C21 C19 C12 C09 C09 C23 C03 C21 C20 C06 
Repetition 002, Length 030: C09 C14 C19 C22 C23 C07 C05 C12 C13 C16 C03 C15 C22 C22 C22 C22 C23 C02 C22 C07 C08 C11 C22 C14 C09 C09 C21 C19 C04 C06 
Repetition 002, Length 035: C09 C05 C13 C06 C14 C22 C20 C03 C05 C10 C15 C09 C06 C08 C05 C20 C17 C10 C17 C12 C13 C09 C12 C23 C19 C20 C03 C12 C09 C03 C10 C02 C06 C19 C16 
Repetition 002, Length 043: C17 C02 C04 C01 C03 C03 C23 C21 C05 C06 C23 C14 C09 C11 C07 C14 C17 C12 C19 C03 C14 C23 C04 C12 C15 C08 C23 C12 C12 C21 C01 C20 C03 C09 C12 C11 C01 C08 C09 C22 C22 C14 C22 
Repetition 002, Length 044: C20 C09 C03 C14 C08 C01 C23 C23 C13 C15 C16 C22 C11 C14 C06 C06 C13 C06 C01 C09 C18 C07 C20 C17 C16 C21 C02 C05 C21 C21 C02 C18 C01 C04 C03 C07 C09 C21 C11 C03 C07 C01 C01 C10 
Repetition 002, Length 045: C12 C06 C09 C03 C16 C10 C04 C12 C05 C07 C03 C18 C07 C22 C10 C04 C17 C17 C21 C04 C19 C20 C08 C11 C15 C06 C21 C17 C20 C11 C12 C05 C08 C17 C23 C04 C02 C02 C11 C19 C06 C11 C12 C20 C04 
Repetition 003, Length 001: C01 
Repetition 003, Length 002: C12 C09 
Repetition 003, Length 003: C07 C18 C16 
Repetition 003, Length 004: C02 C13 C19 C21 
Repetition 003, Length 005: C01 C19 C01 C16 C14 
Repetition 003, Length 006: C22 C15 C02 C16 C06 C20 
Repetition 003, Length 007: C01 C08 C16 C04 C15 C17 C17 
Repetition 003, Length 008: C21 C10 C04 C06 C09 C02 C17 C02 
Repetition 003, Length 010: C02 C22 C19 C06 C08 C19 C15 C07 C11 C20 
Repetition 003, Length 015: C01 C23 C14 C05 C19 C02 C10 C14 C06 C21 C17 C04 C04 C02 C14 
Repetition 003, Length 020: C05 C13 C19 C21 C03 C08 C10 C09 C10 C11 C18 C08 C08 C09 C04 C15 C10 C22 C19 C06 
Repetition 003, Length 025: C06 C18 C13 C01 C15 C10 C19 C18 C22 C17 C21 C07 C08 C02 C20 C04 C13 C12 C19 C09 C04 C09 C02 C07 C15 
Repetition 003, Length 030: C02 C23 C13 C07 C20 C04 C08 C22 C06 C17 C02 C13 C16 C05 C08 C13 C14 C04 C10 C23 C08 C19 C05 C11 C12 C14 C17 C19 C17 C19 
Repetition 003, Length 035: C21 C08 C20 C12 C06 C04 C18 C15 C02 C14 C02 C09 C14 C15 C04 C02 C14 C19 C19 C09 C14 C17 C21 C12 C21 C08 C06 C07 C17 C21 C11 C17 C04 C12 C11 
Repetition 003, Length 043: C10 C05 C15 C16 C15 C18 C11 C20 C14 C21 C10 C17 C05 C02 C22 C09 C02 C15 C22 C18 C23 C22 C11 C06 C02 C07 C15 C21 C01 C19 C18 C16 C03 C02 C17 C15 C09 C08 C01 C23 C20 C23 C19 
Repetition 003, Length 044: C11 C20 C05 C16 C06 C10 C21 C10 C21 C14 C07 C06 C01 C14 C20 C06 C12 C23 C10 C22 C20 C12 C15 C02 C12 C18 C06 C02 C01 C04 C06 C19 C11 C13 C08 C07 C13 C18 C05 C10 C15 C23 C07 C10 
Repetition 003, Length 045: C14 C04 C15 C23 C07 C12 C03 C12 C23 C13 C05 C08 C15 C20 C11 C12 C19 C03 C22 C11 C08 C18 C06 C04 C06 C16 C03 C11 C06 C13 C04 C18 C22 C08 C09 C14 C17 C02 C16 C19 C19 C11 C19 C13 C05 
Repetition 004, Length 001: C07 
Repetition 004, Length 002: C14 C13 
Repetition 004, Length 003: C19 C17 C05 
Repetition 004, Length 004: C10 C18 C11 C06 
Repetition 004, Length 005: C22 C11 C08 C12 C07 
Repetition 004, Length 006: C07 C16 C19 C10 C04 C11 
Repetition 004, Length 007: C10 C11 C06 C18 C05 C01 C17 
Repetition 004, Length 008: C18 C06 C04 C14 C22 C06 C13 C07 
Repetition 004, Length 010: C18 C11 C09 C16 C13 C05 C10 C22 C19 C12 
Repetition 004, Length 015: C16 C04 C10 C21 C05 C23 C20 C16 C09 C03 C07 C18 C10 C19 C05 
Repetition 004, Length 020: C19 C20 C17 C05 C06 C02 C02 C17 C12 C18 C07 C08 C21 C23 C03 C18 C13 C01 C15 C07 
Repetition 004, Length 025: C09 C23 C18 C02 C16 C01 C21 C14 C15 C01 C02 C13 C09 C19 C07 C10 C03 C12 C22 C07 C19 C04 C21 C12 C03 
Repetition 004, Length 030: C19 C21 C04 C03 C06 C12 C22 C20 C08 C01 C14 C14 C06 C14 C23 C04 C08 C20 C04 C03 C04 C18 C03 C03 C15 C18 C18 C10 C22 C04 
Repetition 004, Length 035: C11 C09 C13 C05 C04 C23 C07 C12 C22 C07 C09 C13 C02 C01 C15 C09 C02 C07 C16 C18 C12 C06 C20 C05 C18 C04 C22 C18 C12 C10 C14 C16 C13 C17 C03 
Repetition 004, Length 043: C10 C18 C11 C23 C13 C08 C21 C10 C13 C15 C20 C05 C21 C14 C09 C08 C23 C22 C13 C08 C23 C01 C02 C12 C14 C01 C05 C02 C06 C05 C03 C03 C09 C03 C18 C10 C03 C15 C19 C09 C01 C15 C18 
Repetition 004, Length 044: C21 C17 C14 C08 C06 C02 C19 C13 C07 C03 C07 C18 C05 C02 C09 C08 C17 C13 C11 C23 C20 C03 C06 C10 C02 C18 C18 C07 C21 C13 C06 C15 C16 C17 C23 C22 C10 C10 C01 C10 C05 C03 C19 C01 
Repetition 004, Length 045: C03 C16 C14 C10 C19 C06 C05 C12 C03 C16 C22 C19 C21 C02 C10 C21 C20 C14 C16 C07 C07 C02 C21 C07 C23 C01 C19 C13 C01 C16 C17 C17 C17 C16 C18 C09 C23 C12 C07 C23 C07 C11 C17 C19 C08 
Repetition 005, Length 001: C01 
Repetition 005, Length 002: C14 C14 
Repetition 005, Length 003: C17 C07 C19 
Repetition 005, Length 004: C18 C20 C18 C16 
Repetition 005, Length 005: C13 C20 C06 C16 C19 
Repetition 005, Length 006: C18 C03 C08 C22 C18 C04 
Repetition 005, Length 007: C12 C19 C20 C12 C03 C06 C01 
Repetition 005, Length 008: C04 C02 C17 C17 C11 C21 C04 C05 
Repetition 005, Length 010: C15 C13 C03 C21 C15 C14 C09 C14 C02 C07 
Repetition 005, Length 015: C15 C14 C13 C02 C08 C23 C22 C19 C02 C02 C05 C20 C05 C06 C06 
Repetition 005, Length 020: C17 C13 C20 C02 C02 C20 C03 C17 C14 C05 C06 C18 C01 C22 C02 C04 C15 C03 C23 C10 
Repetition 005, Length 025: C02 C04 C13 C21 C06 C10 C14 C15 C17 C08 C09 C21 C21 C10 C23 C05 C19 C21 C13 C16 C02 C20 C16 C14 C14 
Repetition 005, Length 030: C04 C20 C13 C14 C04 C15 C06 C18 C01 C03 C05 C10 C21 C01 C13 C01 C09 C07 C04 C12 C08 C07 C15 C06 C23 C06 C23 C04 C22 C02 
Repetition 005, Length 035: C01 C03 C17 C06 C07 C16 C01 C13 C10 C04 C21 C09 C07 C16 C20 C06 C03 C23 C10 C13 C11 C20 C10 C18 C13 C02 C12 C20 C13 C10 C01 C17 C10 C08 C09 
Repetition 005, Length 043: C10 C08 C07 C11 C02 C06 C11 C21 C10 C13 C21 C19 C17 C15 C14 C05 C04 C02 C03 C15 C14 C01 C20 C11 C13 C02 C20 C02 C05 C11 C12 C13 C22 C01 C16 C10 C19 C16 C19 C20 C18 C04 C13 
Repetition 005, Length 044: C18 C18 C22 C10 C01 C17 C07 C16 C02 C09 C15 C03 C08 C04 C21 C18 C15 C12 C23 C06 C17 C02 C15 C05 C01 C21 C07 C23 C16 C16 C16 C23 C06 C23 C08 C03 C22 C03 C11 C20 C07 C17 C15 C16 
Repetition 005, Length 045: C04 C17 C20 C04 C23 C22 C08 C22 C22 C03 C18 C23 C19 C04 C10 C13 C09 C09 C03 C01 C08 C10 C14 C22 C03 C08 C21 C19 C03 C16 C03 C22 C06 C14 C11 C12 C05 C09 C07 C15 C10 C14 C13 C16 C23 
Repetition 006, Length 001: C13 
Repetition 006, Length 002: C13 C15 
Repetition 006, Length 003: C13 C10 C06 
Repetition 006, Length 004: C13 C06 C16 C21 
Repetition 006, Length 005: C19 C19 C05 C01 C05 
Repetition 006, Length 006: C14 C03 C03 C23 C09 C02 
Repetition 006, Length 007: C12 C17 C11 C04 C12 C02 C17 
Repetition 006, Length 008: C22 C01 C14 C20 C15 C04 C02 C11 
Repetition 006, Length 010: C02 C20 C12 C08 C18 C05 C12 C12 C03 C19 
Repetition 006, Length 015: C17 C05 C10 C08 C22 C16 C22 C18 C19 C08 C20 C08 C20 C17 C12 
Repetition 006, Length 020: C04 C14 C15 C16 C02 C06 C13 C20 C06 C21 C23 C03 C17 C10 C04 C06 C09 C01 C16 C11 
Repetition 006, Length 025: C08 C20 C23 C11 C08 C14 C10 C21 C07 C03 C01 C04 C03 C21 C16 C14 C22 C15 C17 C04 C07 C15 C20 C07 C11 
Repetition 006, Length 030: C07 C07 C14 C22 C23 C14 C01 C07 C16 C22 C04 C20 C21 C03 C21 C14 C20 C16 C16 C21 C18 C10 C09 C23 C07 C09 C04 C08 C14 C05 
Repetition 006, Length 035: C10 C15 C09 C18 C12 C08 C17 C13 C11 C04 C23 C05 C09 C14 C22 C07 C03 C17 C22 C11 C23 C08 C21 C01 C16 C21 C07 C20 C14 C08 C01 C16 C09 C13 C05 
Repetition 006, Length 043: C01 C03 C15 C03 C07 C14 C07 C11 C10 C18 C10 C07 C23 C04 C15 C15 C09 C18 C18 C11 C08 C03 C21 C23 C07 C08 C15 C18 C20 C18 C16 C15 C01 C12 C17 C07 C06 C10 C13 C01 C18 C17 C06 
Repetition 006, Length 044: C06 C05 C10 C23 C09 C22 C05 C06 C12 C04 C03 C16 C08 C17 C06 C07 C21 C14 C03 C10 C03 C02 C13 C03 C05 C02 C03 C11 C04 C08 C11 C05 C04 C04 C22 C09 C11 C18 C19 C17 C21 C13 C04 C15 
Repetition 006, Length 045: C11 C20 C06 C16 C01 C09 C08 C03 C19 C20 C06 C17 C21 C14 C09 C16 C10 C14 C16 C07 C16 C12 C14 C07 C18 C04 C12 C13 C01 C19 C13 C02 C20 C17 C22 C16 C12 C19 C09 C11 C09 C08 C22 C12 C12 
Repetition 007, Length 001: C09 
Repetition 007, Length 002: C08 C06 
Repetition 007, Length 003: C22 C17 C12 
Repetition 007, Length 004: C14 C20 C09 C07 
Repetition 007, Length 005: C11 C11 C20 C21 C20 
Repetition 007, Length 006: C16 C13 C05 C22 C20 C13 
Repetition 007, Length 007: C18 C21 C08 C14 C23 C06 C04 
Repetition 007, Length 008: C22 C21 C02 C14 C15 C17 C15 C13 
Repetition 007, Length 010: C14 C15 C03 C05 C07 C22 C11 C15 C23 C03 
Repetition 007, Length 015: C05 C07 C22 C17 C04 C02 C04 C22 C10 C21 C20 C23 C13 C07 C12 
Repetition 007, Length 020: C21 C22 C10 C12 C19 C10 C06 C07 C12 C06 C18 C16 C22 C18 C11 C05 C06 C21 C15 C03 
Repetition 007, Length 025: C12 C18 C19 C20 C21 C12 C16 C02 C16 C12 C05 C06 C17 C06 C08 C09 C18 C05 C02 C05 C17 C02 C13 C12 C09 
Repetition 007, Length 030: C08 C13 C02 C08 C10 C04 C13 C08 C02 C03 C08 C16 C19 C12 C02 C14 C21 C02 C08 C01 C14 C03 C22 C10 C15 C08 C08 C01 C20 C07 
Repetition 007, Length 035: C06 C09 C05 C08 C07 C23 C21 C07 C20 C01 C14 C20 C05 C04 C19 C16 C23 C04 C04 C02 C08 C02 C15 C02 C11 C12 C02 C16 C23 C09 C12 C09 C23 C20 C23 
Repetition 007, Length 043: C09 C08 C01 C02 C22 C14 C11 C04 C22 C01 C15 C14 C17 C18 C16 C13 C10 C19 C04 C07 C18 C21 C16 C02 C20 C23 C11 C09 C09 C14 C04 C04 C23 C12 C12 C07 C02 C02 C02 C17 C18 C22 C23 
Repetition 007, Length 044: C04 C01 C16 C07 C22 C12 C11 C10 C08 C13 C05 C23 C19 C20 C22 C16 C21 C17 C11 C01 C12 C13 C17 C20 C15 C03 C03 C21 C21 C10 C02 C03 C03 C22 C10 C11 C19 C06 C13 C14 C10 C03 C10 C03 
Repetition 007, Length 045: C08 C10 C05 C23 C16 C22 C22 C07 C04 C23 C12 C16 C20 C08 C14 C07 C05 C01 C06 C06 C18 C12 C18 C07 C05 C14 C07 C18 C09 C07 C18 C05 C17 C09 C02 C15 C15 C03 C11 C11 C17 C05 C13 C23 C01 
Repetition 008, Length 001: C17 
Repetition 008, Length 002: C09 C12 
Repetition 008, Length 003: C07 C11 C12 
Repetition 008, Length 004: C22 C21 C22 C23 
Repetition 008, Length 005: C10 C18 C21 C03 C17 
Repetition 008, Length 006: C14 C05 C15 C16 C16 C01 
Repetition 008, Length 007: C22 C09 C19 C04 C14 C02 C13 
Repetition 008, Length 008: C15 C09 C17 C11 C02 C01 C02 C08 
Repetition 008, Length 010: C22 C08 C19 C15 C17 C16 C05 C21 C10 C22 
Repetition 008, Length 015: C01 C03 C04 C17 C03 C10 C12 C12 C07 C21 C11 C05 C13 C03 C16 
Repetition 008, Length 020: C04 C21 C02 C08 C05 C14 C10 C11 C11 C15 C07 C08 C06 C04 C15 C22 C21 C23 C03 C17 
Repetition 008, Length 025: C02 C19 C20 C12 C23 C11 C13 C08 C19 C13 C12 C10 C18 C02 C15 C02 C05 C01 C12 C22 C05 C03 C13 C01 C09 
Repetition 008, Length 030: C11 C02 C21 C09 C14 C03 C23 C05 C11 C03 C04 C04 C09 C03 C11 C14 C05 C18 C02 C14 C19 C15 C01 C02 C02 C03 C13 C23 C09 C19 
Repetition 008, Length 035: C07 C23 C09 C05 C05 C03 C02 C22 C17 C04 C14 C11 C02 C23 C06 C14 C09 C12 C23 C18 C06 C17 C11 C06 C13 C06 C19 C07 C03 C20 C04 C17 C20 C17 C22 
Repetition 008, Length 043: C07 C09 C15 C03 C23 C16 C16 C14 C12 C05 C03 C06 C01 C15 C05 C22 C03 C08 C20 C15 C10 C17 C10 C04 C23 C21 C17 C07 C12 C03 C01 C22 C10 C06 C19 C13 C16 C03 C11 C10 C07 C05 C21 
Repetition 008, Length 044: C18 C13 C07 C15 C10 C01 C15 C16 C23 C19 C02 C08 C02 C02 C11 C05 C02 C15 C22 C19 C02 C07 C01 C10 C22 C05 C17 C12 C12 C20 C08 C08 C17 C04 C03 C10 C10 C07 C06 C21 C10 C08 C19 C20 
Repetition 008, Length 045: C17 C23 C03 C11 C19 C23 C05 C18 C05 C10 C18 C18 C02 C06 C23 C14 C14 C06 C11 C07 C04 C07 C13 C13 C13 C08 C11 C21 C22 C21 C06 C15 C18 C08 C11 C20 C17 C17 C02 C02 C16 C14 C04 C01 C06 
Repetition 009, Length 001: C15 
Repetition 009, Length 002: C09 C15 
Repetition 009, Length 003: C04 C15 C03 
Repetition 009, Length 004: C21 C06 C01 C19 
Repetition 009, Length 005: C08 C10 C04 C05 C10 
Repetition 009, Length 006: C07 C12 C07 C11 C01 C12 
Repetition 009, Length 007: C14 C21 C17 C02 C09 C18 C17 
Repetition 009, Length 008: C02 C01 C12 C11 C04 C07 C09 C19 
Repetition 009, Length 010: C06 C19 C20 C06 C20 C02 C09 C03 C08 C07 
Repetition 009, Length 015: C18 C20 C08 C08 C23 C04 C11 C14 C16 C04 C08 C04 C18 C17 C19 
Repetition 009, Length 020: C10 C01 C21 C03 C06 C01 C10 C16 C22 C13 C03 C21 C03 C05 C06 C21 C10 C20 C13 C11 
Repetition 009, Length 025: C19 C05 C07 C21 C14 C09 C15 C18 C17 C12 C15 C06 C12 C21 C22 C01 C06 C07 C08 C07 C07 C11 C06 C17 C01 
Repetition 009, Length 030: C23 C05 C21 C16 C21 C11 C08 C15 C05 C10 C13 C03 C19 C11 C13 C16 C21 C04 C05 C03 C23 C10 C17 C04 C22 C03 C16 C01 C20 C09 
Repetition 009, Length 035: C15 C14 C05 C11 C01 C19 C11 C07 C10 C10 C04 C09 C16 C13 C23 C18 C20 C04 C12 C06 C06 C08 C14 C10 C10 C09 C23 C10 C22 C23 C15 C23 C23 C19 C17 
Repetition 009, Length 043: C06 C05 C02 C05 C13 C11 C18 C07 C15 C09 C06 C18 C07 C12 C06 C15 C05 C02 C15 C12 C15 C02 C18 C02 C22 C22 C19 C08 C15 C23 C17 C16 C01 C01 C15 C11 C12 C05 C08 C21 C09 C23 C04 
Repetition 009, Length 044: C13 C15 C16 C19 C18 C19 C02 C02 C04 C05 C17 C13 C17 C14 C13 C05 C20 C18 C18 C22 C10 C10 C11 C09 C12 C15 C14 C05 C17 C02 C05 C10 C20 C06 C20 C14 C17 C07 C23 C15 C02 C19 C11 C20 
Repetition 009, Length 045: C17 C23 C21 C16 C18 C02 C19 C17 C22 C18 C15 C18 C14 C12 C23 C12 C03 C02 C09 C11 C13 C02 C13 C23 C18 C17 C12 C21 C03 C18 C17 C09 C12 C04 C01 C08 C08 C12 C08 C21 C04 C19 C13 C06 C21 
Repetition 010, Length 001: C13 
Repetition 010, Length 002: C03 C20 
Repetition 010, Length 003: C07 C14 C16 
Repetition 010, Length 004: C18 C17 C20 C18 
Repetition 010, Length 005: C05 C13 C12 C04 C10 
Repetition 010, Length 006: C18 C11 C10 C11 C13 C18 
Repetition 010, Length 007: C20 C07 C07 C08 C20 C21 C08 
Repetition 010, Length 008: C20 C13 C23 C14 C21 C13 C09 C20 
Repetition 010, Length 010: C08 C19 C13 C08 C11 C21 C07 C02 C21 C03 
Repetition 010, Length 015: C06 C12 C18 C23 C05 C06 C23 C13 C20 C09 C07 C21 C05 C07 C09 
Repetition 010, Length 020: C08 C04 C07 C04 C13 C16 C12 C02 C14 C17 C05 C12 C23 C20 C11 C06 C04 C02 C06 C12 
Repetition 010, Length 025: C12 C04 C11 C11 C19 C22 C23 C12 C20 C15 C03 C02 C14 C16 C15 C12 C14 C16 C17 C04 C11 C08 C12 C10 C02 
Repetition 010, Length 030: C19 C13 C21 C01 C03 C03 C21 C12 C18 C02 C18 C02 C21 C12 C23 C15 C14 C04 C15 C18 C15 C16 C21 C17 C15 C13 C11 C17 C20 C17 
Repetition 010, Length 035: C03 C06 C15 C14 C22 C23 C21 C14 C17 C20 C04 C08 C01 C15 C22 C01 C03 C05 C18 C09 C05 C09 C06 C06 C14 C16 C06 C13 C01 C23 C03 C13 C23 C08 C07 
Repetition 010, Length 043: C17 C11 C07 C14 C20 C16 C06 C16 C22 C05 C15 C12 C16 C04 C06 C08 C20 C09 C08 C18 C04 C08 C13 C08 C14 C14 C04 C04 C19 C10 C04 C02 C10 C20 C05 C23 C01 C14 C17 C13 C06 C08 C13 
Repetition 010, Length 044: C21 C10 C08 C10 C23 C07 C04 C21 C03 C20 C15 C23 C08 C20 C03 C18 C08 C11 C19 C15 C11 C07 C18 C11 C06 C10 C19 C02 C08 C17 C15 C11 C04 C02 C10 C16 C07 C21 C15 C11 C18 C07 C21 C09 
Repetition 010, Length 045: C01 C23 C12 C21 C03 C05 C12 C21 C03 C13 C18 C09 C11 C22 C13 C16 C16 C21 C08 C13 C05 C08 C19 C23 C08 C18 C13 C16 C09 C09 C05 C12 C02 C20 C06 C15 C12 C08 C22 C20 C17 C03 C11 C15 C03 
Repetition 011, Length 001: C17 
Repetition 011, Length 002: C19 C22 
Repetition 011, Length 003: C12 C01 C05 
Repetition 011, Length 004: C19 C04 C15 C16 
Repetition 011, Length 005: C11 C19 C03 C15 C09 
Repetition 011, Length 006: C20 C10 C05 C08 C13 C02 
Repetition 011, Length 007: C20 C15 C08 C14 C23 C14 C10 
Repetition 011, Length 008: C16 C18 C16 C05 C01 C08 C10 C20 
Repetition 011, Length 010: C03 C20 C02 C08 C10 C22 C22 C01 C05 C11 
Repetition 011, Length 015: C07 C22 C15 C08 C14 C16 C20 C21 C10 C18 C23 C13 C17 C12 C09 
Repetition 011, Length 020: C05 C03 C08 C09 C14 C16 C17 C18 C14 C12 C15 C17 C20 C06 C20 C05 C01 C19 C06 C20 
Repetition 011, Length 025: C09 C09 C21 C18 C02 C22 C05 C16 C22 C20 C12 C22 C16 C06 C23 C14 C08 C10 C05 C14 C14 C04 C10 C07 C21 
Repetition 011, Length 030: C05 C14 C15 C14 C09 C06 C01 C05 C19 C07 C13 C07 C02 C10 C23 C10 C08 C14 C09 C06 C09 C21 C04 C04 C18 C05 C04 C06 C21 C22 
Repetition 011, Length 035: C22 C08 C21 C02 C12 C13 C11 C23 C18 C11 C17 C18 C03 C08 C08 C22 C20 C07 C23 C02 C08 C05 C12 C21 C19 C01 C06 C18 C07 C19 C15 C17 C17 C14 C05 
Repetition 011, Length 043: C19 C13 C17 C01 C05 C14 C19 C09 C18 C01 C02 C16 C23 C08 C08 C08 C14 C10 C09 C18 C01 C21 C18 C23 C20 C19 C07 C18 C14 C09 C19 C12 C23 C17 C21 C21 C14 C21 C14 C12 C23 C17 C16 
Repetition 011, Length 044: C23 C15 C01 C16 C15 C17 C23 C17 C23 C19 C23 C11 C06 C13 C21 C20 C16 C10 C07 C01 C10 C12 C23 C14 C14 C11 C01 C07 C16 C17 C22 C12 C16 C19 C18 C03 C21 C18 C16 C04 C22 C16 C05 C14 
Repetition 011, Length 045: C04 C02 C17 C17 C12 C04 C08 C03 C06 C02 C16 C18 C12 C16 C04 C21 C14 C03 C13 C11 C20 C18 C03 C15 C02 C12 C20 C05 C15 C10 C03 C21 C17 C07 C05 C09 C17 C22 C12 C01 C01 C06 C19 C04 C14 
Repetition 012, Length 001: C01 
Repetition 012, Length 002: C08 C16 
Repetition 012, Length 003: C16 C01 C05 
Repetition 012, Length 004: C06 C06 C09 C19 
Repetition 012, Length 005: C03 C06 C12 C18 C18 
Repetition 012, Length 006: C03 C13 C15 C11 C20 C03 
Repetition 012, Length 007: C13 C17 C23 C01 C17 C08 C18 
Repetition 012, Length 008: C13 C18 C04 C22 C09 C19 C07 C04 
Repetition 012, Length 010: C08 C16 C22 C12 C08 C22 C18 C11 C16 C06 
Repetition 012, Length 015: C12 C10 C06 C03 C06 C19 C18 C11 C21 C04 C17 C18 C02 C20 C18 
Repetition 012, Length 020: C11 C12 C14 C12 C02 C10 C20 C13 C06 C21 C10 C05 C14 C05 C15 C16 C05 C08 C14 C06 
Repetition 012, Length 025: C19 C17 C05 C14 C14 C09 C16 C10 C11 C10 C14 C01 C14 C03 C06 C19 C06 C15 C06 C23 C23 C08 C21 C21 C05 
Repetition 012, Length 030: C09 C05 C06 C13 C12 C11 C05 C13 C22 C09 C16 C06 C18 C14 C22 C02 C16 C10 C09 C08 C21 C06 C15 C01 C23 C19 C16 C12 C09 C11 
Repetition 012, Length 035: C16 C12 C21 C08 C20 C07 C04 C03 C07 C22 C19 C17 C08 C05 C09 C16 C04 C13 C09 C18 C15 C04 C08 C19 C21 C12 C20 C05 C10 C15 C01 C13 C20 C05 C01 
Repetition 012, Length 043: C15 C16 C06 C08 C08 C02 C18 C05 C18 C15 C03 C18 C04 C16 C02 C14 C11 C13 C18 C17 C02 C04 C23 C11 C19 C13 C18 C02 C12 C18 C10 C17 C20 C19 C05 C21 C14 C05 C19 C06 C08 C10 C12 
Repetition 012, Length 044: C04 C20 C19 C08 C23 C02 C03 C18 C06 C05 C01 C08 C02 C15 C01 C11 C21 C13 C08 C03 C22 C01 C12 C09 C18 C14 C22 C22 C17 C11 C13 C22 C17 C18 C22 C09 C20 C18 C09 C18 C03 C01 C21 C23 
Repetition 012, Length 045: C10 C09 C06 C22 C06 C15 C19 C11 C23 C09 C18 C05 C12 C17 C06 C20 C22 C07 C12 C01 C10 C14 C04 C23 C05 C12 C01 C07 C19 C10 C20 C19 C10 C04 C19 C22 C06 C02 C20 C14 C06 C04 C12 C22 C04 
Repetition 013, Length 001: C17 
Repetition 013, Length 002: C06 C14 
Repetition 013, Length 003: C11 C14 C04 
Repetition 013, Length 004: C20 C23 C12 C10 
Repetition 013, Length 005: C19 C04 C02 C17 C13 
Repetition 013, Length 006: C15 C01 C20 C16 C03 C16 
Repetition 013, Length 007: C23 C06 C22 C23 C20 C12 C11 
Repetition 013, Length 008: C09 C19 C04 C13 C13 C22 C21 C12 
Repetition 013, Length 010: C14 C17 C13 C07 C04 C13 C11 C07 C08 C01 
Repetition 013, Length 015: C13 C02 C03 C18 C03 C17 C12 C06 C14 C13 C21 C23 C11 C09 C14 
Repetition 013, Length 020: C03 C13 C03 C07 C18 C18 C11 C23 C04 C08 C14 C11 C15 C03 C17 C04 C07 C05 C17 C01 
Repetition 013, Length 025: C23 C09 C06 C08 C12 C06 C18 C18 C15 C21 C17 C04 C07 C11 C08 C10 C11 C19 C13 C20 C14 C01 C23 C04 C10 
Repetition 013, Length 030: C01 C13 C16 C07 C22 C04 C22 C19 C04 C03 C02 C14 C06 C23 C03 C19 C09 C01 C17 C14 C06 C09 C04 C04 C14 C13 C05 C07 C23 C09 
Repetition 013, Length 035: C12 C04 C01 C15 C06 C18 C06 C09 C15 C16 C08 C17 C13 C19 C18 C19 C07 C02 C01 C08 C10 C07 C04 C10 C08 C01 C20 C12 C05 C08 C14 C03 C12 C17 C04 
Repetition 013, Length 043: C12 C21 C17 C11 C01 C22 C23 C19 C06 C14 C19 C13 C23 C14 C01 C07 C23 C23 C22 C05 C06 C14 C01 C21 C12 C17 C15 C09 C21 C06 C12 C10 C17 C17 C11 C08 C05 C02 C11 C01 C09 C23 C16 
Repetition 013, Length 044: C10 C22 C23 C18 C07 C21 C19 C15 C11 C07 C07 C12 C12 C11 C19 C06 C03 C04 C15 C01 C08 C04 C01 C22 C09 C21 C12 C23 C04 C09 C06 C18 C06 C13 C05 C02 C21 C18 C19 C23 C20 C02 C07 C10 
Repetition 013, Length 045: C22 C01 C17 C02 C04 C06 C11 C21 C20 C08 C23 C02 C02 C12 C08 C21 C01 C21 C07 C19 C01 C22 C20 C14 C20 C19 C20 C16 C23 C14 C17 C11 C23 C01 C17 C06 C16 C05 C08 C16 C10 C16 C15 C03 C16 
Repetition 014, Length 001: C07 
Repetition 014, Length 002: C10 C12 
Repetition 014, Length 003: C09 C07 C04 
Repetition 014, Length 004: C15 C18 C05 C14 
Repetition 014, Length 005: C04 C15 C07 C09 C16 
Repetition 014, Length 006: C11 C11 C07 C19 C07 C15 
Repetition 014, Length 007: C02 C21 C23 C05 C11 C03 C10 
Repetition 014, Length 008: C20 C14 C04 C23 C13 C02 C09 C04 
Repetition 014, Length 010: C21 C10 C12 C20 C14 C02 C02 C04 C16 C15 
Repetition 014, Length 015: C09 C08 C02 C02 C15 C19 C12 C16 C11 C02 C01 C19 C20 C23 C08 
Repetition 014, Length 020: C17 C18 C16 C19 C22 C05 C17 C10 C20 C21 C22 C18 C22 C03 C03 C10 C17 C19 C20 C04 
Repetition 014, Length 025: C16 C13 C04 C11 C18 C04 C21 C04 C02 C09 C18 C18 C20 C05 C06 C05 C05 C10 C23 C16 C08 C23 C13 C01 C02 
Repetition 014, Length 030: C13 C05 C07 C09 C14 C22 C03 C22 C10 C08 C07 C09 C10 C10 C20 C08 C06 C22 C18 C01 C13 C15 C04 C08 C05 C02 C12 C02 C11 C11 
Repetition 014, Length 035: C14 C20 C01 C05 C16 C10 C05 C05 C05 C22 C09 C14 C14 C18 C12 C09 C17 C08 C03 C23 C22 C11 C17 C19 C09 C05 C04 C21 C23 C11 C23 C11 C11 C07 C14 
Repetition 014, Length 043: C09 C20 C22 C17 C11 C09 C23 C16 C15 C01 C23 C08 C12 C04 C23 C21 C10 C19 C23 C21 C03 C02 C08 C12 C06 C04 C06 C23 C19 C04 C10 C20 C07 C12 C07 C22 C12 C08 C17 C06 C06 C22 C21 
Repetition 014, Length 044: C05 C03 C21 C10 C18 C09 C02 C03 C11 C18 C21 C08 C10 C17 C16 C18 C18 C13 C18 C11 C18 C11 C03 C19 C04 C13 C17 C15 C13 C23 C07 C12 C18 C23 C06 C01 C19 C15 C11 C22 C23 C09 C10 C13 
Repetition 014, Length 045: C09 C11 C06 C20 C11 C21 C19 C12 C05 C01 C07 C19 C13 C18 C03 C18 C23 C01 C04 C20 C09 C08 C20 C21 C23 C06 C14 C03 C12 C20 C08 C12 C16 C02 C07 C09 C22 C17 C15 C06 C20 C06 C18 C07 C22 
Repetition 015, Length 001: C02 
Repetition 015, Length 002: C03 C21 
Repetition 015, Length 003: C04 C14 C09 
Repetition 015, Length 004: C14 C15 C11 C12 
Repetition 015, Length 005: C17 C05 C17 C01 C19 
Repetition 015, Length 006: C10 C16 C04 C23 C22 C21 
Repetition 015, Length 007: C19 C18 C01 C11 C05 C02 C17 
Repetition 015, Length 008: C23 C23 C10 C06 C14 C04 C19 C21 
Repetition 015, Length 010: C15 C21 C05 C21 C08 C12 C22 C12 C19 C05 
Repetition 015, Length 015: C02 C22 C22 C19 C12 C06 C01 C20 C21 C06 C16 C12 C12 C12 C12 
Repetition 015, Length 020: C02 C06 C06 C10 C09 C23 C22 C17 C09 C13 C12 C09 C20 C18 C17 C09 C10 C09 C16 C17 
Repetition 015, Length 025: C19 C14 C07 C19 C15 C23 C09 C04 C20 C01 C04 C15 C16 C06 C01 C13 C18 C23 C08 C08 C17 C19 C07 C03 C06 
Repetition 015, Length 030: C06 C12 C05 C02 C23 C14 C01 C17 C05 C10 C13 C17 C23 C06 C01 C05 C08 C05 C10 C10 C22 C22 C11 C09 C21 C17 C21 C10 C01 C07 
Repetition 015, Length 035: C05 C15 C14 C03 C19 C16 C10 C11 C11 C16 C12 C21 C15 C09 C18 C14 C05 C16 C21 C11 C14 C02 C02 C06 C22 C03 C08 C16 C21 C23 C15 C02 C11 C21 C08 
Repetition 015, Length 043: C01 C22 C21 C17 C04 C17 C03 C06 C01 C05 C21 C18 C16 C14 C06 C02 C06 C20 C12 C02 C07 C11 C05 C03 C12 C21 C06 C10 C19 C14 C15 C17 C19 C02 C14 C02 C04 C02 C05 C21 C04 C01 C06 
Repetition 015, Length 044: C18 C13 C13 C16 C08 C19 C12 C08 C07 C23 C19 C13 C12 C14 C01 C02 C15 C16 C21 C15 C18 C14 C10 C11 C22 C22 C21 C14 C05 C02 C21 C03 C09 C19 C05 C19 C06 C19 C17 C07 C08 C09 C14 C21 
Repetition 015, Length 045: C13 C10 C09 C05 C16 C12 C21 C12 C22 C11 C12 C05 C19 C01 C05 C08 C20 C15 C08 C22 C20 C01 C06 C17 C21 C18 C21 C03 C01 C11 C02 C16 C22 C10 C14 C09 C04 C03 C17 C21 C09 C04 C20 C07 C18 
Repetition 016, Length 001: C16 
Repetition 016, Length 002: C08 C12 
Repetition 016, Length 003: C09 C03 C06 
Repetition 016, Length 004: C14 C18 C03 C05 
Repetition 016, Length 005: C01 C23 C03 C09 C02 
Repetition 016, Length 006: C12 C15 C13 C16 C05 C22 
Repetition 016, Length 007: C18 C05 C11 C01 C20 C21 C13 
Repetition 016, Length 008: C09 C19 C09 C02 C16 C10 C23 C12 
Repetition 016, Length 010: C03 C19 C23 C03 C08 C12 C17 C17 C15 C20 
Repetition 016, Length 015: C17 C01 C23 C20 C16 C19 C19 C02 C15 C04 C06 C19 C13 C07 C05 
Repetition 016, Length 020: C12 C03 C09 C20 C09 C12 C22 C09 C07 C10 C09 C23 C01 C04 C19 C01 C11 C17 C02 C08 
Repetition 016, Length 025: C07 C12 C15 C18 C03 C06 C18 C21 C08 C02 C04 C19 C04 C05 C05 C10 C15 C04 C11 C22 C12 C12 C17 C13 C11 
Repetition 016, Length 030: C20 C04 C05 C23 C07 C02 C04 C22 C05 C13 C17 C01 C07 C17 C07 C09 C13 C19 C08 C04 C01 C07 C16 C21 C12 C04 C15 C03 C03 C04 
Repetition 016, Length 035: C22 C15 C01 C22 C09 C04 C16 C12 C15 C11 C06 C01 C16 C12 C10 C15 C12 C22 C17 C22 C06 C15 C21 C18 C09 C18 C14 C07 C17 C03 C03 C05 C04 C21 C06 
Repetition 016, Length 043: C23 C02 C02 C10 C15 C15 C03 C13 C05 C06 C06 C07 C20 C19 C04 C16 C06 C01 C02 C18 C16 C13 C03 C19 C12 C14 C19 C07 C08 C03 C08 C19 C15 C07 C07 C15 C20 C10 C01 C22 C21 C15 C01 
Repetition 016, Length 044: C11 C07 C02 C10 C12 C12 C07 C06 C19 C03 C13 C13 C05 C01 C12 C13 C04 C01 C12 C01 C10 C18 C20 C14 C14 C04 C12 C06 C19 C09 C15 C18 C11 C22 C13 C07 C20 C16 C01 C06 C18 C16 C12 C22 
Repetition 016, Length 045: C08 C17 C09 C07 C05 C03 C03 C05 C07 C23 C04 C11 C05 C10 C01 C07 C06 C13 C01 C12 C03 C21 C10 C18 C20 C08 C19 C13 C19 C19 C04 C16 C10 C01 C06 C05 C13 C09 C05 C19 C04 C18 C17 C04 C17 
Repetition 017, Length 001: C16 
Repetition 017, Length 002: C16 C23 
Repetition 017, Length 003: C22 C11 C08 
Repetition 017, Length 004: C03 C08 C15 C20 
Repetition 017, Length 005: C04 C12 C04 C21 C21 
Repetition 017, Length 006: C02 C02 C20 C11 C09 C23 
Repetition 017, Length 007: C21 C06 C07 C22 C22 C11 C10 
Repetition 017, Length 008: C19 C03 C08 C02 C04 C04 C08 C18 
Repetition 017, Length 010: C22 C05 C05 C13 C16 C18 C13 C21 C04 C11 
Repetition 017, Length 015: C04 C23 C23 C15 C19 C14 C23 C18 C12 C11 C17 C04 C10 C02 C10 
Repetition 017, Length 020: C22 C12 C17 C03 C02 C05 C19 C06 C04 C17 C14 C04 C12 C06 C09 C13 C23 C09 C04 C16 
Repetition 017, Length 025: C20 C19 C06 C21 C04 C04 C18 C17 C12 C17 C07 C22 C10 C18 C21 C12 C01 C18 C22 C06 C23 C02 C17 C22 C23 
Repetition 017, Length 030: C01 C22 C18 C20 C14 C06 C16 C17 C07 C13 C19 C18 C09 C17 C21 C20 C02 C08 C07 C11 C05 C04 C18 C11 C06 C04 C08 C19 C15 C19 
Repetition 017, Length 035: C19 C23 C01 C17 C05 C06 C02 C18 C02 C13 C05 C18 C08 C02 C22 C06 C10 C05 C05 C11 C02 C01 C14 C09 C22 C23 C01 C15 C07 C02 C17 C10 C07 C11 C04 
Repetition 017, Length 043: C16 C08 C22 C15 C19 C22 C03 C19 C10 C12 C14 C15 C20 C05 C15 C17 C09 C03 C21 C02 C15 C14 C15 C22 C23 C06 C17 C19 C12 C17 C01 C11 C10 C18 C07 C22 C17 C17 C22 C12 C12 C01 C03 
Repetition 017, Length 044: C19 C14 C18 C10 C04 C03 C22 C17 C04 C07 C05 C08 C15 C10 C20 C02 C01 C19 C20 C16 C06 C14 C02 C13 C11 C02 C18 C22 C03 C21 C02 C17 C20 C12 C19 C22 C13 C14 C22 C07 C17 C17 C16 C16 
Repetition 017, Length 045: C06 C21 C15 C08 C05 C17 C01 C13 C05 C22 C17 C11 C15 C12 C02 C10 C15 C12 C22 C09 C13 C09 C21 C22 C11 C05 C11 C19 C09 C22 C19 C04 C13 C21 C22 C03 C03 C12 C12 C06 C21 C06 C17 C18 C01 
Repetition 018, Length 001: C02 
Repetition 018, Length 002: C15 C03 
Repetition 018, Length 003: C05 C20 C11 
Repetition 018, Length 004: C09 C22 C11 C05 
Repetition 018, Length 005: C10 C12 C19 C20 C05 
Repetition 018, Length 006: C11 C22 C05 C05 C10 C22 
Repetition 018, Length 007: C08 C13 C06 C04 C08 C11 C18 
Repetition 018, Length 008: C10 C19 C22 C03 C17 C07 C09 C03 
Repetition 018, Length 010: C14 C20 C08 C17 C19 C10 C07 C04 C22 C08 
Repetition 018, Length 015: C16 C12 C20 C08 C20 C21 C20 C08 C07 C10 C19 C15 C06 C11 C06 
Repetition 018, Length 020: C19 C20 C08 C22 C12 C10 C01 C08 C20 C17 C22 C01 C19 C13 C22 C18 C12 C16 C23 C02 
Repetition 018, Length 025: C05 C10 C08 C13 C14 C16 C01 C20 C05 C03 C19 C06 C07 C08 C06 C16 C05 C21 C13 C18 C21 C21 C15 C17 C06 
Repetition 018, Length 030: C08 C12 C08 C12 C11 C11 C10 C05 C17 C06 C04 C06 C13 C01 C16 C07 C07 C16 C18 C04 C15 C01 C23 C05 C10 C11 C08 C20 C23 C04 
Repetition 018, Length 035: C03 C06 C09 C01 C09 C14 C05 C07 C10 C11 C13 C04 C13 C16 C23 C12 C22 C11 C21 C17 C09 C02 C07 C03 C09 C18 C13 C13 C19 C19 C18 C17 C09 C07 C12 
Repetition 018, Length 043: C05 C02 C05 C16 C22 C16 C17 C02 C09 C15 C12 C08 C22 C06 C16 C11 C23 C01 C16 C20 C18 C01 C08 C12 C10 C06 C01 C14 C22 C12 C07 C04 C22 C21 C02 C19 C17 C08 C13 C09 C09 C13 C19 
Repetition 018, Length 044: C08 C03 C21 C08 C05 C20 C11 C20 C23 C04 C17 C09 C10 C09 C12 C18 C04 C10 C05 C04 C02 C22 C09 C12 C05 C11 C01 C13 C07 C10 C03 C17 C01 C02 C21 C16 C10 C16 C12 C07 C03 C10 C18 C03 
Repetition 018, Length 045: C02 C20 C15 C04 C07 C20 C09 C20 C14 C03 C07 C10 C05 C21 C20 C19 C22 C09 C02 C21 C19 C07 C06 C20 C08 C04 C07 C17 C16 C05 C04 C10 C10 C01 C03 C20 C11 C01 C18 C14 C16 C18 C04 C11 C06 
Repetition 019, Length 001: C11 
Repetition 019, Length 002: C04 C21 
Repetition 019, Length 003: C20 C14 C13 
Repetition 019, Length 004: C22 C16 C10 C08 
Repetition 019, Length 005: C15 C16 C19 C23 C16 
Repetition 019, Length 006: C21 C11 C18 C03 C19 C03 
Repetition 019, Length 007: C04 C14 C12 C15 C04 C18 C10 
Repetition 019, Length 008: C18 C22 C04 C05 C20 C07 C08 C09 
Repetition 019, Length 010: C02 C07 C05 C19 C15 C02 C20 C15 C07 C12 
Repetition 019, Length 015: C22 C01 C06 C02 C22 C08 C20 C09 C19 C10 C10 C11 C13 C12 C06 
Repetition 019, Length 020: C02 C02 C16 C21 C21 C14 C23 C14 C15 C22 C15 C05 C15 C08 C18 C13 C22 C17 C15 C04 
Repetition 019, Length 025: C23 C05 C19 C20 C06 C02 C02 C05 C04 C04 C22 C02 C08 C04 C19 C02 C12 C14 C08 C07 C19 C15 C21 C01 C02 
Repetition 019, Length 030: C02 C21 C16 C08 C12 C08 C06 C16 C10 C17 C10 C20 C23 C20 C10 C22 C12 C15 C02 C21 C17 C19 C02 C04 C02 C17 C20 C15 C17 C20 
Repetition 019, Length 035: C22 C10 C12 C03 C11 C09 C03 C04 C05 C11 C16 C07 C19 C15 C16 C18 C08 C23 C02 C01 C15 C21 C09 C15 C21 C11 C13 C21 C21 C09 C04 C11 C10 C20 C06 
Repetition 019, Length 043: C13 C18 C23 C12 C10 C11 C13 C20 C06 C23 C20 C05 C02 C01 C21 C01 C06 C16 C23 C03 C12 C16 C17 C09 C13 C21 C23 C12 C18 C16 C13 C12 C19 C16 C19 C15 C02 C10 C10 C01 C16 C19 C13 
Repetition 019, Length 044: C17 C08 C17 C12 C02 C17 C13 C12 C08 C22 C07 C13 C03 C04 C05 C21 C07 C21 C12 C12 C06 C09 C07 C17 C09 C22 C01 C01 C12 C18 C03 C14 C21 C17 C22 C10 C10 C03 C06 C21 C15 C18 C05 C07 
Repetition 019, Length 045: C02 C12 C04 C09 C14 C22 C21 C15 C01 C18 C12 C09 C22 C09 C19 C19 C09 C14 C17 C08 C09 C17 C16 C17 C09 C06 C10 C23 C13 C16 C07 C19 C21 C21 C09 C06 C14 C14 C04 C01 C21 C19 C10 C02 C13 
Repetition 020, Length 001: C11 
Repetition 020, Length 002: C16 C07 
Repetition 020, Length 003: C09 C15 C17 
Repetition 020, Length 004: C06 C10 C18 C15 
Repetition 020, Length 005: C04 C08 C16 C02 C22 
Repetition 020, Length 006: C18 C08 C02 C20 C03 C14 
Repetition 020, Length 007: C19 C02 C20 C01 C23 C12 C14 
Repetition 020, Length 008: C20 C23 C04 C02 C21 C06 C12 C19 
Repetition 020, Length 010: C19 C13 C23 C22 C06 C21 C13 C05 C10 C08 
Repetition 020, Length 015: C20 C21 C06 C09 C01 C01 C08 C03 C20 C23 C08 C02 C06 C16 C08 
Repetition 020, Length 020: C15 C09 C09 C06 C20 C08 C02 C16 C16 C07 C21 C01 C23 C13 C02 C08 C16 C21 C13 C20 
Repetition 020, Length 025: C15 C07 C01 C14 C12 C11 C02 C15 C22 C16 C03 C12 C19 C20 C07 C11 C16 C06 C02 C20 C07 C11 C14 C01 C23 
Repetition 020, Length 030: C05 C18 C20 C03 C16 C10 C07 C09 C15 C18 C22 C07 C15 C12 C05 C09 C03 C13 C04 C07 C15 C02 C02 C18 C21 C10 C13 C07 C16 C03 
Repetition 020, Length 035: C07 C07 C07 C21 C22 C14 C02 C08 C21 C13 C22 C08 C15 C05 C21 C23 C15 C13 C22 C06 C21 C02 C09 C16 C18 C09 C19 C15 C12 C08 C15 C23 C18 C02 C04 
Repetition 020, Length 043: C23 C07 C23 C05 C05 C23 C16 C21 C22 C02 C05 C04 C07 C05 C06 C08 C04 C08 C19 C17 C02 C07 C09 C22 C11 C12 C06 C01 C11 C10 C20 C17 C11 C01 C21 C06 C11 C13 C13 C14 C20 C06 C23 
Repetition 020, Length 044: C11 C20 C17 C16 C05 C20 C03 C08 C03 C07 C20 C20 C19 C04 C12 C16 C22 C11 C14 C09 C20 C21 C22 C22 C02 C17 C11 C22 C10 C03 C13 C02 C07 C23 C23 C17 C11 C01 C08 C07 C13 C13 C17 C16 
Repetition 020, Length 045: C15 C15 C03 C02 C08 C15 C01 C16 C18 C20 C14 C12 C09 C19 C20 C13 C19 C11 C19 C19 C21 C14 C22 C22 C08 C05 C17 C10 C21 C01 C05 C04 C02 C01 C01 C02 C01 C10 C12 C07 C12 C03 C23 C07 C18 
Repetition 021, Length 001: C07 
Repetition 021, Length 002: C23 C05 
Repetition 021, Length 003: C01 C08 C02 
Repetition 021, Length 004: C23 C23 C06 C02 
Repetition 021, Length 005: C19 C22 C22 C20 C12 
Repetition 021, Length 006: C05 C11 C04 C17 C15 C11 
Repetition 021, Length 007: C19 C16 C04 C10 C16 C11 C19 
Repetition 021, Length 008: C23 C23 C12 C10 C13 C16 C23 C15 
Repetition 021, Length 010: C19 C23 C15 C20 C11 C11 C09 C04 C06 C23 
Repetition 021, Length 015: C07 C06 C17 C15 C10 C08 C04 C02 C02 C07 C12 C12 C16 C21 C13 
Repetition 021, Length 020: C08 C22 C05 C15 C05 C14 C23 C04 C21 C04 C18 C09 C12 C10 C22 C12 C14 C13 C11 C06 
Repetition 021, Length 025: C08 C20 C12 C11 C16 C22 C06 C20 C20 C06 C04 C23 C07 C02 C04 C08 C01 C09 C14 C18 C20 C20 C22 C10 C19 
Repetition 021, Length 030: C15 C01 C05 C05 C06 C05 C08 C05 C06 C06 C15 C07 C03 C21 C10 C23 C16 C05 C03 C20 C07 C02 C16 C01 C02 C18 C07 C18 C14 C02 
Repetition 021, Length 035: C22 C08 C17 C15 C09 C21 C02 C07 C22 C05 C10 C20 C06 C07 C06 C17 C12 C10 C21 C16 C03 C23 C16 C20 C13 C23 C09 C11 C13 C08 C12 C22 C18 C05 C18 
Repetition 021, Length 043: C02 C04 C10 C15 C04 C14 C14 C22 C08 C22 C07 C20 C16 C15 C10 C03 C11 C11 C14 C02 C12 C21 C20 C11 C13 C21 C23 C06 C13 C14 C13 C07 C18 C14 C13 C03 C19 C09 C15 C10 C01 C20 C13 
Repetition 021, Length 044: C04 C11 C05 C21 C11 C05 C20 C16 C06 C15 C05 C18 C10 C19 C03 C07 C11 C21 C03 C23 C01 C05 C12 C13 C12 C04 C16 C18 C16 C21 C09 C09 C07 C19 C03 C22 C22 C13 C11 C11 C19 C23 C05 C19 
Repetition 021, Length 045: C20 C10 C10 C01 C07 C13 C13 C17 C19 C09 C07 C05 C11 C04 C15 C03 C16 C03 C19 C20 C14 C23 C09 C11 C05 C14 C10 C23 C14 C01 C05 C16 C20 C14 C23 C20 C18 C16 C09 C01 C13 C16 C21 C14 C11 
Repetition 022, Length 001: C03 
Repetition 022, Length 002: C11 C23 
Repetition 022, Length 003: C14 C18 C22 
Repetition 022, Length 004: C06 C07 C18 C01 
Repetition 022, Length 005: C08 C19 C19 C05 C01 
Repetition 022, Length 006: C23 C12 C12 C16 C18 C09 
Repetition 022, Length 007: C13 C18 C09 C13 C08 C22 C02 
Repetition 022, Length 008: C17 C12 C15 C06 C22 C12 C17 C03 
Repetition 022, Length 010: C07 C21 C01 C09 C05 C08 C15 C20 C13 C21 
Repetition 022, Length 015: C17 C22 C04 C21 C18 C22 C01 C03 C01 C01 C06 C14 C10 C04 C18 
Repetition 022, Length 020: C04 C23 C08 C02 C05 C01 C06 C16 C09 C01 C08 C08 C07 C18 C04 C13 C01 C11 C18 C08 
Repetition 022, Length 025: C03 C13 C23 C17 C11 C14 C08 C10 C19 C21 C13 C18 C20 C15 C22 C14 C13 C17 C15 C21 C19 C13 C17 C21 C10 
Repetition 022, Length 030: C08 C20 C03 C13 C02 C17 C22 C23 C09 C20 C15 C06 C02 C14 C08 C21 C22 C14 C15 C04 C08 C19 C12 C08 C13 C12 C11 C11 C13 C22 
Repetition 022, Length 035: C21 C13 C02 C21 C15 C03 C21 C12 C06 C19 C07 C20 C15 C08 C08 C07 C04 C06 C09 C07 C10 C08 C20 C13 C04 C13 C06 C17 C11 C22 C02 C04 C17 C06 C02 
Repetition 022, Length 043: C13 C21 C11 C12 C01 C19 C23 C01 C05 C05 C20 C23 C22 C05 C08 C16 C06 C21 C10 C06 C05 C23 C04 C23 C03 C19 C08 C22 C22 C22 C07 C02 C23 C14 C05 C12 C21 C02 C14 C01 C09 C16 C10 
Repetition 022, Length 044: C18 C10 C13 C09 C12 C10 C06 C04 C16 C05 C01 C23 C04 C03 C14 C10 C17 C13 C14 C16 C04 C18 C10 C17 C13 C03 C06 C10 C01 C13 C02 C12 C23 C21 C15 C02 C10 C08 C05 C20 C09 C07 C18 C05 
Repetition 022, Length 045: C16 C08 C14 C10 C21 C05 C21 C02 C02 C23 C10 C13 C03 C22 C12 C19 C15 C05 C15 C06 C16 C13 C02 C08 C04 C08 C19 C01 C05 C20 C04 C07 C09 C16 C23 C12 C14 C22 C17 C08 C19 C08 C04 C07 C09 
Repetition 023, Length 001: C12 
Repetition 023, Length 002: C07 C19 
Repetition 023, Length 003: C10 C22 C22 
Repetition 023, Length 004: C19 C23 C06 C04 
Repetition 023, Length 005: C09 C14 C06 C18 C14 
Repetition 023, Length 006: C04 C04 C13 C21 C03 C18 
Repetition 023, Length 007: C13 C22 C18 C03 C23 C13 C22 
Repetition 023, Length 008: C10 C02 C22 C06 C07 C22 C23 C18 
Repetition 023, Length 010: C20 C16 C13 C05 C07 C21 C17 C10 C04 C04 
Repetition 023, Length 015: C07 C03 C08 C02 C22 C22 C10 C10 C07 C03 C19 C06 C22 C11 C09 
Repetition 023, Length 020: C12 C18 C14 C06 C21 C13 C04 C18 C01 C09 C10 C01 C08 C21 C14 C06 C03 C17 C10 C04 
Repetition 023, Length 025: C22 C04 C20 C16 C01 C08 C19 C15 C03 C05 C11 C02 C07 C15 C01 C18 C13 C19 C17 C11 C01 C06 C06 C15 C13 
Repetition 023, Length 030: C05 C02 C17 C21 C20 C17 C05 C03 C17 C14 C06 C12 C22 C03 C14 C22 C08 C23 C06 C06 C01 C06 C12 C11 C21 C07 C03 C11 C12 C01 
Repetition 023, Length 035: C16 C22 C08 C13 C21 C18 C14 C03 C05 C09 C15 C05 C02 C23 C19 C16 C17 C20 C21 C04 C06 C23 C10 C04 C16 C11 C07 C08 C17 C07 C21 C04 C19 C06 C23 
Repetition 023, Length 043: C01 C05 C01 C19 C08 C10 C06 C08 C22 C17 C09 C01 C03 C09 C07 C15 C14 C04 C12 C19 C02 C08 C07 C19 C11 C17 C17 C20 C07 C18 C18 C01 C11 C16 C15 C21 C06 C16 C15 C12 C17 C08 C16 
Repetition 023, Length 044: C11 C09 C06 C13 C21 C05 C21 C02 C23 C11 C10 C20 C03 C02 C20 C05 C09 C20 C15 C18 C23 C06 C11 C01 C21 C21 C18 C05 C16 C12 C11 C11 C01 C04 C02 C17 C21 C04 C19 C05 C03 C08 C19 C02 
Repetition 023, Length 045: C05 C19 C02 C20 C21 C14 C08 C15 C17 C04 C02 C10 C14 C22 C20 C16 C20 C09 C21 C18 C08 C15 C10 C08 C22 C18 C13 C21 C22 C03 C03 C23 C05 C08 C13 C06 C23 C12 C15 C21 C10 C19 C23 C18 C14 
Repetition 024, Length 001: C18 
Repetition 024, Length 002: C01 C22 
Repetition 024, Length 003: C16 C02 C11 
Repetition 024, Length 004: C14 C06 C04 C16 
Repetition 024, Length 005: C23 C11 C17 C06 C20 
Repetition 024, Length 006: C23 C16 C11 C04 C22 C08 
Repetition 024, Length 007: C20 C01 C10 C19 C04 C02 C07 
Repetition 024, Length 008: C17 C10 C15 C17 C02 C04 C09 C05 
Repetition 024, Length 010: C17 C07 C15 C17 C18 C20 C16 C09 C01 C08 
Repetition 024, Length 015: C17 C23 C01 C05 C03 C03 C05 C12 C09 C23 C01 C20 C14 C06 C19 
Repetition 024, Length 020: C22 C01 C23 C02 C03 C09 C03 C07 C15 C20 C06 C20 C22 C08 C17 C04 C07 C19 C02 C18 
Repetition 024, Length 025: C23 C18 C19 C01 C02 C12 C13 C18 C07 C01 C10 C20 C11 C03 C15 C15 C12 C22 C22 C01 C20 C15 C17 C06 C19 
Repetition 024, Length 030: C23 C15 C03 C16 C21 C20 C13 C05 C04 C14 C03 C11 C22 C13 C07 C05 C17 C02 C04 C14 C01 C03 C21 C15 C03 C19 C21 C04 C13 C11 
Repetition 024, Length 035: C10 C15 C16 C04 C10 C15 C18 C15 C14 C14 C23 C14 C02 C17 C07 C21 C02 C18 C11 C21 C06 C18 C07 C18 C09 C07 C13 C13 C05 C16 C12 C10 C03 C23 C19 
Repetition 024, Length 043: C04 C22 C23 C12 C12 C18 C14 C10 C06 C14 C23 C21 C08 C03 C22 C14 C02 C08 C20 C02 C11 C03 C21 C03 C23 C14 C11 C09 C17 C14 C09 C13 C13 C08 C21 C19 C10 C15 C13 C20 C08 C11 C16 
Repetition 024, Length 044: C09 C22 C13 C09 C22 C15 C21 C02 C06 C16 C03 C20 C11 C23 C16 C03 C09 C14 C08 C04 C21 C12 C15 C13 C09 C19 C06 C21 C16 C02 C17 C10 C20 C09 C19 C02 C14 C03 C21 C07 C19 C18 C07 C09 
Repetition 024, Length 045: C23 C12 C03 C21 C17 C18 C04 C12 C07 C17 C05 C22 C06 C15 C11 C22 C17 C11 C10 C07 C19 C08 C18 C05 C17 C20 C17 C07 C18 C15 C05 C22 C15 C16 C06 C04 C11 C20 C08 C19 C01 C20 C21 C01 C14 
Repetition 025, Length 001: C12 
Repetition 025, Length 002: C20 C09 
Repetition 025, Length 003: C09 C06 C04 
Repetition 025, Length 004: C10 C13 C18 C16 
Repetition 025, Length 005: C19 C09 C20 C03 C21 
Repetition 025, Length 006: C04 C09 C01 C10 C02 C18 
Repetition 025, Length 007: C10 C16 C17 C13 C04 C07 C22 
Repetition 025, Length 008: C13 C04 C18 C15 C22 C06 C03 C11 
Repetition 025, Length 010: C06 C23 C15 C23 C13 C17 C22 C21 C23 C04 
Repetition 025, Length 015: C01 C03 C15 C17 C09 C06 C19 C17 C12 C22 C06 C17 C04 C10 C02 
Repetition 025, Length 020: C04 C15 C20 C09 C21 C11 C10 C16 C23 C17 C16 C19 C07 C14 C07 C13 C09 C13 C09 C11 
Repetition 025, Length 025: C18 C18 C16 C12 C11 C03 C12 C14 C12 C13 C16 C18 C05 C08 C22 C01 C18 C10 C14 C11 C18 C11 C19 C05 C06 
Repetition 025, Length 030: C21 C19 C12 C12 C04 C12 C22 C14 C12 C06 C10 C19 C14 C07 C11 C18 C02 C02 C20 C13 C05 C18 C11 C01 C20 C12 C16 C04 C08 C12 
Repetition 025, Length 035: C14 C21 C09 C10 C16 C14 C03 C19 C20 C04 C06 C19 C20 C08 C16 C08 C19 C14 C14 C10 C22 C11 C03 C02 C06 C07 C15 C19 C19 C18 C01 C01 C07 C14 C04 
Repetition 025, Length 043: C05 C13 C14 C07 C09 C18 C19 C09 C16 C13 C17 C14 C19 C03 C08 C21 C01 C12 C12 C16 C18 C23 C08 C19 C07 C04 C12 C01 C17 C22 C09 C02 C13 C18 C18 C14 C19 C10 C17 C06 C10 C22 C07 
Repetition 025, Length 044: C04 C12 C09 C14 C11 C12 C16 C18 C22 C07 C08 C08 C15 C04 C17 C02 C08 C09 C18 C21 C04 C18 C21 C20 C06 C13 C14 C04 C07 C08 C16 C10 C18 C03 C14 C12 C20 C11 C16 C20 C18 C01 C06 C12 
Repetition 025, Length 045: C15 C13 C15 C13 C18 C17 C10 C01 C19 C15 C08 C09 C04 C04 C16 C13 C16 C11 C13 C22 C14 C10 C13 C16 C02 C05 C06 C20 C11 C08 C09 C09 C07 C05 C23 C02 C18 C14 C03 C03 C21 C10 C05 C04 C03 
Repetition 026, Length 001: C17 
Repetition 026, Length 002: C03 C17 
Repetition 026, Length 003: C07 C05 C13 
Repetition 026, Length 004: C18 C16 C02 C07 
Repetition 026, Length 005: C04 C07 C11 C03 C20 
Repetition 026, Length 006: C22 C08 C23 C08 C06 C22 
Repetition 026, Length 007: C08 C18 C16 C17 C18 C13 C15 
Repetition 026, Length 008: C03 C02 C10 C22 C07 C05 C22 C01 
Repetition 026, Length 010: C14 C01 C06 C20 C05 C20 C17 C10 C02 C02 
Repetition 026, Length 015: C10 C08 C12 C09 C05 C01 C09 C21 C07 C22 C21 C17 C10 C14 C10 
Repetition 026, Length 020: C07 C08 C06 C05 C03 C06 C20 C17 C22 C02 C16 C08 C11 C23 C11 C22 C01 C18 C09 C16 
Repetition 026, Length 025: C09 C19 C07 C20 C13 C17 C06 C16 C13 C06 C13 C18 C14 C10 C20 C07 C06 C06 C20 C02 C10 C12 C09 C04 C07 
Repetition 026, Length 030: C11 C10 C20 C08 C12 C22 C10 C17 C20 C02 C07 C22 C14 C04 C04 C04 C22 C04 C19 C15 C23 C16 C09 C04 C23 C05 C16 C19 C23 C08 
Repetition 026, Length 035: C05 C06 C08 C01 C15 C16 C09 C17 C02 C09 C08 C02 C20 C16 C06 C07 C21 C17 C02 C09 C04 C06 C17 C08 C22 C02 C22 C01 C15 C18 C18 C03 C22 C07 C13 
Repetition 026, Length 043: C21 C12 C08 C10 C21 C08 C13 C05 C08 C02 C22 C05 C04 C01 C04 C20 C13 C02 C14 C18 C05 C16 C06 C09 C22 C22 C23 C07 C18 C17 C21 C16 C21 C22 C05 C04 C09 C19 C16 C15 C08 C07 C14 
Repetition 026, Length 044: C16 C22 C02 C15 C14 C16 C11 C16 C17 C03 C17 C01 C20 C07 C09 C07 C06 C02 C13 C12 C07 C23 C02 C11 C08 C07 C14 C11 C04 C11 C20 C16 C02 C23 C04 C10 C10 C19 C18 C13 C23 C07 C13 C09 
Repetition 026, Length 045: C05 C16 C23 C01 C20 C13 C21 C04 C12 C23 C14 C01 C21 C08 C22 C10 C15 C07 C15 C15 C06 C04 C07 C14 C12 C22 C21 C07 C03 C09 C19 C11 C14 C21 C10 C03 C07 C11 C05 C09 C21 C23 C18 C17 C08 
Repetition 027, Length 001: C17 
Repetition 027, Length 002: C20 C03 
Repetition 027, Length 003: C09 C12 C20 
Repetition 027, Length 004: C07 C02 C21 C16 
Repetition 027, Length 005: C01 C10 C10 C04 C20 
Repetition 027, Length 006: C04 C01 C11 C08 C23 C22 
Repetition 027, Length 007: C09 C03 C06 C17 C23 C03 C05 
Repetition 027, Length 008: C23 C08 C21 C17 C06 C03 C21 C16 
Repetition 027, Length 010: C23 C03 C09 C15 C07 C20 C19 C17 C01 C21 
Repetition 027, Length 015: C11 C17 C10 C13 C09 C12 C06 C08 C12 C05 C21 C03 C08 C08 C05 
Repetition 027, Length 020: C22 C07 C05 C04 C19 C08 C10 C16 C22 C02 C05 C05 C18 C15 C19 C01 C04 C11 C15 C17 
Repetition 027, Length 025: C14 C09 C01 C07 C03 C22 C23 C14 C22 C14 C11 C18 C08 C22 C12 C20 C17 C16 C14 C06 C09 C10 C11 C07 C13 
Repetition 027, Length 030: C13 C06 C05 C22 C14 C01 C11 C11 C12 C06 C22 C04 C21 C04 C01 C03 C23 C09 C12 C12 C19 C06 C10 C21 C17 C06 C17 C20 C09 C11 
Repetition 027, Length 035: C17 C08 C08 C17 C20 C13 C08 C17 C07 C02 C15 C01 C15 C10 C13 C07 C15 C20 C09 C13 C23 C13 C05 C13 C07 C01 C06 C01 C03 C09 C09 C18 C01 C06 C03 
Repetition 027, Length 043: C05 C18 C11 C14 C18 C04 C06 C12 C07 C06 C22 C06 C21 C17 C08 C01 C05 C14 C22 C13 C18 C11 C17 C02 C15 C08 C20 C01 C04 C21 C05 C15 C22 C15 C11 C10 C20 C01 C22 C16 C21 C17 C11 
Repetition 027, Length 044: C17 C19 C01 C09 C20 C18 C15 C21 C03 C23 C18 C21 C23 C02 C11 C05 C15 C15 C05 C23 C03 C15 C07 C18 C07 C09 C13 C11 C10 C12 C05 C22 C08 C10 C07 C19 C18 C05 C10 C17 C01 C05 C03 C11 
Repetition 027, Length 045: C14 C21 C22 C22 C02 C13 C11 C18 C23 C20 C16 C16 C11 C04 C23 C03 C10 C23 C04 C14 C22 C08 C06 C01 C01 C22 C11 C06 C03 C18 C19 C23 C06 C09 C01 C03 C06 C01 C23 C12 C19 C11 C01 C12 C14 
Repetition 028, Length 001: C17 
Repetition 028, Length 002: C16 C16 
Repetition 028, Length 003: C05 C08 C10 
Repetition 028, Length 004: C14 C23 C04 C17 
Repetition 028, Length 005: C10 C19 C06 C14 C11 
Repetition 028, Length 006: C22 C04 C21 C03 C22 C11 
Repetition 028, Length 007: C15 C06 C23 C23 C07 C20 C09 
Repetition 028, Length 008: C22 C04 C18 C05 C09 C20 C02 C07 
Repetition 028, Length 010: C22 C17 C10 C02 C06 C01 C14 C18 C07 C03 
Repetition 028, Length 015: C14 C22 C08 C21 C03 C20 C13 C14 C13 C11 C02 C04 C04 C01 C15 
Repetition 028, Length 020: C22 C07 C01 C18 C07 C16 C22 C13 C12 C21 C14 C23 C09 C22 C18 C15 C11 C16 C23 C01 
Repetition 028, Length 025: C15 C21 C05 C20 C22 C15 C21 C04 C01 C14 C13 C20 C15 C01 C02 C10 C08 C22 C19 C23 C16 C07 C05 C10 C02 
Repetition 028, Length 030: C11 C21 C22 C18 C02 C04 C13 C06 C11 C12 C05 C18 C10 C21 C20 C14 C02 C15 C09 C06 C12 C01 C02 C06 C22 C02 C16 C13 C15 C18 
Repetition 028, Length 035: C05 C06 C20 C05 C03 C15 C03 C10 C01 C03 C08 C13 C16 C14 C12 C18 C01 C02 C11 C10 C09 C06 C15 C12 C08 C18 C12 C15 C08 C13 C10 C01 C02 C03 C15 
Repetition 028, Length 043: C13 C20 C01 C04 C04 C01 C13 C23 C16 C18 C07 C06 C18 C06 C16 C21 C02 C08 C21 C22 C01 C01 C22 C21 C21 C16 C03 C22 C17 C14 C11 C17 C13 C13 C20 C19 C05 C19 C13 C02 C10 C12 C01 
Repetition 028, Length 044: C17 C08 C13 C05 C20 C19 C06 C06 C07 C19 C21 C05 C06 C16 C03 C22 C23 C20 C16 C01 C02 C03 C11 C14 C12 C09 C16 C11 C22 C04 C03 C01 C08 C03 C04 C02 C20 C07 C09 C04 C22 C22 C05 C04 
Repetition 028, Length 045: C23 C04 C15 C20 C01 C06 C04 C01 C15 C02 C09 C21 C18 C14 C18 C19 C05 C08 C19 C20 C21 C09 C11 C13 C18 C09 C15 C02 C02 C18 C02 C23 C05 C12 C09 C14 C03 C18 C06 C06 C22 C07 C02 C05 C20 
Repetition 029, Length 001: C21 
Repetition 029, Length 002: C20 C19 
Repetition 029, Length 003: C01 C19 C10 
Repetition 029, Length 004: C23 C09 C15 C22 
Repetition 029, Length 005: C16 C13 C08 C15 C11 
Repetition 029, Length 006: C09 C12 C12 C07 C07 C22 
Repetition 029, Length 007: C16 C11 C15 C20 C01 C04 C01 
Repetition 029, Length 008: C16 C02 C10 C20 C10 C11 C23 C13 
Repetition 029, Length 010: C10 C21 C23 C06 C14 C14 C13 C16 C07 C15 
Repetition 029, Length 015: C06 C20 C01 C17 C08 C19 C03 C10 C02 C04 C12 C17 C09 C04 C16 
Repetition 029, Length 020: C08 C13 C20 C05 C13 C12 C18 C11 C16 C20 C16 C11 C22 C15 C20 C03 C12 C12 C20 C11 
Repetition 029, Length 025: C23 C02 C22 C22 C19 C04 C20 C13 C13 C16 C21 C05 C22 C05 C17 C11 C22 C04 C07 C03 C04 C18 C04 C23 C19 
Repetition 029, Length 030: C02 C12 C16 C22 C19 C12 C05 C11 C23 C05 C03 C13 C17 C19 C21 C07 C04 C05 C02 C22 C03 C23 C11 C11 C17 C11 C11 C04 C18 C04 
Repetition 029, Length 035: C11 C02 C13 C23 C04 C18 C23 C01 C03 C05 C20 C18 C17 C20 C09 C04 C13 C23 C07 C16 C06 C06 C02 C21 C03 C16 C15 C03 C04 C09 C21 C19 C09 C23 C20 
Repetition 029, Length 043: C19 C04 C03 C07 C03 C22 C10 C21 C12 C12 C01 C08 C15 C15 C06 C01 C08 C18 C17 C18 C17 C12 C01 C05 C15 C09 C05 C17 C18 C09 C05 C13 C01 C11 C23 C17 C07 C07 C17 C21 C10 C06 C23 
Repetition 029, Length 044: C21 C18 C19 C10 C17 C06 C10 C17 C15 C18 C14 C02 C10 C19 C10 C12 C11 C06 C23 C19 C22 C09 C16 C14 C13 C12 C18 C15 C19 C02 C17 C04 C17 C17 C11 C01 C21 C02 C14 C04 C17 C07 C23 C03 
Repetition 029, Length 045: C21 C15 C03 C03 C01 C20 C18 C20 C13 C22 C15 C09 C02 C01 C19 C07 C01 C09 C18 C20 C22 C18 C14 C23 C23 C08 C06 C20 C01 C20 C05 C13 C02 C03 C07 C10 C03 C19 C21 C06 C20 C23 C06 C15 C06 
Repetition 030, Length 001: C17 
Repetition 030, Length 002: C01 C19 
Repetition 030, Length 003: C04 C05 C23 
Repetition 030, Length 004: C21 C21 C01 C13 
Repetition 030, Length 005: C18 C13 C15 C21 C06 
Repetition 030, Length 006: C17 C01 C18 C22 C09 C17 
Repetition 030, Length 007: C11 C01 C05 C03 C13 C18 C04 
Repetition 030, Length 008: C05 C21 C23 C15 C06 C13 C12 C04 
Repetition 030, Length 010: C18 C09 C05 C04 C18 C19 C18 C19 C19 C02 
Repetition 030, Length 015: C12 C16 C01 C08 C09 C20 C07 C03 C12 C19 C02 C06 C17 C08 C07 
Repetition 030, Length 020: C23 C06 C11 C02 C08 C09 C18 C21 C01 C23 C03 C21 C20 C17 C18 C12 C09 C01 C14 C19 
Repetition 030, Length 025: C11 C01 C16 C05 C22 C07 C15 C18 C21 C18 C21 C02 C18 C12 C11 C07 C02 C01 C16 C04 C17 C02 C13 C17 C08 
Repetition 030, Length 030: C21 C23 C07 C02 C04 C05 C07 C23 C22 C09 C16 C17 C01 C15 C11 C05 C03 C13 C23 C04 C10 C01 C07 C20 C15 C08 C04 C21 C22 C11 
Repetition 030, Length 035: C18 C15 C13 C11 C02 C01 C06 C09 C11 C01 C14 C02 C06 C15 C18 C21 C07 C20 C02 C06 C09 C05 C06 C02 C01 C17 C07 C06 C07 C22 C16 C13 C18 C09 C07 
Repetition 030, Length 043: C07 C19 C21 C23 C17 C13 C09 C09 C10 C01 C07 C15 C08 C22 C11 C06 C17 C13 C19 C06 C16 C07 C19 C12 C08 C08 C14 C10 C07 C11 C20 C01 C18 C06 C18 C20 C11 C05 C10 C10 C19 C17 C07 
Repetition 030, Length 044: C11 C09 C04 C10 C17 C09 C08 C19 C02 C07 C04 C17 C11 C09 C11 C07 C18 C23 C15 C06 C05 C16 C23 C05 C20 C03 C12 C08 C05 C07 C11 C16 C08 C16 C15 C16 C18 C14 C17 C05 C04 C21 C18 C02 
Repetition 030, Length 045: C07 C02 C11 C13 C15 C13 C09 C09 C03 C03 C20 C01 C03 C22 C12 C23 C10 C15 C12 C02 C12 C12 C04 C16 C02 C04 C15 C04 C04 C02 C13 C05 C07 C02 C09 C07 C03 C16 C08 C07 C21 C03 C15 C05 C12 


Repetition 001, Length 001: xpi2  xpi2 | 
Repetition 001, Length 002: xpi2  xpi2  xpi2  ypi2  ypi2  ypi2  xpi2 | ypi2  ypi2  ypi2  xpi2 | 
Repetition 001, Length 003: xpi2  ypi2  ypi2  ypi2  xpi2  xpi2  xpi2 | xpi2  ypi2  xpi2 | xpi2 | 
Repetition 001, Length 004: ypi2  ypi2  ypi2  xpi2  xpi2  xpi2 | xpi2  xpi2 | xpi2  xpi2  xpi2  ypi2 | ypi2  ypi2  ypi2  xpi2  xpi2  xpi2 | 
Repetition 001, Length 005: ypi2  ypi2  ypi2 | xpi2  xpi2  ypi2 | ypi2  xpi2 | xpi2  xpi2 | xpi2  xpi2  xpi2  ypi2 | 
Repetition 001, Length 006: ypi2  ypi2  xpi2 | xpi2  ypi2 | ypi2  ypi2  ypi2  xpi2 | ypi2  ypi2  xpi2  xpi2  xpi2 | ypi2  ypi2  ypi2  ypi2 | xpi2  xpi2  xpi2 | 
Repetition 001, Length 007: ypi2  ypi2  xpi2  xpi2  xpi2 | xpi2  ypi2  ypi2  ypi2 | xpi2 | ypi2  ypi2  xpi2 | ypi2  ypi2  xpi2  xpi2 | xpi2 | xpi2  xpi2  xpi2  ypi2  ypi2  ypi2  xpi2 | 
Repetition 001, Length 008: ypi2  ypi2  ypi2 | ypi2  ypi2  ypi2  xpi2 | xpi2  ypi2 | ypi2  ypi2  ypi2  xpi2  xpi2  xpi2 | ypi2  xpi2 | ypi2  ypi2  ypi2  xpi2 | ypi2  xpi2 | xpi2  xpi2  ypi2  ypi2  ypi2 | 
Repetition 001, Length 010: xpi2  xpi2  xpi2  ypi2  ypi2  ypi2  xpi2 | xpi2  xpi2  xpi2  ypi2  ypi2  ypi2 | xpi2  xpi2  xpi2 | xpi2  xpi2  xpi2  ypi2 | ypi2  ypi2  ypi2  xpi2 | ypi2  xpi2 | ypi2  ypi2  ypi2 | ypi2  xpi2 | ypi2  ypi2  ypi2  xpi2 | xpi2  ypi2  ypi2  ypi2  xpi2  xpi2  xpi2 | 
Repetition 001, Length 015: ypi2  xpi2  xpi2  xpi2 | ypi2  ypi2  xpi2 | xpi2  ypi2 | xpi2  xpi2  xpi2  ypi2  ypi2  ypi2  xpi2 | ypi2  xpi2  xpi2  xpi2 | ypi2  xpi2  xpi2  xpi2 | ypi2 | xpi2 | ypi2  xpi2  xpi2  xpi2 | ypi2  ypi2  ypi2  ypi2 | ypi2  ypi2 | xpi2  ypi2  ypi2  ypi2  xpi2  xpi2  xpi2 | xpi2 | xpi2  ypi2  ypi2  ypi2  xpi2  xpi2  xpi2 | ypi2  ypi2  xpi2  xpi2  xpi2 | 
Repetition 001, Length 020: ypi2  ypi2  ypi2 | xpi2  xpi2 | xpi2  xpi2  xpi2  ypi2  ypi2  ypi2 | xpi2  xpi2  xpi2 | xpi2  ypi2  ypi2  ypi2 | xpi2  ypi2  xpi2 | ypi2  ypi2  xpi2  xpi2  xpi2 | xpi2  xpi2  ypi2  ypi2  ypi2 | ypi2  ypi2  ypi2  xpi2 | xpi2  xpi2  ypi2  ypi2  ypi2 | ypi2  ypi2  xpi2  xpi2 | xpi2  xpi2  xpi2  ypi2  ypi2  ypi2 | ypi2  ypi2  ypi2  xpi2 | xpi2  xpi2  xpi2  ypi2  ypi2  ypi2  xpi2 | ypi2  ypi2  ypi2  xpi2  xpi2  xpi2 | ypi2  ypi2  xpi2  xpi2 | xpi2  xpi2  xpi2  ypi2  ypi2  ypi2 | xpi2  xpi2  xpi2  ypi2  ypi2  ypi2 | xpi2  xpi2  xpi2  ypi2 | ypi2  ypi2  xpi2  xpi2 | 
Repetition 001, Length 025: ypi2  xpi2  xpi2  xpi2 | ypi2  ypi2  ypi2  xpi2 | xpi2  xpi2  xpi2  ypi2  ypi2  ypi2  xpi2 | xpi2  xpi2  ypi2 | xpi2 | ypi2  ypi2  ypi2  xpi2 | xpi2  xpi2  xpi2  ypi2  ypi2  ypi2  xpi2 | ypi2  ypi2  xpi2 | ypi2  ypi2  ypi2 | xpi2  xpi2  ypi2 | ypi2  ypi2  xpi2  xpi2  xpi2 | ypi2  ypi2  ypi2  ypi2 | ypi2  ypi2  xpi2 | xpi2  xpi2  xpi2  ypi2 | ypi2  ypi2  ypi2  xpi2 | xpi2  xpi2  ypi2 | xpi2  ypi2  ypi2  ypi2  xpi2  xpi2  xpi2 | ypi2  ypi2  xpi2  xpi2 | ypi2  ypi2  ypi2 | xpi2  xpi2 | ypi2  xpi2 | xpi2  xpi2  ypi2 | ypi2  xpi2  xpi2  xpi2 | xpi2  xpi2  xpi2 | xpi2  ypi2  ypi2  ypi2  xpi2  xpi2  xpi2 | 
Repetition 001, Length 030: xpi2  xpi2  ypi2 | xpi2  xpi2  xpi2  ypi2  ypi2  ypi2  xpi2 | ypi2  ypi2  ypi2  ypi2 | ypi2  xpi2  xpi2  xpi2 | ypi2  ypi2  ypi2  xpi2 | xpi2  xpi2 | xpi2 | xpi2  xpi2  xpi2 | xpi2  xpi2  ypi2  ypi2  ypi2 | ypi2  ypi2  xpi2  xpi2  xpi2 | ypi2  ypi2 | xpi2  ypi2  ypi2  ypi2 | ypi2  ypi2  ypi2 | ypi2  ypi2  xpi2  xpi2 | xpi2  ypi2  ypi2  ypi2 | xpi2  xpi2  xpi2 | ypi2  ypi2  xpi2  xpi2 | xpi2  xpi2  xpi2  ypi2  ypi2  ypi2  xpi2 | xpi2  xpi2  ypi2  ypi2  ypi2 | ypi2  ypi2  ypi2  ypi2 | xpi2 | xpi2  xpi2  ypi2 | xpi2  ypi2  xpi2 | xpi2  xpi2  xpi2  ypi2 | ypi2  ypi2  xpi2  xpi2 | ypi2  ypi2  xpi2 | ypi2  ypi2  xpi2 | xpi2  ypi2 | ypi2  ypi2  ypi2  xpi2 | xpi2  ypi2  ypi2  ypi2  xpi2  xpi2  xpi2 | 
Repetition 001, Length 035: xpi2  xpi2  ypi2  ypi2  ypi2 | ypi2  ypi2  xpi2  xpi2 | ypi2  ypi2  ypi2 | xpi2  xpi2  ypi2 | xpi2 | ypi2  ypi2  xpi2  xpi2 | ypi2  ypi2  ypi2  ypi2 | xpi2  xpi2  xpi2  ypi2 | xpi2  xpi2  ypi2 | xpi2  xpi2 | ypi2  ypi2  ypi2  ypi2 | ypi2  xpi2 | xpi2  xpi2 | ypi2  ypi2  xpi2  xpi2 | ypi2  ypi2  ypi2  ypi2 | xpi2 | xpi2  ypi2  ypi2  ypi2  xpi2  xpi2  xpi2 | ypi2  xpi2  xpi2  xpi2 | ypi2  ypi2  xpi2  xpi2 | xpi2  xpi2  xpi2  ypi2  ypi2  ypi2 | xpi2  xpi2  xpi2 | ypi2  ypi2  xpi2  xpi2  xpi2 | xpi2  ypi2  xpi2 | xpi2  ypi2  ypi2  ypi2 | ypi2  ypi2  ypi2  ypi2 | xpi2  xpi2  ypi2  ypi2  ypi2 | ypi2  ypi2  xpi2  xpi2  xpi2 | ypi2  ypi2  ypi2  xpi2 | xpi2  xpi2  xpi2  ypi2  ypi2  ypi2  xpi2 | xpi2  xpi2  ypi2  ypi2  ypi2 | ypi2 | ypi2  ypi2  xpi2 | ypi2  ypi2  ypi2  ypi2 | xpi2  xpi2  xpi2  ypi2 | xpi2  xpi2  xpi2  ypi2 | 
Repetition 001, Length 043: ypi2  ypi2 | ypi2  ypi2  xpi2 | ypi2  ypi2  ypi2  ypi2 | ypi2  ypi2  ypi2 | xpi2  xpi2 | ypi2  xpi2 | ypi2  xpi2  xpi2  xpi2 | xpi2  ypi2 | ypi2  ypi2  ypi2  xpi2  xpi2  xpi2 | xpi2 | xpi2  xpi2  xpi2  ypi2  ypi2  ypi2 | xpi2  ypi2  ypi2  ypi2  xpi2  xpi2  xpi2 | ypi2  ypi2  xpi2  xpi2 | xpi2  ypi2 | ypi2  xpi2 | ypi2  xpi2 | xpi2  ypi2 | ypi2  ypi2  xpi2  xpi2  xpi2 | xpi2  xpi2  ypi2  ypi2  ypi2 | ypi2  ypi2 | ypi2  xpi2 | xpi2  ypi2  ypi2  ypi2 | ypi2  ypi2  ypi2  xpi2 | xpi2  xpi2  xpi2  ypi2 | ypi2  ypi2  ypi2  xpi2  xpi2  xpi2 | ypi2  ypi2  xpi2  xpi2  xpi2 | ypi2  xpi2 | ypi2 | xpi2  xpi2  xpi2 | xpi2  xpi2  xpi2  ypi2  ypi2  ypi2  xpi2 | xpi2  xpi2 | xpi2  xpi2  xpi2  ypi2  ypi2  ypi2  xpi2 | ypi2  ypi2  xpi2  xpi2  xpi2 | xpi2  xpi2  xpi2 | xpi2  xpi2  xpi2  ypi2 | ypi2  ypi2  ypi2 | xpi2  ypi2  ypi2  ypi2  xpi2  xpi2  xpi2 | ypi2  ypi2  ypi2 | ypi2  ypi2  xpi2  xpi2 | xpi2  ypi2  xpi2 | ypi2  ypi2  xpi2  xpi2  xpi2 | ypi2  xpi2  xpi2  xpi2 | xpi2  xpi2  xpi2 | 
Repetition 001, Length 044: ypi2  ypi2  ypi2  ypi2 | xpi2  ypi2  xpi2 | xpi2  xpi2  ypi2 | ypi2 | xpi2  xpi2  xpi2  ypi2  ypi2  ypi2  xpi2 | xpi2  ypi2 | xpi2  xpi2  xpi2  ypi2  ypi2  ypi2 | xpi2  ypi2  ypi2  ypi2 | xpi2  xpi2  xpi2 | ypi2  ypi2 | ypi2  ypi2  xpi2 | ypi2  ypi2  ypi2  xpi2 | ypi2  ypi2  ypi2  xpi2 | ypi2  ypi2 | ypi2  ypi2  ypi2 | xpi2  xpi2  ypi2 | ypi2 | xpi2  ypi2  ypi2  ypi2 | xpi2  xpi2  ypi2 | ypi2  ypi2  xpi2  xpi2 | xpi2  xpi2  ypi2  ypi2  ypi2 | xpi2  xpi2  xpi2 | xpi2  xpi2  xpi2  ypi2 | ypi2  ypi2  ypi2  xpi2  xpi2  xpi2 | ypi2 | xpi2  ypi2  ypi2  ypi2 | xpi2  xpi2  ypi2  ypi2  ypi2 | ypi2  xpi2  xpi2  xpi2 | ypi2  ypi2  xpi2 | xpi2  xpi2  ypi2  ypi2  ypi2 | ypi2  ypi2 | ypi2 | xpi2  xpi2  xpi2  ypi2  ypi2  ypi2 | xpi2  xpi2  xpi2  ypi2  ypi2  ypi2  xpi2 | xpi2 | ypi2  ypi2  ypi2  xpi2 | ypi2  ypi2  xpi2 | xpi2  xpi2 | xpi2 | xpi2  xpi2  xpi2  ypi2  ypi2  ypi2 | ypi2  ypi2  ypi2  ypi2 | xpi2  xpi2  xpi2  ypi2  ypi2  ypi2  xpi2 | xpi2 | ypi2  ypi2  xpi2 | 
Repetition 001, Length 045: xpi2  xpi2  xpi2 | xpi2  xpi2  xpi2  ypi2  ypi2  ypi2 | xpi2  ypi2  xpi2 | ypi2  ypi2 | xpi2  xpi2 | xpi2  ypi2  ypi2  ypi2  xpi2  xpi2  xpi2 | ypi2  xpi2 | ypi2  xpi2 | ypi2  ypi2  xpi2 | xpi2  xpi2  xpi2  ypi2  ypi2  ypi2 | ypi2  ypi2  xpi2 | ypi2 | xpi2  xpi2  xpi2  ypi2  ypi2  ypi2 | xpi2  xpi2 | xpi2  ypi2  ypi2  ypi2 | xpi2  ypi2  xpi2 | ypi2  xpi2  xpi2  xpi2 | ypi2  ypi2  xpi2  xpi2 | xpi2  xpi2  xpi2  ypi2 | ypi2  ypi2  xpi2 | ypi2  ypi2  xpi2  xpi2 | xpi2  xpi2  xpi2  ypi2  ypi2  ypi2  xpi2 | ypi2  ypi2  xpi2  xpi2 | xpi2  ypi2  xpi2 | xpi2 | ypi2  ypi2  ypi2  ypi2 | ypi2  ypi2  xpi2  xpi2  xpi2 | ypi2  xpi2 | xpi2  ypi2  ypi2  ypi2  xpi2  xpi2  xpi2 | xpi2 | ypi2  ypi2 | ypi2  ypi2 | ypi2  ypi2  xpi2  xpi2 | ypi2  ypi2  xpi2  xpi2 | xpi2  xpi2 | xpi2  xpi2 | ypi2  ypi2  xpi2  xpi2  xpi2 | ypi2  ypi2 | ypi2  ypi2  ypi2  xpi2  xpi2  xpi2 | ypi2  ypi2 | xpi2  ypi2 | xpi2  xpi2  xpi2  ypi2  ypi2  ypi2  xpi2 | ypi2  ypi2  xpi2  xpi2  xpi2 | ypi2  ypi2  ypi2  xpi2 | ypi2  ypi2  ypi2  ypi2 | 
Repetition 002, Length 001: xpi2  ypi2  xpi2 | 
Repetition 002, Length 002: xpi2  xpi2 | ypi2  xpi2 | 
Repetition 002, Length 003: xpi2 | ypi2  ypi2  xpi2 | xpi2  xpi2  ypi2 | 
Repetition 002, Length 004: ypi2 | ypi2  xpi2  xpi2  xpi2 | xpi2  xpi2  ypi2  ypi2  ypi2 | xpi2  xpi2  ypi2  ypi2  ypi2 | 
Repetition 002, Length 005: ypi2  ypi2  xpi2 | xpi2  ypi2  ypi2  ypi2  xpi2  xpi2  xpi2 | ypi2  ypi2 | xpi2  xpi2  xpi2  ypi2 | ypi2  ypi2  ypi2  xpi2  xpi2  xpi2 | 
Repetition 002, Length 006: ypi2  ypi2  ypi2  xpi2  xpi2  xpi2 | xpi2  xpi2  ypi2  ypi2  ypi2 | xpi2  ypi2  ypi2  ypi2 | ypi2  ypi2  ypi2 | ypi2  xpi2 | xpi2  xpi2  xpi2  ypi2  ypi2  ypi2  xpi2 | 
Repetition 002, Length 007: xpi2  ypi2 | ypi2  ypi2  ypi2  xpi2 | ypi2  ypi2 | xpi2  ypi2 | ypi2  ypi2  xpi2  xpi2  xpi2 | xpi2  xpi2  xpi2  ypi2  ypi2  ypi2 | ypi2  ypi2  xpi2 | 
Repetition 002, Length 008: xpi2 | ypi2  ypi2  ypi2  ypi2 | xpi2  xpi2  ypi2 | xpi2  xpi2 | xpi2  xpi2  ypi2  ypi2  ypi2 | ypi2  ypi2  ypi2  ypi2 | ypi2  ypi2  ypi2 | ypi2  ypi2  xpi2  xpi2 | 
Repetition 002, Length 010: xpi2  xpi2  xpi2  ypi2  ypi2  ypi2 | ypi2  ypi2  xpi2  xpi2  xpi2 | ypi2  ypi2  ypi2  xpi2  xpi2  xpi2 | ypi2  ypi2  ypi2 | xpi2  xpi2  xpi2  ypi2  ypi2  ypi2  xpi2 | ypi2  ypi2 | xpi2  xpi2  ypi2  ypi2  ypi2 | ypi2  ypi2  xpi2  xpi2  xpi2 | ypi2  ypi2  xpi2  xpi2 | xpi2 | 
Repetition 002, Length 015: xpi2  xpi2  xpi2  ypi2 | xpi2  xpi2  xpi2  ypi2  ypi2  ypi2  xpi2 | ypi2  ypi2  ypi2  ypi2 | ypi2  ypi2  ypi2  xpi2  xpi2  xpi2 | xpi2  xpi2  ypi2 | xpi2  ypi2  ypi2  ypi2  xpi2  xpi2  xpi2 | ypi2  ypi2 | xpi2  xpi2  ypi2  ypi2  ypi2 | xpi2  ypi2  ypi2  ypi2 | xpi2  xpi2  ypi2 | ypi2  ypi2  ypi2  xpi2  xpi2  xpi2 | ypi2  ypi2  xpi2  xpi2 | xpi2  ypi2  ypi2  ypi2  xpi2  xpi2  xpi2 | xpi2  xpi2  ypi2 | xpi2  ypi2  ypi2  ypi2  xpi2  xpi2  xpi2 | 
Repetition 002, Length 020: xpi2  ypi2  xpi2 | xpi2  ypi2  ypi2  ypi2 | xpi2  ypi2  ypi2  ypi2 | ypi2  ypi2  xpi2  xpi2 | xpi2 | ypi2  xpi2  xpi2  xpi2 | ypi2  xpi2 | ypi2  ypi2  ypi2  xpi2 | xpi2  xpi2  xpi2  ypi2 | ypi2  ypi2  ypi2  ypi2 | ypi2  ypi2  ypi2  xpi2 | xpi2  xpi2  xpi2  ypi2 | ypi2  ypi2  ypi2  xpi2 | ypi2  ypi2  xpi2  xpi2  xpi2 | xpi2  ypi2 | ypi2 | ypi2 | xpi2  xpi2  xpi2  ypi2 | ypi2  ypi2  ypi2  xpi2 | xpi2  ypi2  xpi2 | 
Repetition 002, Length 025: xpi2  xpi2  xpi2  ypi2  ypi2  ypi2 | xpi2  ypi2  ypi2  ypi2  xpi2  xpi2  xpi2 | xpi2  xpi2  ypi2  ypi2  ypi2 | ypi2  xpi2 | xpi2  ypi2  xpi2 | ypi2 | ypi2  ypi2  ypi2  xpi2  xpi2  xpi2 | xpi2  ypi2  ypi2  ypi2  xpi2  xpi2  xpi2 | ypi2  xpi2  xpi2  xpi2 | xpi2  ypi2  ypi2  ypi2  xpi2  xpi2  xpi2 | xpi2  xpi2  xpi2  ypi2 | ypi2  ypi2  xpi2  xpi2  xpi2 | xpi2 | xpi2  ypi2  ypi2  ypi2 | ypi2  ypi2  ypi2  xpi2 | ypi2  ypi2  xpi2 | xpi2  xpi2  ypi2 | ypi2  ypi2  ypi2  xpi2  xpi2  xpi2 | ypi2  xpi2 | ypi2  xpi2 | xpi2  ypi2  xpi2 | ypi2  ypi2 | ypi2  ypi2  xpi2 | xpi2  xpi2  ypi2  ypi2  ypi2 | xpi2  ypi2  ypi2  ypi2 | 
Repetition 002, Length 030: ypi2  xpi2 | xpi2  xpi2  xpi2 | xpi2  xpi2  ypi2 | ypi2  ypi2  xpi2  xpi2  xpi2 | xpi2  ypi2  xpi2 | xpi2  xpi2  xpi2  ypi2 | xpi2  ypi2 | ypi2  ypi2  ypi2  xpi2  xpi2  xpi2 | xpi2 | ypi2  ypi2  ypi2 | ypi2  ypi2 | ypi2 | ypi2  ypi2  xpi2  xpi2  xpi2 | ypi2  ypi2  xpi2  xpi2  xpi2 | ypi2  ypi2  xpi2  xpi2  xpi2 | ypi2  ypi2  xpi2  xpi2  xpi2 | xpi2  ypi2  xpi2 | xpi2  xpi2 | ypi2  ypi2  xpi2  xpi2  xpi2 | xpi2  xpi2  xpi2  ypi2 | xpi2  xpi2  xpi2  ypi2  ypi2  ypi2 | ypi2  ypi2  ypi2  xpi2 | ypi2  ypi2  xpi2  xpi2  xpi2 | xpi2  xpi2  xpi2 | ypi2  xpi2 | ypi2  xpi2 | ypi2  ypi2  xpi2 | xpi2  xpi2  ypi2 | ypi2  ypi2  xpi2  xpi2 | xpi2  ypi2  ypi2  ypi2 | 
Repetition 002, Length 035: ypi2  xpi2 | xpi2  ypi2 | xpi2 | xpi2  ypi2  ypi2  ypi2 | xpi2  xpi2  xpi2 | ypi2  ypi2  xpi2  xpi2  xpi2 | xpi2  xpi2  ypi2  ypi2  ypi2 | ypi2  ypi2 | xpi2  ypi2 | ypi2  xpi2  xpi2  xpi2 | ypi2 | ypi2  xpi2 | xpi2  ypi2  ypi2  ypi2 | xpi2  xpi2  xpi2  ypi2  ypi2  ypi2 | xpi2  ypi2 | xpi2  xpi2  ypi2  ypi2  ypi2 | xpi2  ypi2  ypi2  ypi2  xpi2  xpi2  xpi2 | ypi2  xpi2  xpi2  xpi2 | xpi2  ypi2  ypi2  ypi2  xpi2  xpi2  xpi2 | ypi2  ypi2  ypi2  xpi2  xpi2  xpi2 | xpi2 | ypi2  xpi2 | ypi2  ypi2  ypi2  xpi2  xpi2  xpi2 | xpi2  ypi2  xpi2 | xpi2  xpi2  ypi2 | xpi2  xpi2  ypi2  ypi2  ypi2 | ypi2  ypi2 | ypi2  ypi2  ypi2  xpi2  xpi2  xpi2 | ypi2  xpi2 | ypi2  ypi2 | ypi2  xpi2  xpi2  xpi2 | xpi2  xpi2 | xpi2  ypi2  ypi2  ypi2 | xpi2  xpi2  ypi2 | ypi2  ypi2  ypi2 | 
Repetition 002, Length 043: xpi2  ypi2  ypi2  ypi2  xpi2  xpi2  xpi2 | xpi2  xpi2 | ypi2  ypi2  xpi2  xpi2 | ypi2  ypi2  ypi2  ypi2 | ypi2  ypi2 | ypi2  ypi2 | xpi2  ypi2  xpi2 | ypi2  ypi2  xpi2 | xpi2  ypi2 | xpi2  ypi2  ypi2  ypi2 | xpi2  ypi2  xpi2 | xpi2  xpi2  xpi2 | ypi2  xpi2 | ypi2  ypi2  ypi2  xpi2 | xpi2  xpi2  xpi2  ypi2 | xpi2  xpi2  xpi2 | xpi2  ypi2  ypi2  ypi2  xpi2  xpi2  xpi2 | ypi2  ypi2  ypi2  xpi2  xpi2  xpi2 | xpi2  xpi2  ypi2 | ypi2  ypi2 | xpi2  xpi2  xpi2 | xpi2  ypi2  xpi2 | ypi2  ypi2  xpi2  xpi2 | ypi2  ypi2  ypi2  xpi2  xpi2  xpi2 | ypi2 | xpi2  xpi2  xpi2  ypi2  ypi2  ypi2 | xpi2  ypi2  xpi2 | ypi2  ypi2  ypi2  xpi2  xpi2  xpi2 | ypi2  ypi2  ypi2  xpi2  xpi2  xpi2 | ypi2  ypi2  xpi2 | ypi2  ypi2  ypi2  ypi2 | xpi2  xpi2  ypi2  ypi2  ypi2 | ypi2  ypi2 | ypi2  xpi2 | ypi2  ypi2  ypi2  xpi2  xpi2  xpi2 | ypi2  ypi2  ypi2  xpi2 | ypi2  ypi2  ypi2  ypi2 | xpi2  xpi2  xpi2  ypi2  ypi2  ypi2 | ypi2  xpi2 | ypi2  ypi2  xpi2  xpi2  xpi2 | ypi2  ypi2  xpi2  xpi2  xpi2 | xpi2  xpi2  xpi2 | ypi2  ypi2  xpi2  xpi2  xpi2 | 
Repetition 002, Length 044: xpi2  xpi2  ypi2  ypi2  ypi2 | ypi2  xpi2 | ypi2  ypi2 | xpi2  xpi2  xpi2 | xpi2  xpi2  xpi2  ypi2  ypi2  ypi2 | ypi2  ypi2  ypi2  ypi2 | xpi2  ypi2  xpi2 | xpi2  ypi2  xpi2 | xpi2 | ypi2 | ypi2  ypi2  ypi2 | ypi2  ypi2  xpi2  xpi2  xpi2 | ypi2  ypi2  ypi2  xpi2 | xpi2  xpi2  xpi2 | xpi2  ypi2  ypi2  ypi2 | xpi2  ypi2  ypi2  ypi2 | xpi2 | xpi2  ypi2  ypi2  ypi2 | ypi2  ypi2  ypi2  ypi2 | ypi2  xpi2 | xpi2  xpi2  xpi2  ypi2  ypi2  ypi2  xpi2 | xpi2  xpi2  xpi2  ypi2 | xpi2  xpi2  ypi2  ypi2  ypi2 | xpi2  ypi2  ypi2  ypi2  xpi2  xpi2  xpi2 | ypi2  ypi2  ypi2 | ypi2  ypi2  xpi2 | xpi2  xpi2 | xpi2  ypi2 | ypi2  ypi2  xpi2 | ypi2  ypi2  xpi2 | xpi2  xpi2 | xpi2  xpi2  xpi2  ypi2  ypi2  ypi2  xpi2 | ypi2  ypi2  ypi2  ypi2 | ypi2  ypi2  xpi2  xpi2 | ypi2  ypi2 | xpi2  xpi2  xpi2  ypi2 | ypi2  xpi2 | ypi2  ypi2  xpi2 | ypi2  ypi2  ypi2  xpi2 | ypi2  ypi2 | xpi2  xpi2  xpi2  ypi2 | ypi2  ypi2  ypi2  ypi2 | ypi2  ypi2  ypi2  ypi2 | ypi2  xpi2  xpi2  xpi2 | 
Repetition 002, Length 045: ypi2  ypi2  ypi2  xpi2  xpi2  xpi2 | xpi2  ypi2  ypi2  ypi2 | ypi2  xpi2 | ypi2  ypi2 | ypi2  ypi2  ypi2 | ypi2  xpi2  xpi2  xpi2 | ypi2  ypi2  xpi2  xpi2 | ypi2  ypi2  ypi2  xpi2  xpi2  xpi2 | xpi2  ypi2 | xpi2  xpi2  xpi2  ypi2 | ypi2  ypi2 | xpi2  xpi2  xpi2  ypi2  ypi2  ypi2  xpi2 | xpi2  xpi2  xpi2  ypi2 | ypi2  ypi2  xpi2  xpi2  xpi2 | ypi2  xpi2  xpi2  xpi2 | ypi2  ypi2  xpi2  xpi2 | xpi2  ypi2  ypi2  ypi2  xpi2  xpi2  xpi2 | xpi2  ypi2  ypi2  ypi2  xpi2  xpi2  xpi2 | ypi2  ypi2  xpi2 | ypi2  ypi2  xpi2  xpi2 | xpi2  xpi2  ypi2 | xpi2  xpi2  ypi2  ypi2  ypi2 | xpi2  xpi2  xpi2  ypi2  ypi2  ypi2 | ypi2  ypi2  ypi2  xpi2 | ypi2 | xpi2  ypi2  ypi2  ypi2 | ypi2  ypi2  xpi2 | xpi2  ypi2  ypi2  ypi2  xpi2  xpi2  xpi2 | xpi2  xpi2  ypi2  ypi2  ypi2 | ypi2  ypi2  ypi2  xpi2 | ypi2  ypi2  ypi2  xpi2  xpi2  xpi2 | xpi2  ypi2 | xpi2  xpi2  xpi2  ypi2  ypi2  ypi2 | xpi2  ypi2  ypi2  ypi2  xpi2  xpi2  xpi2 | xpi2  ypi2  xpi2 | ypi2  ypi2  xpi2  xpi2 | xpi2  xpi2 | xpi2  xpi2 | ypi2  ypi2  ypi2  xpi2 | xpi2  xpi2  ypi2 | xpi2  ypi2  ypi2  ypi2 | ypi2  ypi2  ypi2  xpi2 | ypi2  ypi2  ypi2  xpi2  xpi2  xpi2 | xpi2  xpi2  ypi2  ypi2  ypi2 | ypi2  ypi2  xpi2  xpi2 | 
Repetition 003, Length 001: ypi2  ypi2  ypi2  ypi2 | 
Repetition 003, Length 002: ypi2  ypi2  ypi2  xpi2  xpi2  xpi2 | ypi2  xpi2 | 
Repetition 003, Length 003: xpi2  xpi2  xpi2  ypi2 | xpi2  xpi2  xpi2  ypi2  ypi2  ypi2  xpi2 | ypi2  ypi2  ypi2 | 
Repetition 003, Length 004: xpi2  xpi2 | xpi2 | xpi2  xpi2  ypi2 | ypi2  ypi2  xpi2 | 
Repetition 003, Length 005: ypi2  ypi2  ypi2  ypi2 | xpi2  xpi2  ypi2 | ypi2  ypi2  ypi2  ypi2 | ypi2  ypi2  ypi2 | xpi2  xpi2  xpi2 | 
Repetition 003, Length 006: ypi2  ypi2  xpi2  xpi2  xpi2 | ypi2 | xpi2  xpi2 | ypi2  ypi2  ypi2 | xpi2  ypi2  ypi2  ypi2 | xpi2  xpi2  ypi2  ypi2  ypi2 | 
Repetition 003, Length 007: ypi2  ypi2  ypi2  ypi2 | xpi2  xpi2  xpi2  ypi2  ypi2  ypi2 | ypi2  ypi2  ypi2 | ypi2  ypi2  xpi2  xpi2 | ypi2 | xpi2  ypi2  ypi2  ypi2  xpi2  xpi2  xpi2 | xpi2  ypi2  ypi2  ypi2  xpi2  xpi2  xpi2 | 
Repetition 003, Length 008: ypi2  ypi2  xpi2 | ypi2  xpi2  xpi2  xpi2 | ypi2  ypi2  xpi2  xpi2 | xpi2  ypi2  ypi2  ypi2 | ypi2  xpi2 | xpi2  xpi2 | xpi2  ypi2  ypi2  ypi2  xpi2  xpi2  xpi2 | xpi2  xpi2 | 
Repetition 003, Length 010: xpi2  xpi2 | ypi2  ypi2  xpi2  xpi2  xpi2 | xpi2  xpi2  ypi2 | xpi2  ypi2  ypi2  ypi2 | xpi2  xpi2  xpi2  ypi2  ypi2  ypi2 | xpi2  xpi2  ypi2 | ypi2 | xpi2  xpi2  xpi2  ypi2 | ypi2  ypi2  ypi2  xpi2 | xpi2  xpi2  ypi2  ypi2  ypi2 | 
Repetition 003, Length 015: ypi2  ypi2  ypi2  ypi2 | xpi2  ypi2  xpi2 | xpi2  xpi2  xpi2 | xpi2  ypi2 | xpi2  xpi2  ypi2 | xpi2  xpi2 | ypi2  xpi2  xpi2  xpi2 | xpi2  xpi2  xpi2 | xpi2  ypi2  ypi2  ypi2 | ypi2  ypi2  xpi2 | xpi2  ypi2  ypi2  ypi2  xpi2  xpi2  xpi2 | ypi2  ypi2  xpi2  xpi2 | ypi2  ypi2  xpi2  xpi2 | xpi2  xpi2 | xpi2  xpi2  xpi2 | 
Repetition 003, Length 020: xpi2  ypi2 | xpi2 | xpi2  xpi2  ypi2 | ypi2  ypi2  xpi2 | ypi2  ypi2 | xpi2  xpi2  xpi2  ypi2  ypi2  ypi2 | ypi2  xpi2  xpi2  xpi2 | ypi2  xpi2 | ypi2  xpi2  xpi2  xpi2 | ypi2  ypi2  ypi2  xpi2 | xpi2  xpi2  xpi2  ypi2  ypi2  ypi2  xpi2 | xpi2  xpi2  xpi2  ypi2  ypi2  ypi2 | xpi2  xpi2  xpi2  ypi2  ypi2  ypi2 | ypi2  xpi2 | ypi2  ypi2  xpi2  xpi2 | ypi2 | ypi2  xpi2  xpi2  xpi2 | ypi2  ypi2  xpi2  xpi2  xpi2 | xpi2  xpi2  ypi2 | xpi2  ypi2  ypi2  ypi2 | 
Repetition 003, Length 025: xpi2  ypi2  ypi2  ypi2 | xpi2  xpi2  xpi2  ypi2  ypi2  ypi2  xpi2 | xpi2 | ypi2  ypi2  ypi2  ypi2 | ypi2 | ypi2  xpi2  xpi2  xpi2 | xpi2  xpi2  ypi2 | xpi2  xpi2  xpi2  ypi2  ypi2  ypi2  xpi2 | ypi2  ypi2  xpi2  xpi2  xpi2 | xpi2  ypi2  ypi2  ypi2  xpi2  xpi2  xpi2 | ypi2  ypi2  xpi2 | xpi2  xpi2  xpi2  ypi2 | xpi2  xpi2  xpi2  ypi2  ypi2  ypi2 | xpi2  xpi2 | xpi2  xpi2  ypi2  ypi2  ypi2 | ypi2  ypi2  xpi2  xpi2 | xpi2 | ypi2  ypi2  ypi2  xpi2  xpi2  xpi2 | xpi2  xpi2  ypi2 | ypi2  xpi2 | ypi2  ypi2  xpi2  xpi2 | ypi2  xpi2 | xpi2  xpi2 | xpi2  xpi2  xpi2  ypi2 | ypi2 | 
Repetition 003, Length 030: xpi2  xpi2 | xpi2  ypi2  xpi2 | xpi2 | xpi2  xpi2  xpi2  ypi2 | xpi2  xpi2  ypi2  ypi2  ypi2 | ypi2  ypi2  xpi2  xpi2 | xpi2  xpi2  xpi2  ypi2  ypi2  ypi2 | ypi2  ypi2  xpi2  xpi2  xpi2 | xpi2  ypi2  ypi2  ypi2 | xpi2  ypi2  ypi2  ypi2  xpi2  xpi2  xpi2 | xpi2  xpi2 | xpi2 | ypi2  ypi2  ypi2 | xpi2  ypi2 | xpi2  xpi2  xpi2  ypi2  ypi2  ypi2 | xpi2 | xpi2  xpi2  xpi2 | ypi2  ypi2  xpi2  xpi2 | ypi2  xpi2  xpi2  xpi2 | xpi2  ypi2  xpi2 | xpi2  xpi2  xpi2  ypi2  ypi2  ypi2 | xpi2  xpi2  ypi2 | xpi2  ypi2 | ypi2  ypi2  ypi2  xpi2 | ypi2  ypi2  ypi2  xpi2  xpi2  xpi2 | xpi2  xpi2  xpi2 | xpi2  ypi2  ypi2  ypi2  xpi2  xpi2  xpi2 | xpi2  xpi2  ypi2 | xpi2  ypi2  ypi2  ypi2  xpi2  xpi2  xpi2 | xpi2  xpi2  ypi2 | 
Repetition 003, Length 035: ypi2  ypi2  xpi2 | xpi2  xpi2  xpi2  ypi2  ypi2  ypi2 | xpi2  xpi2  ypi2  ypi2  ypi2 | ypi2  ypi2  ypi2  xpi2  xpi2  xpi2 | xpi2  ypi2  ypi2  ypi2 | ypi2  ypi2  xpi2  xpi2 | xpi2  xpi2  xpi2  ypi2  ypi2  ypi2  xpi2 | ypi2 | xpi2  xpi2 | xpi2  xpi2  xpi2 | xpi2  xpi2 | ypi2  xpi2 | xpi2  xpi2  xpi2 | ypi2 | ypi2  ypi2  xpi2  xpi2 | xpi2  xpi2 | xpi2  xpi2  xpi2 | xpi2  xpi2  ypi2 | xpi2  xpi2  ypi2 | ypi2  xpi2 | xpi2  xpi2  xpi2 | xpi2  ypi2  ypi2  ypi2  xpi2  xpi2  xpi2 | ypi2  ypi2  xpi2 | ypi2  ypi2  ypi2  xpi2  xpi2  xpi2 | ypi2  ypi2  xpi2 | xpi2  xpi2  xpi2  ypi2  ypi2  ypi2 | xpi2  ypi2  ypi2  ypi2 | xpi2  xpi2  xpi2  ypi2 | xpi2  ypi2  ypi2  ypi2  xpi2  xpi2  xpi2 | ypi2  ypi2  xpi2 | ypi2  ypi2  ypi2  xpi2 | xpi2  ypi2  ypi2  ypi2  xpi2  xpi2  xpi2 | ypi2  ypi2  xpi2  xpi2 | ypi2  ypi2  ypi2  xpi2  xpi2  xpi2 | ypi2  ypi2  ypi2  xpi2 | 
Repetition 003, Length 043: ypi2  xpi2  xpi2  xpi2 | xpi2  ypi2 | ypi2 | ypi2  ypi2  ypi2 | ypi2 | xpi2  xpi2  xpi2  ypi2  ypi2  ypi2  xpi2 | ypi2  ypi2  ypi2  xpi2 | xpi2  xpi2  ypi2  ypi2  ypi2 | xpi2  xpi2  xpi2 | ypi2  ypi2  xpi2 | ypi2  xpi2  xpi2  xpi2 | xpi2  ypi2  ypi2  ypi2  xpi2  xpi2  xpi2 | xpi2  ypi2 | xpi2  xpi2 | ypi2  ypi2  xpi2  xpi2  xpi2 | ypi2  xpi2 | xpi2  xpi2 | ypi2 | ypi2  ypi2  xpi2  xpi2  xpi2 | xpi2  xpi2  xpi2  ypi2  ypi2  ypi2  xpi2 | xpi2  ypi2  xpi2 | ypi2  ypi2  xpi2  xpi2  xpi2 | ypi2  ypi2  ypi2  xpi2 | xpi2  ypi2  ypi2  ypi2 | xpi2  xpi2 | xpi2  xpi2  xpi2  ypi2 | ypi2 | ypi2  ypi2  xpi2 | ypi2  ypi2  ypi2  ypi2 | xpi2  xpi2  ypi2 | xpi2  xpi2  xpi2  ypi2  ypi2  ypi2  xpi2 | ypi2  ypi2  ypi2 | ypi2  ypi2 | xpi2  xpi2 | xpi2  ypi2  ypi2  ypi2  xpi2  xpi2  xpi2 | ypi2 | ypi2  xpi2 | xpi2  xpi2  xpi2  ypi2  ypi2  ypi2 | ypi2  ypi2  ypi2  ypi2 | xpi2  ypi2  xpi2 | xpi2  xpi2  ypi2  ypi2  ypi2 | xpi2  ypi2  xpi2 | xpi2  xpi2  ypi2 | 
Repetition 003, Length 044: ypi2  ypi2  ypi2  xpi2 | xpi2  xpi2  ypi2  ypi2  ypi2 | xpi2  ypi2 | ypi2  ypi2  ypi2 | xpi2  ypi2  ypi2  ypi2 | ypi2  xpi2  xpi2  xpi2 | ypi2  ypi2  xpi2 | ypi2  xpi2  xpi2  xpi2 | ypi2  ypi2  xpi2 | xpi2  xpi2  xpi2 | xpi2  xpi2  xpi2  ypi2 | xpi2  ypi2  ypi2  ypi2 | ypi2  ypi2  ypi2  ypi2 | xpi2  xpi2  xpi2 | xpi2  xpi2  ypi2  ypi2  ypi2 | xpi2  ypi2  ypi2  ypi2 | ypi2  ypi2  ypi2  xpi2  xpi2  xpi2 | xpi2  ypi2  xpi2 | ypi2  xpi2  xpi2  xpi2 | ypi2  ypi2  xpi2  xpi2  xpi2 | xpi2  xpi2  ypi2  ypi2  ypi2 | ypi2  ypi2  ypi2  xpi2  xpi2  xpi2 | ypi2 | xpi2  xpi2 | ypi2  ypi2  ypi2  xpi2  xpi2  xpi2 | xpi2  xpi2  xpi2  ypi2  ypi2  ypi2  xpi2 | xpi2  ypi2  ypi2  ypi2 | xpi2  xpi2 | ypi2  ypi2  ypi2  ypi2 | ypi2  ypi2  xpi2  xpi2 | xpi2  ypi2  ypi2  ypi2 | xpi2  xpi2  ypi2 | ypi2  ypi2  ypi2  xpi2 | xpi2 | xpi2  xpi2  xpi2  ypi2  ypi2  ypi2 | xpi2  xpi2  xpi2  ypi2 | xpi2 | xpi2  xpi2  xpi2  ypi2  ypi2  ypi2  xpi2 | xpi2  ypi2 | ypi2  xpi2  xpi2  xpi2 | ypi2 | xpi2  ypi2  xpi2 | xpi2  xpi2  xpi2  ypi2 | ypi2  xpi2  xpi2  xpi2 | 
Repetition 003, Length 045: xpi2  xpi2  xpi2 | ypi2  ypi2  xpi2  xpi2 | ypi2 | xpi2  ypi2  xpi2 | xpi2  xpi2  xpi2  ypi2 | ypi2  ypi2  ypi2  xpi2  xpi2  xpi2 | ypi2  ypi2 | ypi2  ypi2  ypi2  xpi2  xpi2  xpi2 | xpi2  ypi2  xpi2 | xpi2 | xpi2  ypi2 | xpi2  xpi2  xpi2  ypi2  ypi2  ypi2 | ypi2 | xpi2  xpi2  ypi2  ypi2  ypi2 | ypi2  ypi2  ypi2  xpi2 | ypi2  ypi2  ypi2  xpi2  xpi2  xpi2 | xpi2  xpi2  ypi2 | ypi2  ypi2 | ypi2  ypi2  xpi2  xpi2  xpi2 | ypi2  ypi2  ypi2  xpi2 | xpi2  xpi2  xpi2  ypi2  ypi2  ypi2 | xpi2  xpi2  xpi2  ypi2  ypi2  ypi2  xpi2 | xpi2  ypi2  ypi2  ypi2 | ypi2  ypi2  xpi2  xpi2 | xpi2  ypi2  ypi2  ypi2 | ypi2  ypi2  ypi2 | ypi2  ypi2 | ypi2  ypi2  ypi2  xpi2 | xpi2  ypi2  ypi2  ypi2 | xpi2 | ypi2  ypi2  xpi2  xpi2 | xpi2  xpi2  xpi2  ypi2  ypi2  ypi2  xpi2 | ypi2  ypi2  xpi2  xpi2  xpi2 | xpi2  xpi2  xpi2  ypi2  ypi2  ypi2 | ypi2  xpi2 | xpi2  xpi2  xpi2 | xpi2  ypi2  ypi2  ypi2  xpi2  xpi2  xpi2 | xpi2  xpi2 | ypi2  ypi2  ypi2 | xpi2  xpi2  ypi2 | xpi2  xpi2  ypi2 | ypi2  ypi2  ypi2  xpi2 | xpi2  xpi2  ypi2 | xpi2 | xpi2  ypi2 | 
Repetition 004, Length 001: xpi2  xpi2  xpi2  ypi2 | 
Repetition 004, Length 002: xpi2  xpi2  xpi2 | xpi2 | 
Repetition 004, Length 003: xpi2  xpi2  ypi2 | xpi2  ypi2  ypi2  ypi2  xpi2  xpi2  xpi2 | xpi2  ypi2 | 
Repetition 004, Length 004: ypi2  xpi2  xpi2  xpi2 | xpi2  xpi2  xpi2  ypi2  ypi2  ypi2  xpi2 | ypi2  ypi2  ypi2  xpi2 | xpi2  ypi2  ypi2  ypi2 | 
Repetition 004, Length 005: ypi2  ypi2  xpi2  xpi2  xpi2 | ypi2  ypi2  ypi2  xpi2 | xpi2  xpi2  xpi2  ypi2  ypi2  ypi2 | ypi2  ypi2  ypi2  xpi2  xpi2  xpi2 | xpi2  xpi2  xpi2  ypi2 | 
Repetition 004, Length 006: xpi2  xpi2  xpi2  ypi2 | ypi2  ypi2  ypi2 | xpi2  xpi2  ypi2 | ypi2  xpi2  xpi2  xpi2 | ypi2  ypi2  xpi2  xpi2 | ypi2  ypi2  ypi2  xpi2 | 
Repetition 004, Length 007: ypi2  xpi2  xpi2  xpi2 | ypi2  ypi2  ypi2  xpi2 | xpi2  ypi2  ypi2  ypi2 | xpi2  xpi2  xpi2  ypi2  ypi2  ypi2  xpi2 | xpi2  ypi2 | ypi2  ypi2  ypi2  ypi2 | xpi2  ypi2  ypi2  ypi2  xpi2  xpi2  xpi2 | 
Repetition 004, Length 008: xpi2  xpi2  xpi2  ypi2  ypi2  ypi2  xpi2 | xpi2  ypi2  ypi2  ypi2 | ypi2  ypi2  xpi2  xpi2 | xpi2  xpi2  xpi2 | ypi2  ypi2  xpi2  xpi2  xpi2 | xpi2  ypi2  ypi2  ypi2 | xpi2 | xpi2  xpi2  xpi2  ypi2 | 
Repetition 004, Length 010: xpi2  xpi2  xpi2  ypi2  ypi2  ypi2  xpi2 | ypi2  ypi2  ypi2  xpi2 | ypi2  xpi2 | ypi2  ypi2  ypi2 | xpi2 | xpi2  ypi2 | ypi2  xpi2  xpi2  xpi2 | ypi2  ypi2  xpi2  xpi2  xpi2 | xpi2  xpi2  ypi2 | ypi2  ypi2  ypi2  xpi2  xpi2  xpi2 | 
Repetition 004, Length 015: ypi2  ypi2  ypi2 | ypi2  ypi2  xpi2  xpi2 | ypi2  xpi2  xpi2  xpi2 | ypi2  ypi2  xpi2 | xpi2  ypi2 | xpi2  ypi2  xpi2 | xpi2  xpi2  ypi2  ypi2  ypi2 | ypi2  ypi2  ypi2 | ypi2  xpi2 | ypi2  ypi2 | xpi2  xpi2  xpi2  ypi2 | xpi2  xpi2  xpi2  ypi2  ypi2  ypi2  xpi2 | ypi2  xpi2  xpi2  xpi2 | xpi2  xpi2  ypi2 | xpi2  ypi2 | 
Repetition 004, Length 020: xpi2  xpi2  ypi2 | xpi2  xpi2  ypi2  ypi2  ypi2 | xpi2  ypi2  ypi2  ypi2  xpi2  xpi2  xpi2 | xpi2  ypi2 | xpi2  ypi2  ypi2  ypi2 | xpi2  xpi2 | xpi2  xpi2 | xpi2  ypi2  ypi2  ypi2  xpi2  xpi2  xpi2 | ypi2  ypi2  ypi2  xpi2  xpi2  xpi2 | xpi2  xpi2  xpi2  ypi2  ypi2  ypi2  xpi2 | xpi2  xpi2  xpi2  ypi2 | xpi2  xpi2  xpi2  ypi2  ypi2  ypi2 | ypi2  ypi2  xpi2 | xpi2  ypi2  xpi2 | ypi2  ypi2 | xpi2  xpi2  xpi2  ypi2  ypi2  ypi2  xpi2 | xpi2 | ypi2  ypi2  ypi2  ypi2 | ypi2 | xpi2  xpi2  xpi2  ypi2 | 
Repetition 004, Length 025: ypi2  xpi2 | xpi2  ypi2  xpi2 | xpi2  xpi2  xpi2  ypi2  ypi2  ypi2  xpi2 | xpi2  xpi2 | ypi2  ypi2  ypi2 | ypi2  ypi2  ypi2  ypi2 | ypi2  ypi2  xpi2 | xpi2  xpi2  xpi2 | ypi2 | ypi2  ypi2  ypi2  ypi2 | xpi2  xpi2 | xpi2 | ypi2  xpi2 | xpi2  xpi2  ypi2 | xpi2  xpi2  xpi2  ypi2 | ypi2  xpi2  xpi2  xpi2 | ypi2  ypi2 | ypi2  ypi2  ypi2  xpi2  xpi2  xpi2 | ypi2  ypi2  xpi2  xpi2  xpi2 | xpi2  xpi2  xpi2  ypi2 | xpi2  xpi2  ypi2 | ypi2  ypi2  xpi2  xpi2 | ypi2  ypi2  xpi2 | ypi2  ypi2  ypi2  xpi2  xpi2  xpi2 | ypi2  ypi2 | 
Repetition 004, Length 030: xpi2  xpi2  ypi2 | ypi2  ypi2  xpi2 | ypi2  ypi2  xpi2  xpi2 | ypi2  ypi2 | xpi2  ypi2  ypi2  ypi2 | ypi2  ypi2  ypi2  xpi2  xpi2  xpi2 | ypi2  ypi2  xpi2  xpi2  xpi2 | xpi2  xpi2  ypi2  ypi2  ypi2 | xpi2  xpi2  xpi2  ypi2  ypi2  ypi2 | ypi2  ypi2  ypi2  ypi2 | xpi2  xpi2  xpi2 | xpi2  xpi2  xpi2 | xpi2  ypi2  ypi2  ypi2 | xpi2  xpi2  xpi2 | xpi2  ypi2  xpi2 | ypi2  ypi2  xpi2  xpi2 | xpi2  xpi2  xpi2  ypi2  ypi2  ypi2 | xpi2  xpi2  ypi2  ypi2  ypi2 | ypi2  ypi2  xpi2  xpi2 | ypi2  ypi2 | ypi2  ypi2  xpi2  xpi2 | xpi2  xpi2  xpi2  ypi2  ypi2  ypi2  xpi2 | ypi2  ypi2 | ypi2  ypi2 | ypi2 | xpi2  xpi2  xpi2  ypi2  ypi2  ypi2  xpi2 | xpi2  xpi2  xpi2  ypi2  ypi2  ypi2  xpi2 | ypi2  xpi2  xpi2  xpi2 | ypi2  ypi2  xpi2  xpi2  xpi2 | ypi2  ypi2  xpi2  xpi2 | 
Repetition 004, Length 035: ypi2  ypi2  ypi2  xpi2 | ypi2  xpi2 | xpi2 | xpi2  ypi2 | ypi2  ypi2  xpi2  xpi2 | xpi2  ypi2  xpi2 | xpi2  xpi2  xpi2  ypi2 | ypi2  ypi2  ypi2  xpi2  xpi2  xpi2 | ypi2  ypi2  xpi2  xpi2  xpi2 | xpi2  xpi2  xpi2  ypi2 | ypi2  xpi2 | xpi2 | xpi2  xpi2 | ypi2  ypi2  ypi2  ypi2 | ypi2 | ypi2  xpi2 | xpi2  xpi2 | xpi2  xpi2  xpi2  ypi2 | ypi2  ypi2  ypi2 | xpi2  xpi2  xpi2  ypi2  ypi2  ypi2  xpi2 | ypi2  ypi2  ypi2  xpi2  xpi2  xpi2 | xpi2  ypi2  ypi2  ypi2 | xpi2  xpi2  ypi2  ypi2  ypi2 | xpi2  ypi2 | xpi2  xpi2  xpi2  ypi2  ypi2  ypi2  xpi2 | ypi2  ypi2  xpi2  xpi2 | ypi2  ypi2  xpi2  xpi2  xpi2 | xpi2  xpi2  xpi2  ypi2  ypi2  ypi2  xpi2 | ypi2  ypi2  ypi2  xpi2  xpi2  xpi2 | ypi2  xpi2  xpi2  xpi2 | xpi2  xpi2  xpi2 | ypi2  ypi2  ypi2 | xpi2 | xpi2  ypi2  ypi2  ypi2  xpi2  xpi2  xpi2 | ypi2  ypi2 | 
Repetition 004, Length 043: ypi2  xpi2  xpi2  xpi2 | xpi2  xpi2  xpi2  ypi2  ypi2  ypi2  xpi2 | ypi2  ypi2  ypi2  xpi2 | xpi2  ypi2  xpi2 | xpi2 | xpi2  xpi2  xpi2  ypi2  ypi2  ypi2 | ypi2  ypi2  xpi2 | ypi2  xpi2  xpi2  xpi2 | xpi2 | ypi2 | xpi2  xpi2  ypi2  ypi2  ypi2 | xpi2  ypi2 | ypi2  ypi2  xpi2 | xpi2  xpi2  xpi2 | ypi2  xpi2 | xpi2  xpi2  xpi2  ypi2  ypi2  ypi2 | xpi2  ypi2  xpi2 | ypi2  ypi2  xpi2  xpi2  xpi2 | xpi2 | xpi2  xpi2  xpi2  ypi2  ypi2  ypi2 | xpi2  ypi2  xpi2 | ypi2  ypi2  ypi2  ypi2 | xpi2  xpi2 | ypi2  ypi2  ypi2  xpi2  xpi2  xpi2 | xpi2  xpi2  xpi2 | ypi2  ypi2  ypi2  ypi2 | xpi2  ypi2 | xpi2  xpi2 | xpi2  ypi2  ypi2  ypi2 | xpi2  ypi2 | ypi2  ypi2 | ypi2  ypi2 | ypi2  xpi2 | ypi2  ypi2 | xpi2  xpi2  xpi2  ypi2  ypi2  ypi2  xpi2 | ypi2  xpi2  xpi2  xpi2 | ypi2  ypi2 | ypi2 | xpi2  xpi2  ypi2 | ypi2  xpi2 | ypi2  ypi2  ypi2  ypi2 | ypi2 | xpi2  xpi2  xpi2  ypi2  ypi2  ypi2  xpi2 | 
Repetition 004, Length 044: ypi2  ypi2  xpi2 | xpi2  ypi2  ypi2  ypi2  xpi2  xpi2  xpi2 | xpi2  xpi2  xpi2 | xpi2  xpi2  xpi2  ypi2  ypi2  ypi2 | xpi2  ypi2  ypi2  ypi2 | xpi2  xpi2 | xpi2  xpi2  ypi2 | xpi2 | xpi2  xpi2  xpi2  ypi2 | ypi2  ypi2 | xpi2  xpi2  xpi2  ypi2 | xpi2  xpi2  xpi2  ypi2  ypi2  ypi2  xpi2 | xpi2  ypi2 | xpi2  xpi2 | ypi2  xpi2 | xpi2  xpi2  xpi2  ypi2  ypi2  ypi2 | xpi2  ypi2  ypi2  ypi2  xpi2  xpi2  xpi2 | xpi2 | ypi2  ypi2  ypi2  xpi2 | xpi2  ypi2  xpi2 | xpi2  xpi2  ypi2  ypi2  ypi2 | ypi2  ypi2 | xpi2  ypi2  ypi2  ypi2 | ypi2  xpi2  xpi2  xpi2 | xpi2  xpi2 | xpi2  xpi2  xpi2  ypi2  ypi2  ypi2  xpi2 | xpi2  xpi2  xpi2  ypi2  ypi2  ypi2  xpi2 | xpi2  xpi2  xpi2  ypi2 | ypi2  ypi2  xpi2 | xpi2 | xpi2  ypi2  ypi2  ypi2 | ypi2 | ypi2  ypi2  ypi2 | xpi2  ypi2  ypi2  ypi2  xpi2  xpi2  xpi2 | xpi2  ypi2  xpi2 | ypi2  ypi2  xpi2  xpi2  xpi2 | ypi2  xpi2  xpi2  xpi2 | ypi2  xpi2  xpi2  xpi2 | ypi2  ypi2  ypi2  ypi2 | ypi2  xpi2  xpi2  xpi2 | xpi2  ypi2 | ypi2  ypi2 | xpi2  xpi2  ypi2 | ypi2  ypi2  ypi2  ypi2 | 
Repetition 004, Length 045: ypi2  ypi2 | ypi2  ypi2  ypi2 | xpi2  xpi2  xpi2 | ypi2  xpi2  xpi2  xpi2 | xpi2  xpi2  ypi2 | xpi2  ypi2  ypi2  ypi2 | xpi2  ypi2 | ypi2  ypi2  ypi2  xpi2  xpi2  xpi2 | ypi2  ypi2 | ypi2  ypi2  ypi2 | ypi2  ypi2  xpi2  xpi2  xpi2 | xpi2  xpi2  ypi2 | ypi2  ypi2  xpi2 | xpi2  xpi2 | ypi2  xpi2  xpi2  xpi2 | ypi2  ypi2  xpi2 | xpi2  xpi2  ypi2  ypi2  ypi2 | xpi2  xpi2  xpi2 | ypi2  ypi2  ypi2 | xpi2  xpi2  xpi2  ypi2 | xpi2  xpi2  xpi2  ypi2 | xpi2  xpi2 | ypi2  ypi2  xpi2 | xpi2  xpi2  xpi2  ypi2 | xpi2  ypi2  xpi2 | ypi2  ypi2  ypi2  ypi2 | xpi2  xpi2  ypi2 | xpi2 | ypi2  ypi2  ypi2  ypi2 | ypi2  ypi2  ypi2 | xpi2  ypi2  ypi2  ypi2  xpi2  xpi2  xpi2 | xpi2  ypi2  ypi2  ypi2  xpi2  xpi2  xpi2 | xpi2  ypi2  ypi2  ypi2  xpi2  xpi2  xpi2 | ypi2  ypi2  ypi2 | xpi2  xpi2  xpi2  ypi2  ypi2  ypi2  xpi2 | ypi2  xpi2 | xpi2  ypi2  xpi2 | ypi2  ypi2  ypi2  xpi2  xpi2  xpi2 | xpi2  xpi2  xpi2  ypi2 | xpi2  ypi2  xpi2 | xpi2  xpi2  xpi2  ypi2 | ypi2  ypi2  ypi2  xpi2 | xpi2  ypi2  ypi2  ypi2  xpi2  xpi2  xpi2 | xpi2  xpi2  ypi2 | xpi2  xpi2  xpi2  ypi2  ypi2  ypi2 | 
Repetition 005, Length 001: ypi2  ypi2  ypi2  ypi2 | 
Repetition 005, Length 002: xpi2  xpi2  xpi2 | xpi2  xpi2  xpi2 | 
Repetition 005, Length 003: xpi2  ypi2  ypi2  ypi2  xpi2  xpi2  xpi2 | xpi2  xpi2  xpi2  ypi2 | xpi2  xpi2  ypi2 | 
Repetition 005, Length 004: xpi2  xpi2  xpi2  ypi2  ypi2  ypi2  xpi2 | xpi2  xpi2  ypi2  ypi2  ypi2 | xpi2  xpi2  xpi2  ypi2  ypi2  ypi2  xpi2 | ypi2  ypi2  ypi2 | 
Repetition 005, Length 005: xpi2 | xpi2  xpi2  ypi2  ypi2  ypi2 | xpi2  ypi2  ypi2  ypi2 | ypi2  ypi2  ypi2 | xpi2  xpi2  ypi2 | 
Repetition 005, Length 006: xpi2  xpi2  xpi2  ypi2  ypi2  ypi2  xpi2 | ypi2  ypi2 | xpi2  xpi2  xpi2  ypi2  ypi2  ypi2 | ypi2  ypi2  xpi2  xpi2  xpi2 | xpi2  xpi2  xpi2  ypi2  ypi2  ypi2  xpi2 | ypi2  ypi2  xpi2  xpi2 | 
Repetition 005, Length 007: ypi2  ypi2  ypi2  xpi2  xpi2  xpi2 | xpi2  xpi2  ypi2 | xpi2  xpi2  ypi2  ypi2  ypi2 | ypi2  ypi2  ypi2  xpi2  xpi2  xpi2 | ypi2  ypi2 | xpi2  ypi2  ypi2  ypi2 | ypi2  ypi2  ypi2  ypi2 | 
Repetition 005, Length 008: ypi2  ypi2  xpi2  xpi2 | xpi2  xpi2 | xpi2  ypi2  ypi2  ypi2  xpi2  xpi2  xpi2 | xpi2  ypi2  ypi2  ypi2  xpi2  xpi2  xpi2 | ypi2  ypi2  ypi2  xpi2 | ypi2  ypi2  xpi2 | ypi2  ypi2  xpi2  xpi2 | xpi2  ypi2 | 
Repetition 005, Length 010: ypi2 | xpi2 | ypi2  ypi2 | ypi2  ypi2  xpi2 | ypi2 | xpi2  xpi2  xpi2 | ypi2  xpi2 | xpi2  xpi2  xpi2 | xpi2  xpi2 | xpi2  xpi2  xpi2  ypi2 | 
Repetition 005, Length 015: ypi2 | xpi2  xpi2  xpi2 | xpi2 | xpi2  xpi2 | xpi2  xpi2  xpi2  ypi2  ypi2  ypi2 | xpi2  ypi2  xpi2 | ypi2  ypi2  xpi2  xpi2  xpi2 | xpi2  xpi2  ypi2 | xpi2  xpi2 | xpi2  xpi2 | xpi2  ypi2 | xpi2  xpi2  ypi2  ypi2  ypi2 | xpi2  ypi2 | xpi2  ypi2  ypi2  ypi2 | xpi2  ypi2  ypi2  ypi2 | 
Repetition 005, Length 020: xpi2  ypi2  ypi2  ypi2  xpi2  xpi2  xpi2 | xpi2 | xpi2  xpi2  ypi2  ypi2  ypi2 | xpi2  xpi2 | xpi2  xpi2 | xpi2  xpi2  ypi2  ypi2  ypi2 | ypi2  ypi2 | xpi2  ypi2  ypi2  ypi2  xpi2  xpi2  xpi2 | xpi2  xpi2  xpi2 | xpi2  ypi2 | xpi2  ypi2  ypi2  ypi2 | xpi2  xpi2  xpi2  ypi2  ypi2  ypi2  xpi2 | ypi2  ypi2  ypi2  ypi2 | ypi2  ypi2  xpi2  xpi2  xpi2 | xpi2  xpi2 | ypi2  ypi2  xpi2  xpi2 | ypi2 | ypi2  ypi2 | xpi2  ypi2  xpi2 | ypi2  xpi2  xpi2  xpi2 | 
Repetition 005, Length 025: xpi2  xpi2 | ypi2  ypi2  xpi2  xpi2 | xpi2 | ypi2  ypi2  xpi2 | xpi2  ypi2  ypi2  ypi2 | ypi2  xpi2  xpi2  xpi2 | xpi2  xpi2  xpi2 | ypi2 | xpi2  ypi2  ypi2  ypi2  xpi2  xpi2  xpi2 | xpi2  xpi2  xpi2  ypi2  ypi2  ypi2 | ypi2  xpi2 | ypi2  ypi2  xpi2 | ypi2  ypi2  xpi2 | ypi2  xpi2  xpi2  xpi2 | xpi2  ypi2  xpi2 | xpi2  ypi2 | xpi2  xpi2  ypi2 | ypi2  ypi2  xpi2 | xpi2 | ypi2  ypi2  ypi2 | xpi2  xpi2 | xpi2  xpi2  ypi2  ypi2  ypi2 | ypi2  ypi2  ypi2 | xpi2  xpi2  xpi2 | xpi2  xpi2  xpi2 | 
Repetition 005, Length 030: ypi2  ypi2  xpi2  xpi2 | xpi2  xpi2  ypi2  ypi2  ypi2 | xpi2 | xpi2  xpi2  xpi2 | ypi2  ypi2  xpi2  xpi2 | ypi2 | xpi2  ypi2  ypi2  ypi2 | xpi2  xpi2  xpi2  ypi2  ypi2  ypi2  xpi2 | ypi2  ypi2  ypi2  ypi2 | ypi2  ypi2 | xpi2  ypi2 | ypi2  xpi2  xpi2  xpi2 | ypi2  ypi2  xpi2 | ypi2  ypi2  ypi2  ypi2 | xpi2 | ypi2  ypi2  ypi2  ypi2 | ypi2  xpi2 | xpi2  xpi2  xpi2  ypi2 | ypi2  ypi2  xpi2  xpi2 | ypi2  ypi2  ypi2  xpi2  xpi2  xpi2 | xpi2  xpi2  xpi2  ypi2  ypi2  ypi2 | xpi2  xpi2  xpi2  ypi2 | ypi2 | xpi2  ypi2  ypi2  ypi2 | xpi2  ypi2  xpi2 | xpi2  ypi2  ypi2  ypi2 | xpi2  ypi2  xpi2 | ypi2  ypi2  xpi2  xpi2 | ypi2  ypi2  xpi2  xpi2  xpi2 | xpi2  xpi2 | 
Repetition 005, Length 035: ypi2  ypi2  ypi2  ypi2 | ypi2  ypi2 | xpi2  ypi2  ypi2  ypi2  xpi2  xpi2  xpi2 | xpi2  ypi2  ypi2  ypi2 | xpi2  xpi2  xpi2  ypi2 | ypi2  ypi2  ypi2 | ypi2  ypi2  ypi2  ypi2 | xpi2 | ypi2  xpi2  xpi2  xpi2 | ypi2  ypi2  xpi2  xpi2 | ypi2  ypi2  xpi2 | ypi2  xpi2 | xpi2  xpi2  xpi2  ypi2 | ypi2  ypi2  ypi2 | xpi2  xpi2  ypi2  ypi2  ypi2 | xpi2  ypi2  ypi2  ypi2 | ypi2  ypi2 | xpi2  ypi2  xpi2 | ypi2  xpi2  xpi2  xpi2 | xpi2 | ypi2  ypi2  ypi2  xpi2 | xpi2  xpi2  ypi2  ypi2  ypi2 | ypi2  xpi2  xpi2  xpi2 | xpi2  xpi2  xpi2  ypi2  ypi2  ypi2  xpi2 | xpi2 | xpi2  xpi2 | ypi2  ypi2  ypi2  xpi2  xpi2  xpi2 | xpi2  xpi2  ypi2  ypi2  ypi2 | xpi2 | ypi2  xpi2  xpi2  xpi2 | ypi2  ypi2  ypi2  ypi2 | xpi2  ypi2  ypi2  ypi2  xpi2  xpi2  xpi2 | ypi2  xpi2  xpi2  xpi2 | xpi2  xpi2  xpi2  ypi2  ypi2  ypi2 | ypi2  xpi2 | 
Repetition 005, Length 043: ypi2  xpi2  xpi2  xpi2 | xpi2  xpi2  xpi2  ypi2  ypi2  ypi2 | xpi2  xpi2  xpi2  ypi2 | ypi2  ypi2  ypi2  xpi2 | xpi2  xpi2 | xpi2  ypi2  ypi2  ypi2 | ypi2  ypi2  ypi2  xpi2 | ypi2  ypi2  xpi2 | ypi2  xpi2  xpi2  xpi2 | xpi2 | ypi2  ypi2  xpi2 | xpi2  xpi2  ypi2 | xpi2  ypi2  ypi2  ypi2  xpi2  xpi2  xpi2 | ypi2 | xpi2  xpi2  xpi2 | xpi2  ypi2 | ypi2  ypi2  xpi2  xpi2 | xpi2  xpi2 | ypi2  ypi2 | ypi2 | xpi2  xpi2  xpi2 | ypi2  ypi2  ypi2  ypi2 | xpi2  xpi2  ypi2  ypi2  ypi2 | ypi2  ypi2  ypi2  xpi2 | xpi2 | xpi2  xpi2 | xpi2  xpi2  ypi2  ypi2  ypi2 | xpi2  xpi2 | xpi2  ypi2 | ypi2  ypi2  ypi2  xpi2 | ypi2  ypi2  ypi2  xpi2  xpi2  xpi2 | xpi2 | ypi2  ypi2  xpi2  xpi2  xpi2 | ypi2  ypi2  ypi2  ypi2 | ypi2  ypi2  ypi2 | ypi2  xpi2  xpi2  xpi2 | xpi2  xpi2  ypi2 | ypi2  ypi2  ypi2 | xpi2  xpi2  ypi2 | xpi2  xpi2  ypi2  ypi2  ypi2 | xpi2  xpi2  xpi2  ypi2  ypi2  ypi2  xpi2 | ypi2  ypi2  xpi2  xpi2 | xpi2 | 
Repetition 005, Length 044: xpi2  xpi2  xpi2  ypi2  ypi2  ypi2  xpi2 | xpi2  xpi2  xpi2  ypi2  ypi2  ypi2  xpi2 | ypi2  ypi2  xpi2  xpi2  xpi2 | ypi2  xpi2  xpi2  xpi2 | ypi2  ypi2  ypi2  ypi2 | xpi2  ypi2  ypi2  ypi2  xpi2  xpi2  xpi2 | xpi2  xpi2  xpi2  ypi2 | ypi2  ypi2  ypi2 | xpi2  xpi2 | ypi2  xpi2 | ypi2 | ypi2  ypi2 | xpi2  xpi2  xpi2  ypi2  ypi2  ypi2 | ypi2  ypi2  xpi2  xpi2 | ypi2  ypi2  xpi2 | xpi2  xpi2  xpi2  ypi2  ypi2  ypi2  xpi2 | ypi2 | ypi2  ypi2  ypi2  xpi2  xpi2  xpi2 | xpi2  ypi2  xpi2 | xpi2  ypi2  ypi2  ypi2 | xpi2  ypi2  ypi2  ypi2  xpi2  xpi2  xpi2 | xpi2  xpi2 | ypi2 | xpi2  ypi2 | ypi2  ypi2  ypi2  ypi2 | ypi2  ypi2  xpi2 | xpi2  xpi2  xpi2  ypi2 | xpi2  ypi2  xpi2 | ypi2  ypi2  ypi2 | ypi2  ypi2  ypi2 | ypi2  ypi2  ypi2 | xpi2  ypi2  xpi2 | xpi2  ypi2  ypi2  ypi2 | xpi2  ypi2  xpi2 | xpi2  xpi2  xpi2  ypi2  ypi2  ypi2 | ypi2  ypi2 | ypi2  ypi2  xpi2  xpi2  xpi2 | ypi2  ypi2 | ypi2  ypi2  ypi2  xpi2 | xpi2  xpi2  ypi2  ypi2  ypi2 | xpi2  xpi2  xpi2  ypi2 | xpi2  ypi2  ypi2  ypi2  xpi2  xpi2  xpi2 | ypi2 | ypi2  ypi2  ypi2 | 
Repetition 005, Length 045: ypi2  ypi2  xpi2  xpi2 | xpi2  ypi2  ypi2  ypi2  xpi2  xpi2  xpi2 | xpi2  xpi2  ypi2  ypi2  ypi2 | ypi2  ypi2  xpi2  xpi2 | xpi2  ypi2  xpi2 | ypi2  ypi2  xpi2  xpi2  xpi2 | xpi2  xpi2  xpi2  ypi2  ypi2  ypi2 | ypi2  ypi2  xpi2  xpi2  xpi2 | ypi2  ypi2  xpi2  xpi2  xpi2 | ypi2  ypi2 | xpi2  xpi2  xpi2  ypi2  ypi2  ypi2  xpi2 | xpi2  ypi2  xpi2 | xpi2  xpi2  ypi2 | ypi2  ypi2  xpi2  xpi2 | ypi2  xpi2  xpi2  xpi2 | xpi2 | ypi2  xpi2 | ypi2  xpi2 | ypi2  ypi2 | ypi2  ypi2  ypi2  ypi2 | xpi2  xpi2  xpi2  ypi2  ypi2  ypi2 | ypi2  xpi2  xpi2  xpi2 | xpi2  xpi2  xpi2 | ypi2  ypi2  xpi2  xpi2  xpi2 | ypi2  ypi2 | xpi2  xpi2  xpi2  ypi2  ypi2  ypi2 | ypi2  ypi2  xpi2 | xpi2  xpi2  ypi2 | ypi2  ypi2 | ypi2  ypi2  ypi2 | ypi2  ypi2 | ypi2  ypi2  xpi2  xpi2  xpi2 | xpi2  ypi2  ypi2  ypi2 | xpi2  xpi2  xpi2 | ypi2  ypi2  ypi2  xpi2 | ypi2  ypi2  ypi2  xpi2  xpi2  xpi2 | xpi2  ypi2 | ypi2  xpi2 | xpi2  xpi2  xpi2  ypi2 | ypi2 | ypi2  xpi2  xpi2  xpi2 | xpi2  xpi2  xpi2 | xpi2 | ypi2  ypi2  ypi2 | xpi2  ypi2  xpi2 | 
Repetition 006, Length 001: xpi2 | 
Repetition 006, Length 002: xpi2 | ypi2 | 
Repetition 006, Length 003: xpi2 | ypi2  xpi2  xpi2  xpi2 | xpi2  ypi2  ypi2  ypi2 | 
Repetition 006, Length 004: xpi2 | xpi2  ypi2  ypi2  ypi2 | ypi2  ypi2  ypi2 | ypi2  ypi2  xpi2 | 
Repetition 006, Length 005: xpi2  xpi2  ypi2 | xpi2  xpi2  ypi2 | xpi2  ypi2 | ypi2  ypi2  ypi2  ypi2 | xpi2  ypi2 | 
Repetition 006, Length 006: xpi2  xpi2  xpi2 | ypi2  ypi2 | ypi2  ypi2 | xpi2  ypi2  xpi2 | ypi2  xpi2 | xpi2  xpi2 | 
Repetition 006, Length 007: ypi2  ypi2  ypi2  xpi2  xpi2  xpi2 | xpi2  ypi2  ypi2  ypi2  xpi2  xpi2  xpi2 | ypi2  ypi2  ypi2  xpi2 | ypi2  ypi2  xpi2  xpi2 | ypi2  ypi2  ypi2  xpi2  xpi2  xpi2 | xpi2  xpi2 | xpi2  ypi2  ypi2  ypi2  xpi2  xpi2  xpi2 | 
Repetition 006, Length 008: ypi2  ypi2  xpi2  xpi2  xpi2 | ypi2  ypi2  ypi2  ypi2 | xpi2  xpi2  xpi2 | xpi2  xpi2  ypi2  ypi2  ypi2 | ypi2 | ypi2  ypi2  xpi2  xpi2 | xpi2  xpi2 | ypi2  ypi2  ypi2  xpi2 | 
Repetition 006, Length 010: xpi2  xpi2 | xpi2  xpi2  ypi2  ypi2  ypi2 | ypi2  ypi2  ypi2  xpi2  xpi2  xpi2 | xpi2  xpi2  xpi2  ypi2  ypi2  ypi2 | xpi2  xpi2  xpi2  ypi2  ypi2  ypi2  xpi2 | xpi2  ypi2 | ypi2  ypi2  ypi2  xpi2  xpi2  xpi2 | ypi2  ypi2  ypi2  xpi2  xpi2  xpi2 | ypi2  ypi2 | xpi2  xpi2  ypi2 | 
Repetition 006, Length 015: xpi2  ypi2  ypi2  ypi2  xpi2  xpi2  xpi2 | xpi2  ypi2 | ypi2  xpi2  xpi2  xpi2 | xpi2  xpi2  xpi2  ypi2  ypi2  ypi2 | ypi2  ypi2  xpi2  xpi2  xpi2 | ypi2  ypi2  ypi2 | ypi2  ypi2  xpi2  xpi2  xpi2 | xpi2  xpi2  xpi2  ypi2  ypi2  ypi2  xpi2 | xpi2  xpi2  ypi2 | xpi2  xpi2  xpi2  ypi2  ypi2  ypi2 | xpi2  xpi2  ypi2  ypi2  ypi2 | xpi2  xpi2  xpi2  ypi2  ypi2  ypi2 | xpi2  xpi2  ypi2  ypi2  ypi2 | xpi2  ypi2  ypi2  ypi2  xpi2  xpi2  xpi2 | ypi2  ypi2  ypi2  xpi2  xpi2  xpi2 | 
Repetition 006, Length 020: ypi2  ypi2  xpi2  xpi2 | xpi2  xpi2  xpi2 | ypi2 | ypi2  ypi2  ypi2 | xpi2  xpi2 | xpi2  ypi2  ypi2  ypi2 | xpi2 | xpi2  xpi2  ypi2  ypi2  ypi2 | xpi2  ypi2  ypi2  ypi2 | ypi2  ypi2  xpi2 | xpi2  ypi2  xpi2 | ypi2  ypi2 | xpi2  ypi2  ypi2  ypi2  xpi2  xpi2  xpi2 | ypi2  xpi2  xpi2  xpi2 | ypi2  ypi2  xpi2  xpi2 | xpi2  ypi2  ypi2  ypi2 | ypi2  xpi2 | ypi2  ypi2  ypi2  ypi2 | ypi2  ypi2  ypi2 | ypi2  ypi2  ypi2  xpi2 | 
Repetition 006, Length 025: xpi2  xpi2  xpi2  ypi2  ypi2  ypi2 | xpi2  xpi2  ypi2  ypi2  ypi2 | xpi2  ypi2  xpi2 | ypi2  ypi2  ypi2  xpi2 | xpi2  xpi2  xpi2  ypi2  ypi2  ypi2 | xpi2  xpi2  xpi2 | ypi2  xpi2  xpi2  xpi2 | ypi2  ypi2  xpi2 | xpi2  xpi2  xpi2  ypi2 | ypi2  ypi2 | ypi2  ypi2  ypi2  ypi2 | ypi2  ypi2  xpi2  xpi2 | ypi2  ypi2 | ypi2  ypi2  xpi2 | ypi2  ypi2  ypi2 | xpi2  xpi2  xpi2 | ypi2  ypi2  xpi2  xpi2  xpi2 | ypi2 | xpi2  ypi2  ypi2  ypi2  xpi2  xpi2  xpi2 | ypi2  ypi2  xpi2  xpi2 | xpi2  xpi2  xpi2  ypi2 | ypi2 | xpi2  xpi2  ypi2  ypi2  ypi2 | xpi2  xpi2  xpi2  ypi2 | ypi2  ypi2  ypi2  xpi2 | 
Repetition 006, Length 030: xpi2  xpi2  xpi2  ypi2 | xpi2  xpi2  xpi2  ypi2 | xpi2  xpi2  xpi2 | ypi2  ypi2  xpi2  xpi2  xpi2 | xpi2  ypi2  xpi2 | xpi2  xpi2  xpi2 | ypi2  ypi2  ypi2  ypi2 | xpi2  xpi2  xpi2  ypi2 | ypi2  ypi2  ypi2 | ypi2  ypi2  xpi2  xpi2  xpi2 | ypi2  ypi2  xpi2  xpi2 | xpi2  xpi2  ypi2  ypi2  ypi2 | ypi2  ypi2  xpi2 | ypi2  ypi2 | ypi2  ypi2  xpi2 | xpi2  xpi2  xpi2 | xpi2  xpi2  ypi2  ypi2  ypi2 | ypi2  ypi2  ypi2 | ypi2  ypi2  ypi2 | ypi2  ypi2  xpi2 | xpi2  xpi2  xpi2  ypi2  ypi2  ypi2  xpi2 | ypi2  xpi2  xpi2  xpi2 | ypi2  xpi2 | xpi2  ypi2  xpi2 | xpi2  xpi2  xpi2  ypi2 | ypi2  xpi2 | ypi2  ypi2  xpi2  xpi2 | xpi2  xpi2  xpi2  ypi2  ypi2  ypi2 | xpi2  xpi2  xpi2 | xpi2  ypi2 | 
Repetition 006, Length 035: ypi2  xpi2  xpi2  xpi2 | ypi2 | ypi2  xpi2 | xpi2  xpi2  xpi2  ypi2  ypi2  ypi2  xpi2 | ypi2  ypi2  ypi2  xpi2  xpi2  xpi2 | xpi2  xpi2  xpi2  ypi2  ypi2  ypi2 | xpi2  ypi2  ypi2  ypi2  xpi2  xpi2  xpi2 | xpi2 | ypi2  ypi2  ypi2  xpi2 | ypi2  ypi2  xpi2  xpi2 | xpi2  ypi2  xpi2 | xpi2  ypi2 | ypi2  xpi2 | xpi2  xpi2  xpi2 | ypi2  ypi2  xpi2  xpi2  xpi2 | xpi2  xpi2  xpi2  ypi2 | ypi2  ypi2 | xpi2  ypi2  ypi2  ypi2  xpi2  xpi2  xpi2 | ypi2  ypi2  xpi2  xpi2  xpi2 | ypi2  ypi2  ypi2  xpi2 | xpi2  ypi2  xpi2 | xpi2  xpi2  xpi2  ypi2  ypi2  ypi2 | ypi2  ypi2  xpi2 | ypi2  ypi2  ypi2  ypi2 | ypi2  ypi2  ypi2 | ypi2  ypi2  xpi2 | xpi2  xpi2  xpi2  ypi2 | xpi2  xpi2  ypi2  ypi2  ypi2 | xpi2  xpi2  xpi2 | xpi2  xpi2  xpi2  ypi2  ypi2  ypi2 | ypi2  ypi2  ypi2  ypi2 | ypi2  ypi2  ypi2 | ypi2  xpi2 | xpi2 | xpi2  ypi2 | 
Repetition 006, Length 043: ypi2  ypi2  ypi2  ypi2 | ypi2  ypi2 | ypi2 | ypi2  ypi2 | xpi2  xpi2  xpi2  ypi2 | xpi2  xpi2  xpi2 | xpi2  xpi2  xpi2  ypi2 | ypi2  ypi2  ypi2  xpi2 | ypi2  xpi2  xpi2  xpi2 | xpi2  xpi2  xpi2  ypi2  ypi2  ypi2  xpi2 | ypi2  xpi2  xpi2  xpi2 | xpi2  xpi2  xpi2  ypi2 | xpi2  ypi2  xpi2 | ypi2  ypi2  xpi2  xpi2 | ypi2 | ypi2 | ypi2  xpi2 | xpi2  xpi2  xpi2  ypi2  ypi2  ypi2  xpi2 | xpi2  xpi2  xpi2  ypi2  ypi2  ypi2  xpi2 | ypi2  ypi2  ypi2  xpi2 | xpi2  xpi2  xpi2  ypi2  ypi2  ypi2 | ypi2  ypi2 | ypi2  ypi2  xpi2 | xpi2  ypi2  xpi2 | xpi2  xpi2  xpi2  ypi2 | xpi2  xpi2  xpi2  ypi2  ypi2  ypi2 | ypi2 | xpi2  xpi2  xpi2  ypi2  ypi2  ypi2  xpi2 | xpi2  xpi2  ypi2  ypi2  ypi2 | xpi2  xpi2  xpi2  ypi2  ypi2  ypi2  xpi2 | ypi2  ypi2  ypi2 | ypi2 | ypi2  ypi2  ypi2  ypi2 | ypi2  ypi2  ypi2  xpi2  xpi2  xpi2 | xpi2  ypi2  ypi2  ypi2  xpi2  xpi2  xpi2 | xpi2  xpi2  xpi2  ypi2 | xpi2  ypi2  ypi2  ypi2 | ypi2  xpi2  xpi2  xpi2 | xpi2 | ypi2  ypi2  ypi2  ypi2 | xpi2  xpi2  xpi2  ypi2  ypi2  ypi2  xpi2 | xpi2  ypi2  ypi2  ypi2  xpi2  xpi2  xpi2 | xpi2  ypi2  ypi2  ypi2 | 
Repetition 006, Length 044: xpi2  ypi2  ypi2  ypi2 | xpi2  ypi2 | ypi2  xpi2  xpi2  xpi2 | xpi2  ypi2  xpi2 | ypi2  xpi2 | ypi2  ypi2  xpi2  xpi2  xpi2 | xpi2  ypi2 | xpi2  ypi2  ypi2  ypi2 | ypi2  ypi2  ypi2  xpi2  xpi2  xpi2 | ypi2  ypi2  xpi2  xpi2 | ypi2  ypi2 | ypi2  ypi2  ypi2 | xpi2  xpi2  xpi2  ypi2  ypi2  ypi2 | xpi2  ypi2  ypi2  ypi2  xpi2  xpi2  xpi2 | xpi2  ypi2  ypi2  ypi2 | xpi2  xpi2  xpi2  ypi2 | ypi2  ypi2  xpi2 | xpi2  xpi2  xpi2 | ypi2  ypi2 | ypi2  xpi2  xpi2  xpi2 | ypi2  ypi2 | xpi2  xpi2 | xpi2 | ypi2  ypi2 | xpi2  ypi2 | xpi2  xpi2 | ypi2  ypi2 | ypi2  ypi2  ypi2  xpi2 | ypi2  ypi2  xpi2  xpi2 | xpi2  xpi2  xpi2  ypi2  ypi2  ypi2 | ypi2  ypi2  ypi2  xpi2 | xpi2  ypi2 | ypi2  ypi2  xpi2  xpi2 | ypi2  ypi2  xpi2  xpi2 | ypi2  ypi2  xpi2  xpi2  xpi2 | ypi2  xpi2 | ypi2  ypi2  ypi2  xpi2 | xpi2  xpi2  xpi2  ypi2  ypi2  ypi2  xpi2 | xpi2  xpi2  ypi2 | xpi2  ypi2  ypi2  ypi2  xpi2  xpi2  xpi2 | ypi2  ypi2  xpi2 | xpi2 | ypi2  ypi2  xpi2  xpi2 | ypi2 | 
Repetition 006, Length 045: ypi2  ypi2  ypi2  xpi2 | xpi2  xpi2  ypi2  ypi2  ypi2 | xpi2  ypi2  ypi2  ypi2 | ypi2  ypi2  ypi2 | ypi2  ypi2  ypi2  ypi2 | ypi2  xpi2 | xpi2  xpi2  xpi2  ypi2  ypi2  ypi2 | ypi2  ypi2 | xpi2  xpi2  ypi2 | xpi2  xpi2  ypi2  ypi2  ypi2 | xpi2  ypi2  ypi2  ypi2 | xpi2  ypi2  ypi2  ypi2  xpi2  xpi2  xpi2 | ypi2  ypi2  xpi2 | xpi2  xpi2  xpi2 | ypi2  xpi2 | ypi2  ypi2  ypi2 | ypi2  xpi2  xpi2  xpi2 | xpi2  xpi2  xpi2 | ypi2  ypi2  ypi2 | xpi2  xpi2  xpi2  ypi2 | ypi2  ypi2  ypi2 | ypi2  ypi2  ypi2  xpi2  xpi2  xpi2 | xpi2  xpi2  xpi2 | xpi2  xpi2  xpi2  ypi2 | xpi2  xpi2  xpi2  ypi2  ypi2  ypi2  xpi2 | ypi2  ypi2  xpi2  xpi2 | ypi2  ypi2  ypi2  xpi2  xpi2  xpi2 | xpi2 | ypi2  ypi2  ypi2  ypi2 | xpi2  xpi2  ypi2 | xpi2 | xpi2  xpi2 | xpi2  xpi2  ypi2  ypi2  ypi2 | xpi2  ypi2  ypi2  ypi2  xpi2  xpi2  xpi2 | ypi2  ypi2  xpi2  xpi2  xpi2 | ypi2  ypi2  ypi2 | ypi2  ypi2  ypi2  xpi2  xpi2  xpi2 | xpi2  xpi2  ypi2 | ypi2  xpi2 | ypi2  ypi2  ypi2  xpi2 | ypi2  xpi2 | xpi2  xpi2  xpi2  ypi2  ypi2  ypi2 | ypi2  ypi2  xpi2  xpi2  xpi2 | ypi2  ypi2  ypi2  xpi2  xpi2  xpi2 | ypi2  ypi2  ypi2  xpi2  xpi2  xpi2 | 
Repetition 007, Length 001: ypi2  xpi2 | 
Repetition 007, Length 002: xpi2  xpi2  xpi2  ypi2  ypi2  ypi2 | xpi2  ypi2  ypi2  ypi2 | 
Repetition 007, Length 003: ypi2  ypi2  xpi2  xpi2  xpi2 | xpi2  ypi2  ypi2  ypi2  xpi2  xpi2  xpi2 | ypi2  ypi2  ypi2  xpi2  xpi2  xpi2 | 
Repetition 007, Length 004: xpi2  xpi2  xpi2 | xpi2  xpi2  ypi2  ypi2  ypi2 | ypi2  xpi2 | xpi2  xpi2  xpi2  ypi2 | 
Repetition 007, Length 005: ypi2  ypi2  ypi2  xpi2 | ypi2  ypi2  ypi2  xpi2 | xpi2  xpi2  ypi2  ypi2  ypi2 | ypi2  ypi2  xpi2 | xpi2  xpi2  ypi2  ypi2  ypi2 | 
Repetition 007, Length 006: ypi2  ypi2  ypi2 | xpi2 | xpi2  ypi2 | ypi2  ypi2  xpi2  xpi2  xpi2 | xpi2  xpi2  ypi2  ypi2  ypi2 | xpi2 | 
Repetition 007, Length 007: xpi2  xpi2  xpi2  ypi2  ypi2  ypi2  xpi2 | ypi2  ypi2  xpi2 | xpi2  xpi2  xpi2  ypi2  ypi2  ypi2 | xpi2  xpi2  xpi2 | xpi2  ypi2  xpi2 | xpi2  ypi2  ypi2  ypi2 | ypi2  ypi2  xpi2  xpi2 | 
Repetition 007, Length 008: ypi2  ypi2  xpi2  xpi2  xpi2 | ypi2  ypi2  xpi2 | xpi2  xpi2 | xpi2  xpi2  xpi2 | ypi2 | xpi2  ypi2  ypi2  ypi2  xpi2  xpi2  xpi2 | ypi2 | xpi2 | 
Repetition 007, Length 010: xpi2  xpi2  xpi2 | ypi2 | ypi2  ypi2 | xpi2  ypi2 | xpi2  xpi2  xpi2  ypi2 | ypi2  ypi2  xpi2  xpi2  xpi2 | ypi2  ypi2  ypi2  xpi2 | ypi2 | xpi2  ypi2  xpi2 | ypi2  ypi2 | 
Repetition 007, Length 015: xpi2  ypi2 | xpi2  xpi2  xpi2  ypi2 | ypi2  ypi2  xpi2  xpi2  xpi2 | xpi2  ypi2  ypi2  ypi2  xpi2  xpi2  xpi2 | ypi2  ypi2  xpi2  xpi2 | xpi2  xpi2 | ypi2  ypi2  xpi2  xpi2 | ypi2  ypi2  xpi2  xpi2  xpi2 | ypi2  xpi2  xpi2  xpi2 | ypi2  ypi2  xpi2 | xpi2  xpi2  ypi2  ypi2  ypi2 | xpi2  ypi2  xpi2 | xpi2 | xpi2  xpi2  xpi2  ypi2 | ypi2  ypi2  ypi2  xpi2  xpi2  xpi2 | 
Repetition 007, Length 020: ypi2  ypi2  xpi2 | ypi2  ypi2  xpi2  xpi2  xpi2 | ypi2  xpi2  xpi2  xpi2 | ypi2  ypi2  ypi2  xpi2  xpi2  xpi2 | xpi2  xpi2  ypi2 | ypi2  xpi2  xpi2  xpi2 | xpi2  ypi2  ypi2  ypi2 | xpi2  xpi2  xpi2  ypi2 | ypi2  ypi2  ypi2  xpi2  xpi2  xpi2 | xpi2  ypi2  ypi2  ypi2 | xpi2  xpi2  xpi2  ypi2  ypi2  ypi2  xpi2 | ypi2  ypi2  ypi2 | ypi2  ypi2  xpi2  xpi2  xpi2 | xpi2  xpi2  xpi2  ypi2  ypi2  ypi2  xpi2 | ypi2  ypi2  ypi2  xpi2 | xpi2  ypi2 | xpi2  ypi2  ypi2  ypi2 | ypi2  ypi2  xpi2 | ypi2 | ypi2  ypi2 | 
Repetition 007, Length 025: ypi2  ypi2  ypi2  xpi2  xpi2  xpi2 | xpi2  xpi2  xpi2  ypi2  ypi2  ypi2  xpi2 | xpi2  xpi2  ypi2 | xpi2  xpi2  ypi2  ypi2  ypi2 | ypi2  ypi2  xpi2 | ypi2  ypi2  ypi2  xpi2  xpi2  xpi2 | ypi2  ypi2  ypi2 | xpi2  xpi2 | ypi2  ypi2  ypi2 | ypi2  ypi2  ypi2  xpi2  xpi2  xpi2 | xpi2  ypi2 | xpi2  ypi2  ypi2  ypi2 | xpi2  ypi2  ypi2  ypi2  xpi2  xpi2  xpi2 | xpi2  ypi2  ypi2  ypi2 | xpi2  xpi2  xpi2  ypi2  ypi2  ypi2 | ypi2  xpi2 | xpi2  xpi2  xpi2  ypi2  ypi2  ypi2  xpi2 | xpi2  ypi2 | xpi2  xpi2 | xpi2  ypi2 | xpi2  ypi2  ypi2  ypi2  xpi2  xpi2  xpi2 | xpi2  xpi2 | xpi2 | ypi2  ypi2  ypi2  xpi2  xpi2  xpi2 | ypi2  xpi2 | 
Repetition 007, Length 030: xpi2  xpi2  xpi2  ypi2  ypi2  ypi2 | xpi2 | xpi2  xpi2 | xpi2  xpi2  xpi2  ypi2  ypi2  ypi2 | ypi2  xpi2  xpi2  xpi2 | ypi2  ypi2  xpi2  xpi2 | xpi2 | xpi2  xpi2  xpi2  ypi2  ypi2  ypi2 | xpi2  xpi2 | ypi2  ypi2 | xpi2  xpi2  xpi2  ypi2  ypi2  ypi2 | ypi2  ypi2  ypi2 | xpi2  xpi2  ypi2 | ypi2  ypi2  ypi2  xpi2  xpi2  xpi2 | xpi2  xpi2 | xpi2  xpi2  xpi2 | ypi2  ypi2  xpi2 | xpi2  xpi2 | xpi2  xpi2  xpi2  ypi2  ypi2  ypi2 | ypi2  ypi2  ypi2  ypi2 | xpi2  xpi2  xpi2 | ypi2  ypi2 | ypi2  ypi2  xpi2  xpi2  xpi2 | ypi2  xpi2  xpi2  xpi2 | ypi2 | xpi2  xpi2  xpi2  ypi2  ypi2  ypi2 | xpi2  xpi2  xpi2  ypi2  ypi2  ypi2 | ypi2  ypi2  ypi2  ypi2 | xpi2  xpi2  ypi2  ypi2  ypi2 | xpi2  xpi2  xpi2  ypi2 | 
Repetition 007, Length 035: xpi2  ypi2  ypi2  ypi2 | ypi2  xpi2 | xpi2  ypi2 | xpi2  xpi2  xpi2  ypi2  ypi2  ypi2 | xpi2  xpi2  xpi2  ypi2 | xpi2  ypi2  xpi2 | ypi2  ypi2  xpi2 | xpi2  xpi2  xpi2  ypi2 | xpi2  xpi2  ypi2  ypi2  ypi2 | ypi2  ypi2  ypi2  ypi2 | xpi2  xpi2  xpi2 | xpi2  xpi2  ypi2  ypi2  ypi2 | xpi2  ypi2 | ypi2  ypi2  xpi2  xpi2 | xpi2  xpi2  ypi2 | ypi2  ypi2  ypi2 | xpi2  ypi2  xpi2 | ypi2  ypi2  xpi2  xpi2 | ypi2  ypi2  xpi2  xpi2 | xpi2  xpi2 | xpi2  xpi2  xpi2  ypi2  ypi2  ypi2 | xpi2  xpi2 | ypi2 | xpi2  xpi2 | ypi2  ypi2  ypi2  xpi2 | ypi2  ypi2  ypi2  xpi2  xpi2  xpi2 | xpi2  xpi2 | ypi2  ypi2  ypi2 | xpi2  ypi2  xpi2 | ypi2  xpi2 | ypi2  ypi2  ypi2  xpi2  xpi2  xpi2 | ypi2  xpi2 | xpi2  ypi2  xpi2 | xpi2  xpi2  ypi2  ypi2  ypi2 | xpi2  ypi2  xpi2 | 
Repetition 007, Length 043: ypi2  xpi2 | xpi2  xpi2  xpi2  ypi2  ypi2  ypi2 | ypi2  ypi2  ypi2  ypi2 | xpi2  xpi2 | ypi2  ypi2  xpi2  xpi2  xpi2 | xpi2  xpi2  xpi2 | ypi2  ypi2  ypi2  xpi2 | ypi2  ypi2  xpi2  xpi2 | ypi2  ypi2  xpi2  xpi2  xpi2 | ypi2  ypi2  ypi2  ypi2 | ypi2 | xpi2  xpi2  xpi2 | xpi2  ypi2  ypi2  ypi2  xpi2  xpi2  xpi2 | xpi2  xpi2  xpi2  ypi2  ypi2  ypi2  xpi2 | ypi2  ypi2  ypi2 | xpi2 | ypi2  xpi2  xpi2  xpi2 | xpi2  xpi2  ypi2 | ypi2  ypi2  xpi2  xpi2 | xpi2  xpi2  xpi2  ypi2 | xpi2  xpi2  xpi2  ypi2  ypi2  ypi2  xpi2 | ypi2  ypi2  xpi2 | ypi2  ypi2  ypi2 | xpi2  xpi2 | xpi2  xpi2  ypi2  ypi2  ypi2 | xpi2  ypi2  xpi2 | ypi2  ypi2  ypi2  xpi2 | ypi2  xpi2 | ypi2  xpi2 | xpi2  xpi2  xpi2 | ypi2  ypi2  xpi2  xpi2 | ypi2  ypi2  xpi2  xpi2 | xpi2  ypi2  xpi2 | ypi2  ypi2  ypi2  xpi2  xpi2  xpi2 | ypi2  ypi2  ypi2  xpi2  xpi2  xpi2 | xpi2  xpi2  xpi2  ypi2 | xpi2  xpi2 | xpi2  xpi2 | xpi2  xpi2 | xpi2  ypi2  ypi2  ypi2  xpi2  xpi2  xpi2 | xpi2  xpi2  xpi2  ypi2  ypi2  ypi2  xpi2 | ypi2  ypi2  xpi2  xpi2  xpi2 | xpi2  ypi2  xpi2 | 
Repetition 007, Length 044: ypi2  ypi2  xpi2  xpi2 | ypi2  ypi2  ypi2  ypi2 | ypi2  ypi2  ypi2 | xpi2  xpi2  xpi2  ypi2 | ypi2  ypi2  xpi2  xpi2  xpi2 | ypi2  ypi2  ypi2  xpi2  xpi2  xpi2 | ypi2  ypi2  ypi2  xpi2 | ypi2  xpi2  xpi2  xpi2 | xpi2  xpi2  xpi2  ypi2  ypi2  ypi2 | xpi2 | xpi2  ypi2 | xpi2  ypi2  xpi2 | xpi2  xpi2  ypi2 | xpi2  xpi2  ypi2  ypi2  ypi2 | ypi2  ypi2  xpi2  xpi2  xpi2 | ypi2  ypi2  ypi2 | ypi2  ypi2  xpi2 | xpi2  ypi2  ypi2  ypi2  xpi2  xpi2  xpi2 | ypi2  ypi2  ypi2  xpi2 | ypi2  ypi2  ypi2  ypi2 | ypi2  ypi2  ypi2  xpi2  xpi2  xpi2 | xpi2 | xpi2  ypi2  ypi2  ypi2  xpi2  xpi2  xpi2 | xpi2  xpi2  ypi2  ypi2  ypi2 | ypi2 | ypi2  ypi2 | ypi2  ypi2 | ypi2  ypi2  xpi2 | ypi2  ypi2  xpi2 | ypi2  xpi2  xpi2  xpi2 | xpi2  xpi2 | ypi2  ypi2 | ypi2  ypi2 | ypi2  ypi2  xpi2  xpi2  xpi2 | ypi2  xpi2  xpi2  xpi2 | ypi2  ypi2  ypi2  xpi2 | xpi2  xpi2  ypi2 | xpi2  ypi2  ypi2  ypi2 | xpi2 | xpi2  xpi2  xpi2 | ypi2  xpi2  xpi2  xpi2 | ypi2  ypi2 | ypi2  xpi2  xpi2  xpi2 | ypi2  ypi2 | 
Repetition 007, Length 045: xpi2  xpi2  xpi2  ypi2  ypi2  ypi2 | ypi2  xpi2  xpi2  xpi2 | xpi2  ypi2 | xpi2  ypi2  xpi2 | ypi2  ypi2  ypi2 | ypi2  ypi2  xpi2  xpi2  xpi2 | ypi2  ypi2  xpi2  xpi2  xpi2 | xpi2  xpi2  xpi2  ypi2 | ypi2  ypi2  xpi2  xpi2 | xpi2  ypi2  xpi2 | ypi2  ypi2  ypi2  xpi2  xpi2  xpi2 | ypi2  ypi2  ypi2 | xpi2  xpi2  ypi2  ypi2  ypi2 | xpi2  xpi2  xpi2  ypi2  ypi2  ypi2 | xpi2  xpi2  xpi2 | xpi2  xpi2  xpi2  ypi2 | xpi2  ypi2 | ypi2  ypi2  ypi2  ypi2 | xpi2  ypi2  ypi2  ypi2 | xpi2  ypi2  ypi2  ypi2 | xpi2  xpi2  xpi2  ypi2  ypi2  ypi2  xpi2 | ypi2  ypi2  ypi2  xpi2  xpi2  xpi2 | xpi2  xpi2  xpi2  ypi2  ypi2  ypi2  xpi2 | xpi2  xpi2  xpi2  ypi2 | xpi2  ypi2 | xpi2  xpi2  xpi2 | xpi2  xpi2  xpi2  ypi2 | xpi2  xpi2  xpi2  ypi2  ypi2  ypi2  xpi2 | ypi2  xpi2 | xpi2  xpi2  xpi2  ypi2 | xpi2  xpi2  xpi2  ypi2  ypi2  ypi2  xpi2 | xpi2  ypi2 | xpi2  ypi2  ypi2  ypi2  xpi2  xpi2  xpi2 | ypi2  xpi2 | xpi2  xpi2 | ypi2 | ypi2 | ypi2  ypi2 | ypi2  ypi2  ypi2  xpi2 | ypi2  ypi2  ypi2  xpi2 | xpi2  ypi2  ypi2  ypi2  xpi2  xpi2  xpi2 | xpi2  ypi2 | xpi2 | xpi2  ypi2  xpi2 | ypi2  ypi2  ypi2  ypi2 | 
Repetition 008, Length 001: xpi2  ypi2  ypi2  ypi2  xpi2  xpi2  xpi2 | 
Repetition 008, Length 002: ypi2  xpi2 | ypi2  ypi2  ypi2  xpi2  xpi2  xpi2 | 
Repetition 008, Length 003: xpi2  xpi2  xpi2  ypi2 | ypi2  ypi2  ypi2  xpi2 | ypi2  ypi2  ypi2  xpi2  xpi2  xpi2 | 
Repetition 008, Length 004: ypi2  ypi2  xpi2  xpi2  xpi2 | ypi2  ypi2  xpi2 | ypi2  ypi2  xpi2  xpi2  xpi2 | xpi2  ypi2  xpi2 | 
Repetition 008, Length 005: ypi2  xpi2  xpi2  xpi2 | xpi2  xpi2  xpi2  ypi2  ypi2  ypi2  xpi2 | ypi2  ypi2  xpi2 | ypi2  ypi2 | xpi2  ypi2  ypi2  ypi2  xpi2  xpi2  xpi2 | 
Repetition 008, Length 006: xpi2  xpi2  xpi2 | xpi2  ypi2 | ypi2 | ypi2  ypi2  ypi2 | ypi2  ypi2  ypi2 | ypi2  ypi2  ypi2  ypi2 | 
Repetition 008, Length 007: ypi2  ypi2  xpi2  xpi2  xpi2 | ypi2  xpi2 | xpi2  xpi2  ypi2 | ypi2  ypi2  xpi2  xpi2 | xpi2  xpi2  xpi2 | xpi2  xpi2 | xpi2 | 
Repetition 008, Length 008: ypi2 | ypi2  xpi2 | xpi2  ypi2  ypi2  ypi2  xpi2  xpi2  xpi2 | ypi2  ypi2  ypi2  xpi2 | xpi2  xpi2 | ypi2  ypi2  ypi2  ypi2 | xpi2  xpi2 | xpi2  xpi2  xpi2  ypi2  ypi2  ypi2 | 
Repetition 008, Length 010: ypi2  ypi2  xpi2  xpi2  xpi2 | xpi2  xpi2  xpi2  ypi2  ypi2  ypi2 | xpi2  xpi2  ypi2 | ypi2 | xpi2  ypi2  ypi2  ypi2  xpi2  xpi2  xpi2 | ypi2  ypi2  ypi2 | xpi2  ypi2 | ypi2  ypi2  xpi2 | ypi2  xpi2  xpi2  xpi2 | ypi2  ypi2  xpi2  xpi2  xpi2 | 
Repetition 008, Length 015: ypi2  ypi2  ypi2  ypi2 | ypi2  ypi2 | ypi2  ypi2  xpi2  xpi2 | xpi2  ypi2  ypi2  ypi2  xpi2  xpi2  xpi2 | ypi2  ypi2 | ypi2  xpi2  xpi2  xpi2 | ypi2  ypi2  ypi2  xpi2  xpi2  xpi2 | ypi2  ypi2  ypi2  xpi2  xpi2  xpi2 | xpi2  xpi2  xpi2  ypi2 | ypi2  ypi2  xpi2 | ypi2  ypi2  ypi2  xpi2 | xpi2  ypi2 | xpi2 | ypi2  ypi2 | ypi2  ypi2  ypi2 | 
Repetition 008, Length 020: ypi2  ypi2  xpi2  xpi2 | ypi2  ypi2  xpi2 | xpi2  xpi2 | xpi2  xpi2  xpi2  ypi2  ypi2  ypi2 | xpi2  ypi2 | xpi2  xpi2  xpi2 | ypi2  xpi2  xpi2  xpi2 | ypi2  ypi2  ypi2  xpi2 | ypi2  ypi2  ypi2  xpi2 | ypi2 | xpi2  xpi2  xpi2  ypi2 | xpi2  xpi2  xpi2  ypi2  ypi2  ypi2 | xpi2  ypi2  ypi2  ypi2 | ypi2  ypi2  xpi2  xpi2 | ypi2 | ypi2  ypi2  xpi2  xpi2  xpi2 | ypi2  ypi2  xpi2 | xpi2  ypi2  xpi2 | ypi2  ypi2 | xpi2  ypi2  ypi2  ypi2  xpi2  xpi2  xpi2 | 
Repetition 008, Length 025: xpi2  xpi2 | xpi2  xpi2  ypi2 | xpi2  xpi2  ypi2  ypi2  ypi2 | ypi2  ypi2  ypi2  xpi2  xpi2  xpi2 | xpi2  ypi2  xpi2 | ypi2  ypi2  ypi2  xpi2 | xpi2 | xpi2  xpi2  xpi2  ypi2  ypi2  ypi2 | xpi2  xpi2  ypi2 | xpi2 | ypi2  ypi2  ypi2  xpi2  xpi2  xpi2 | ypi2  xpi2  xpi2  xpi2 | xpi2  xpi2  xpi2  ypi2  ypi2  ypi2  xpi2 | xpi2  xpi2 | ypi2 | xpi2  xpi2 | xpi2  ypi2 | ypi2  ypi2  ypi2  ypi2 | ypi2  ypi2  ypi2  xpi2  xpi2  xpi2 | ypi2  ypi2  xpi2  xpi2  xpi2 | xpi2  ypi2 | ypi2  ypi2 | xpi2 | ypi2  ypi2  ypi2  ypi2 | ypi2  xpi2 | 
Repetition 008, Length 030: ypi2  ypi2  ypi2  xpi2 | xpi2  xpi2 | ypi2  ypi2  xpi2 | ypi2  xpi2 | xpi2  xpi2  xpi2 | ypi2  ypi2 | xpi2  ypi2  xpi2 | xpi2  ypi2 | ypi2  ypi2  ypi2  xpi2 | ypi2  ypi2 | ypi2  ypi2  xpi2  xpi2 | ypi2  ypi2  xpi2  xpi2 | ypi2  xpi2 | ypi2  ypi2 | ypi2  ypi2  ypi2  xpi2 | xpi2  xpi2  xpi2 | xpi2  ypi2 | xpi2  xpi2  xpi2  ypi2  ypi2  ypi2  xpi2 | xpi2  xpi2 | xpi2  xpi2  xpi2 | xpi2  xpi2  ypi2 | ypi2 | ypi2  ypi2  ypi2  ypi2 | xpi2  xpi2 | xpi2  xpi2 | ypi2  ypi2 | xpi2 | xpi2  ypi2  xpi2 | ypi2  xpi2 | xpi2  xpi2  ypi2 | 
Repetition 008, Length 035: xpi2  xpi2  xpi2  ypi2 | xpi2  ypi2  xpi2 | ypi2  xpi2 | xpi2  ypi2 | xpi2  ypi2 | ypi2  ypi2 | xpi2  xpi2 | ypi2  ypi2  xpi2  xpi2  xpi2 | xpi2  ypi2  ypi2  ypi2  xpi2  xpi2  xpi2 | ypi2  ypi2  xpi2  xpi2 | xpi2  xpi2  xpi2 | ypi2  ypi2  ypi2  xpi2 | xpi2  xpi2 | xpi2  ypi2  xpi2 | xpi2  ypi2  ypi2  ypi2 | xpi2  xpi2  xpi2 | ypi2  xpi2 | ypi2  ypi2  ypi2  xpi2  xpi2  xpi2 | xpi2  ypi2  xpi2 | xpi2  xpi2  xpi2  ypi2  ypi2  ypi2  xpi2 | xpi2  ypi2  ypi2  ypi2 | xpi2  ypi2  ypi2  ypi2  xpi2  xpi2  xpi2 | ypi2  ypi2  ypi2  xpi2 | xpi2  ypi2  ypi2  ypi2 | xpi2 | xpi2  ypi2  ypi2  ypi2 | xpi2  xpi2  ypi2 | xpi2  xpi2  xpi2  ypi2 | ypi2  ypi2 | xpi2  xpi2  ypi2  ypi2  ypi2 | ypi2  ypi2  xpi2  xpi2 | xpi2  ypi2  ypi2  ypi2  xpi2  xpi2  xpi2 | xpi2  xpi2  ypi2  ypi2  ypi2 | xpi2  ypi2  ypi2  ypi2  xpi2  xpi2  xpi2 | ypi2  ypi2  xpi2  xpi2  xpi2 | 
Repetition 008, Length 043: xpi2  xpi2  xpi2  ypi2 | ypi2  xpi2 | ypi2 | ypi2  ypi2 | xpi2  ypi2  xpi2 | ypi2  ypi2  ypi2 | ypi2  ypi2  ypi2 | xpi2  xpi2  xpi2 | ypi2  ypi2  ypi2  xpi2  xpi2  xpi2 | xpi2  ypi2 | ypi2  ypi2 | xpi2  ypi2  ypi2  ypi2 | ypi2  ypi2  ypi2  ypi2 | ypi2 | xpi2  ypi2 | ypi2  ypi2  xpi2  xpi2  xpi2 | ypi2  ypi2 | xpi2  xpi2  xpi2  ypi2  ypi2  ypi2 | xpi2  xpi2  ypi2  ypi2  ypi2 | ypi2 | ypi2  xpi2  xpi2  xpi2 | xpi2  ypi2  ypi2  ypi2  xpi2  xpi2  xpi2 | ypi2  xpi2  xpi2  xpi2 | ypi2  ypi2  xpi2  xpi2 | xpi2  ypi2  xpi2 | ypi2  ypi2  xpi2 | xpi2  ypi2  ypi2  ypi2  xpi2  xpi2  xpi2 | xpi2  xpi2  xpi2  ypi2 | ypi2  ypi2  ypi2  xpi2  xpi2  xpi2 | ypi2  ypi2 | ypi2  ypi2  ypi2  ypi2 | ypi2  ypi2  xpi2  xpi2  xpi2 | ypi2  xpi2  xpi2  xpi2 | xpi2  ypi2  ypi2  ypi2 | xpi2  xpi2  ypi2 | xpi2 | ypi2  ypi2  ypi2 | ypi2  ypi2 | ypi2  ypi2  ypi2  xpi2 | ypi2  xpi2  xpi2  xpi2 | xpi2  xpi2  xpi2  ypi2 | xpi2  ypi2 | ypi2  ypi2  xpi2 | 
Repetition 008, Length 044: xpi2  xpi2  xpi2  ypi2  ypi2  ypi2  xpi2 | xpi2 | xpi2  xpi2  xpi2  ypi2 | ypi2 | ypi2  xpi2  xpi2  xpi2 | ypi2  ypi2  ypi2  ypi2 | ypi2 | ypi2  ypi2  ypi2 | xpi2  ypi2  xpi2 | xpi2  xpi2  ypi2 | xpi2  xpi2 | xpi2  xpi2  xpi2  ypi2  ypi2  ypi2 | xpi2  xpi2 | xpi2  xpi2 | ypi2  ypi2  ypi2  xpi2 | xpi2  ypi2 | xpi2  xpi2 | ypi2 | ypi2  ypi2  xpi2  xpi2  xpi2 | xpi2  xpi2  ypi2 | xpi2  xpi2 | xpi2  xpi2  xpi2  ypi2 | ypi2  ypi2  ypi2  ypi2 | ypi2  xpi2  xpi2  xpi2 | ypi2  ypi2  xpi2  xpi2  xpi2 | xpi2  ypi2 | xpi2  ypi2  ypi2  ypi2  xpi2  xpi2  xpi2 | ypi2  ypi2  ypi2  xpi2  xpi2  xpi2 | ypi2  ypi2  ypi2  xpi2  xpi2  xpi2 | xpi2  xpi2  ypi2  ypi2  ypi2 | xpi2  xpi2  xpi2  ypi2  ypi2  ypi2 | xpi2  xpi2  xpi2  ypi2  ypi2  ypi2 | xpi2  ypi2  ypi2  ypi2  xpi2  xpi2  xpi2 | ypi2  ypi2  xpi2  xpi2 | ypi2  ypi2 | ypi2  xpi2  xpi2  xpi2 | ypi2  xpi2  xpi2  xpi2 | xpi2  xpi2  xpi2  ypi2 | xpi2  ypi2  ypi2  ypi2 | ypi2  ypi2  xpi2 | ypi2  xpi2  xpi2  xpi2 | xpi2  xpi2  xpi2  ypi2  ypi2  ypi2 | xpi2  xpi2  ypi2 | xpi2  xpi2  ypi2  ypi2  ypi2 | 
Repetition 008, Length 045: xpi2  ypi2  ypi2  ypi2  xpi2  xpi2  xpi2 | xpi2  ypi2  xpi2 | ypi2  ypi2 | ypi2  ypi2  ypi2  xpi2 | xpi2  xpi2  ypi2 | xpi2  ypi2  xpi2 | xpi2  ypi2 | xpi2  xpi2  xpi2  ypi2  ypi2  ypi2  xpi2 | xpi2  ypi2 | ypi2  xpi2  xpi2  xpi2 | xpi2  xpi2  xpi2  ypi2  ypi2  ypi2  xpi2 | xpi2  xpi2  xpi2  ypi2  ypi2  ypi2  xpi2 | xpi2  xpi2 | xpi2  ypi2  ypi2  ypi2 | xpi2  ypi2  xpi2 | xpi2  xpi2  xpi2 | xpi2  xpi2  xpi2 | xpi2  ypi2  ypi2  ypi2 | ypi2  ypi2  ypi2  xpi2 | xpi2  xpi2  xpi2  ypi2 | ypi2  ypi2  xpi2  xpi2 | xpi2  xpi2  xpi2  ypi2 | xpi2 | xpi2 | xpi2 | xpi2  xpi2  xpi2  ypi2  ypi2  ypi2 | ypi2  ypi2  ypi2  xpi2 | ypi2  ypi2  xpi2 | ypi2  ypi2  xpi2  xpi2  xpi2 | ypi2  ypi2  xpi2 | xpi2  ypi2  ypi2  ypi2 | ypi2 | xpi2  xpi2  xpi2  ypi2  ypi2  ypi2  xpi2 | xpi2  xpi2  xpi2  ypi2  ypi2  ypi2 | ypi2  ypi2  ypi2  xpi2 | xpi2  xpi2  ypi2  ypi2  ypi2 | xpi2  ypi2  ypi2  ypi2  xpi2  xpi2  xpi2 | xpi2  ypi2  ypi2  ypi2  xpi2  xpi2  xpi2 | xpi2  xpi2 | xpi2  xpi2 | ypi2  ypi2  ypi2 | xpi2  xpi2  xpi2 | ypi2  ypi2  xpi2  xpi2 | ypi2  ypi2  ypi2  ypi2 | xpi2  ypi2  ypi2  ypi2 | 
Repetition 009, Length 001: ypi2 | 
Repetition 009, Length 002: ypi2  xpi2 | ypi2 | 
Repetition 009, Length 003: ypi2  ypi2  xpi2  xpi2 | ypi2 | ypi2  ypi2 | 
Repetition 009, Length 004: ypi2  ypi2  xpi2 | xpi2  ypi2  ypi2  ypi2 | ypi2  ypi2  ypi2  ypi2 | xpi2  xpi2  ypi2 | 
Repetition 009, Length 005: xpi2  xpi2  xpi2  ypi2  ypi2  ypi2 | ypi2  xpi2  xpi2  xpi2 | ypi2  ypi2  xpi2  xpi2 | xpi2  ypi2 | ypi2  xpi2  xpi2  xpi2 | 
Repetition 009, Length 006: xpi2  xpi2  xpi2  ypi2 | ypi2  ypi2  ypi2  xpi2  xpi2  xpi2 | xpi2  xpi2  xpi2  ypi2 | ypi2  ypi2  ypi2  xpi2 | ypi2  ypi2  ypi2  ypi2 | ypi2  ypi2  ypi2  xpi2  xpi2  xpi2 | 
Repetition 009, Length 007: xpi2  xpi2  xpi2 | ypi2  ypi2  xpi2 | xpi2  ypi2  ypi2  ypi2  xpi2  xpi2  xpi2 | xpi2  xpi2 | ypi2  xpi2 | xpi2  xpi2  xpi2  ypi2  ypi2  ypi2  xpi2 | xpi2  ypi2  ypi2  ypi2  xpi2  xpi2  xpi2 | 
Repetition 009, Length 008: xpi2  xpi2 | ypi2  ypi2  ypi2  ypi2 | ypi2  ypi2  ypi2  xpi2  xpi2  xpi2 | ypi2  ypi2  ypi2  xpi2 | ypi2  ypi2  xpi2  xpi2 | xpi2  xpi2  xpi2  ypi2 | ypi2  xpi2 | xpi2  xpi2  ypi2 | 
Repetition 009, Length 010: xpi2  ypi2  ypi2  ypi2 | xpi2  xpi2  ypi2 | xpi2  xpi2  ypi2  ypi2  ypi2 | xpi2  ypi2  ypi2  ypi2 | xpi2  xpi2  ypi2  ypi2  ypi2 | xpi2  xpi2 | ypi2  xpi2 | ypi2  ypi2 | xpi2  xpi2  xpi2  ypi2  ypi2  ypi2 | xpi2  xpi2  xpi2  ypi2 | 
Repetition 009, Length 015: xpi2  xpi2  xpi2  ypi2  ypi2  ypi2  xpi2 | xpi2  xpi2  ypi2  ypi2  ypi2 | xpi2  xpi2  xpi2  ypi2  ypi2  ypi2 | xpi2  xpi2  xpi2  ypi2  ypi2  ypi2 | xpi2  ypi2  xpi2 | ypi2  ypi2  xpi2  xpi2 | ypi2  ypi2  ypi2  xpi2 | xpi2  xpi2  xpi2 | ypi2  ypi2  ypi2 | ypi2  ypi2  xpi2  xpi2 | xpi2  xpi2  xpi2  ypi2  ypi2  ypi2 | ypi2  ypi2  xpi2  xpi2 | xpi2  xpi2  xpi2  ypi2  ypi2  ypi2  xpi2 | xpi2  ypi2  ypi2  ypi2  xpi2  xpi2  xpi2 | xpi2  xpi2  ypi2 | 
Repetition 009, Length 020: ypi2  xpi2  xpi2  xpi2 | ypi2  ypi2  ypi2  ypi2 | ypi2  ypi2  xpi2 | ypi2  ypi2 | xpi2  ypi2  ypi2  ypi2 | ypi2  ypi2  ypi2  ypi2 | ypi2  xpi2  xpi2  xpi2 | ypi2  ypi2  ypi2 | ypi2  ypi2  xpi2  xpi2  xpi2 | xpi2 | ypi2  ypi2 | ypi2  ypi2  xpi2 | ypi2  ypi2 | xpi2  ypi2 | xpi2  ypi2  ypi2  ypi2 | ypi2  ypi2  xpi2 | ypi2  xpi2  xpi2  xpi2 | xpi2  xpi2  ypi2  ypi2  ypi2 | xpi2 | ypi2  ypi2  ypi2  xpi2 | 
Repetition 009, Length 025: xpi2  xpi2  ypi2 | xpi2  ypi2 | xpi2  xpi2  xpi2  ypi2 | ypi2  ypi2  xpi2 | xpi2  xpi2  xpi2 | ypi2  xpi2 | ypi2 | xpi2  xpi2  xpi2  ypi2  ypi2  ypi2  xpi2 | xpi2  ypi2  ypi2  ypi2  xpi2  xpi2  xpi2 | ypi2  ypi2  ypi2  xpi2  xpi2  xpi2 | ypi2 | xpi2  ypi2  ypi2  ypi2 | ypi2  ypi2  ypi2  xpi2  xpi2  xpi2 | ypi2  ypi2  xpi2 | ypi2  ypi2  xpi2  xpi2  xpi2 | ypi2  ypi2  ypi2  ypi2 | xpi2  ypi2  ypi2  ypi2 | xpi2  xpi2  xpi2  ypi2 | xpi2  xpi2  xpi2  ypi2  ypi2  ypi2 | xpi2  xpi2  xpi2  ypi2 | xpi2  xpi2  xpi2  ypi2 | ypi2  ypi2  ypi2  xpi2 | xpi2  ypi2  ypi2  ypi2 | xpi2  ypi2  ypi2  ypi2  xpi2  xpi2  xpi2 | ypi2  ypi2  ypi2  ypi2 | 
Repetition 009, Length 030: xpi2  ypi2  xpi2 | xpi2  ypi2 | ypi2  ypi2  xpi2 | ypi2  ypi2  ypi2 | ypi2  ypi2  xpi2 | ypi2  ypi2  ypi2  xpi2 | xpi2  xpi2  xpi2  ypi2  ypi2  ypi2 | ypi2 | xpi2  ypi2 | ypi2  xpi2  xpi2  xpi2 | xpi2 | ypi2  ypi2 | xpi2  xpi2  ypi2 | ypi2  ypi2  ypi2  xpi2 | xpi2 | ypi2  ypi2  ypi2 | ypi2  ypi2  xpi2 | ypi2  ypi2  xpi2  xpi2 | xpi2  ypi2 | ypi2  ypi2 | xpi2  ypi2  xpi2 | ypi2  xpi2  xpi2  xpi2 | xpi2  ypi2  ypi2  ypi2  xpi2  xpi2  xpi2 | ypi2  ypi2  xpi2  xpi2 | ypi2  ypi2  xpi2  xpi2  xpi2 | ypi2  ypi2 | ypi2  ypi2  ypi2 | ypi2  ypi2  ypi2  ypi2 | xpi2  xpi2  ypi2  ypi2  ypi2 | ypi2  xpi2 | 
Repetition 009, Length 035: ypi2 | xpi2  xpi2  xpi2 | xpi2  ypi2 | ypi2  ypi2  ypi2  xpi2 | ypi2  ypi2  ypi2  ypi2 | xpi2  xpi2  ypi2 | ypi2  ypi2  ypi2  xpi2 | xpi2  xpi2  xpi2  ypi2 | ypi2  xpi2  xpi2  xpi2 | ypi2  xpi2  xpi2  xpi2 | ypi2  ypi2  xpi2  xpi2 | ypi2  xpi2 | ypi2  ypi2  ypi2 | xpi2 | xpi2  ypi2  xpi2 | xpi2  xpi2  xpi2  ypi2  ypi2  ypi2  xpi2 | xpi2  xpi2  ypi2  ypi2  ypi2 | ypi2  ypi2  xpi2  xpi2 | ypi2  ypi2  ypi2  xpi2  xpi2  xpi2 | xpi2  ypi2  ypi2  ypi2 | xpi2  ypi2  ypi2  ypi2 | xpi2  xpi2  xpi2  ypi2  ypi2  ypi2 | xpi2  xpi2  xpi2 | ypi2  xpi2  xpi2  xpi2 | ypi2  xpi2  xpi2  xpi2 | ypi2  xpi2 | xpi2  ypi2  xpi2 | ypi2  xpi2  xpi2  xpi2 | ypi2  ypi2  xpi2  xpi2  xpi2 | xpi2  ypi2  xpi2 | ypi2 | xpi2  ypi2  xpi2 | xpi2  ypi2  xpi2 | xpi2  xpi2  ypi2 | xpi2  ypi2  ypi2  ypi2  xpi2  xpi2  xpi2 | 
Repetition 009, Length 043: xpi2  ypi2  ypi2  ypi2 | xpi2  ypi2 | xpi2  xpi2 | xpi2  ypi2 | xpi2 | ypi2  ypi2  ypi2  xpi2 | xpi2  xpi2  xpi2  ypi2  ypi2  ypi2  xpi2 | xpi2  xpi2  xpi2  ypi2 | ypi2 | ypi2  xpi2 | xpi2  ypi2  ypi2  ypi2 | xpi2  xpi2  xpi2  ypi2  ypi2  ypi2  xpi2 | xpi2  xpi2  xpi2  ypi2 | ypi2  ypi2  ypi2  xpi2  xpi2  xpi2 | xpi2  ypi2  ypi2  ypi2 | ypi2 | xpi2  ypi2 | xpi2  xpi2 | ypi2 | ypi2  ypi2  ypi2  xpi2  xpi2  xpi2 | ypi2 | xpi2  xpi2 | xpi2  xpi2  xpi2  ypi2  ypi2  ypi2  xpi2 | xpi2  xpi2 | ypi2  ypi2  xpi2  xpi2  xpi2 | ypi2  ypi2  xpi2  xpi2  xpi2 | xpi2  xpi2  ypi2 | xpi2  xpi2  xpi2  ypi2  ypi2  ypi2 | ypi2 | xpi2  ypi2  xpi2 | xpi2  ypi2  ypi2  ypi2  xpi2  xpi2  xpi2 | ypi2  ypi2  ypi2 | ypi2  ypi2  ypi2  ypi2 | ypi2  ypi2  ypi2  ypi2 | ypi2 | ypi2  ypi2  ypi2  xpi2 | ypi2  ypi2  ypi2  xpi2  xpi2  xpi2 | xpi2  ypi2 | xpi2  xpi2  xpi2  ypi2  ypi2  ypi2 | ypi2  ypi2  xpi2 | ypi2  xpi2 | xpi2  ypi2  xpi2 | ypi2  ypi2  xpi2  xpi2 | 
Repetition 009, Length 044: xpi2 | ypi2 | ypi2  ypi2  ypi2 | xpi2  xpi2  ypi2 | xpi2  xpi2  xpi2  ypi2  ypi2  ypi2  xpi2 | xpi2  xpi2  ypi2 | xpi2  xpi2 | xpi2  xpi2 | ypi2  ypi2  xpi2  xpi2 | xpi2  ypi2 | xpi2  ypi2  ypi2  ypi2  xpi2  xpi2  xpi2 | xpi2 | xpi2  ypi2  ypi2  ypi2  xpi2  xpi2  xpi2 | xpi2  xpi2  xpi2 | xpi2 | xpi2  ypi2 | xpi2  xpi2  ypi2  ypi2  ypi2 | xpi2  xpi2  xpi2  ypi2  ypi2  ypi2  xpi2 | xpi2  xpi2  xpi2  ypi2  ypi2  ypi2  xpi2 | ypi2  ypi2  xpi2  xpi2  xpi2 | ypi2  xpi2  xpi2  xpi2 | ypi2  xpi2  xpi2  xpi2 | ypi2  ypi2  ypi2  xpi2 | ypi2  xpi2 | ypi2  ypi2  ypi2  xpi2  xpi2  xpi2 | ypi2 | xpi2  xpi2  xpi2 | xpi2  ypi2 | xpi2  ypi2  ypi2  ypi2  xpi2  xpi2  xpi2 | xpi2  xpi2 | xpi2  ypi2 | ypi2  xpi2  xpi2  xpi2 | xpi2  xpi2  ypi2  ypi2  ypi2 | xpi2  ypi2  ypi2  ypi2 | xpi2  xpi2  ypi2  ypi2  ypi2 | xpi2  xpi2  xpi2 | xpi2  ypi2  ypi2  ypi2  xpi2  xpi2  xpi2 | xpi2  xpi2  xpi2  ypi2 | xpi2  ypi2  xpi2 | ypi2 | xpi2  xpi2 | xpi2  xpi2  ypi2 | ypi2  ypi2  ypi2  xpi2 | xpi2  xpi2  ypi2  ypi2  ypi2 | 
Repetition 009, Length 045: xpi2  ypi2  ypi2  ypi2  xpi2  xpi2  xpi2 | xpi2  ypi2  xpi2 | ypi2  ypi2  xpi2 | ypi2  ypi2  ypi2 | xpi2  xpi2  xpi2  ypi2  ypi2  ypi2  xpi2 | xpi2  xpi2 | xpi2  xpi2  ypi2 | xpi2  ypi2  ypi2  ypi2  xpi2  xpi2  xpi2 | ypi2  ypi2  xpi2  xpi2  xpi2 | xpi2  xpi2  xpi2  ypi2  ypi2  ypi2  xpi2 | ypi2 | xpi2  xpi2  xpi2  ypi2  ypi2  ypi2  xpi2 | xpi2  xpi2  xpi2 | ypi2  ypi2  ypi2  xpi2  xpi2  xpi2 | xpi2  ypi2  xpi2 | ypi2  ypi2  ypi2  xpi2  xpi2  xpi2 | ypi2  ypi2 | xpi2  xpi2 | ypi2  xpi2 | ypi2  ypi2  ypi2  xpi2 | xpi2 | xpi2  xpi2 | xpi2 | xpi2  ypi2  xpi2 | xpi2  xpi2  xpi2  ypi2  ypi2  ypi2  xpi2 | xpi2  ypi2  ypi2  ypi2  xpi2  xpi2  xpi2 | ypi2  ypi2  ypi2  xpi2  xpi2  xpi2 | ypi2  ypi2  xpi2 | ypi2  ypi2 | xpi2  xpi2  xpi2  ypi2  ypi2  ypi2  xpi2 | xpi2  ypi2  ypi2  ypi2  xpi2  xpi2  xpi2 | ypi2  xpi2 | ypi2  ypi2  ypi2  xpi2  xpi2  xpi2 | ypi2  ypi2  xpi2  xpi2 | ypi2  ypi2  ypi2  ypi2 | xpi2  xpi2  xpi2  ypi2  ypi2  ypi2 | xpi2  xpi2  xpi2  ypi2  ypi2  ypi2 | ypi2  ypi2  ypi2  xpi2  xpi2  xpi2 | xpi2  xpi2  xpi2  ypi2  ypi2  ypi2 | ypi2  ypi2  xpi2 | ypi2  ypi2  xpi2  xpi2 | xpi2  xpi2  ypi2 | xpi2 | xpi2  ypi2  ypi2  ypi2 | ypi2  ypi2  xpi2 | 
Repetition 010, Length 001: xpi2 | 
Repetition 010, Length 002: ypi2  ypi2 | xpi2  xpi2  ypi2  ypi2  ypi2 | 
Repetition 010, Length 003: xpi2  xpi2  xpi2  ypi2 | xpi2  xpi2  xpi2 | ypi2  ypi2  ypi2 | 
Repetition 010, Length 004: xpi2  xpi2  xpi2  ypi2  ypi2  ypi2  xpi2 | xpi2  ypi2  ypi2  ypi2  xpi2  xpi2  xpi2 | xpi2  xpi2  ypi2  ypi2  ypi2 | xpi2  xpi2  xpi2  ypi2  ypi2  ypi2  xpi2 | 
Repetition 010, Length 005: xpi2  ypi2 | xpi2 | ypi2  ypi2  ypi2  xpi2  xpi2  xpi2 | ypi2  ypi2  xpi2  xpi2 | ypi2  xpi2  xpi2  xpi2 | 
Repetition 010, Length 006: xpi2  xpi2  xpi2  ypi2  ypi2  ypi2  xpi2 | ypi2  ypi2  ypi2  xpi2 | ypi2  xpi2  xpi2  xpi2 | ypi2  ypi2  ypi2  xpi2 | xpi2 | xpi2  xpi2  xpi2  ypi2  ypi2  ypi2  xpi2 | 
Repetition 010, Length 007: xpi2  xpi2  ypi2  ypi2  ypi2 | xpi2  xpi2  xpi2  ypi2 | xpi2  xpi2  xpi2  ypi2 | xpi2  xpi2  xpi2  ypi2  ypi2  ypi2 | xpi2  xpi2  ypi2  ypi2  ypi2 | ypi2  ypi2  xpi2 | xpi2  xpi2  xpi2  ypi2  ypi2  ypi2 | 
Repetition 010, Length 008: xpi2  xpi2  ypi2  ypi2  ypi2 | xpi2 | xpi2  ypi2  xpi2 | xpi2  xpi2  xpi2 | ypi2  ypi2  xpi2 | xpi2 | ypi2  xpi2 | xpi2  xpi2  ypi2  ypi2  ypi2 | 
Repetition 010, Length 010: xpi2  xpi2  xpi2  ypi2  ypi2  ypi2 | xpi2  xpi2  ypi2 | xpi2 | xpi2  xpi2  xpi2  ypi2  ypi2  ypi2 | ypi2  ypi2  ypi2  xpi2 | ypi2  ypi2  xpi2 | xpi2  xpi2  xpi2  ypi2 | xpi2  xpi2 | ypi2  ypi2  xpi2 | ypi2  ypi2 | 
Repetition 010, Length 015: xpi2  ypi2  ypi2  ypi2 | ypi2  ypi2  ypi2  xpi2  xpi2  xpi2 | xpi2  xpi2  xpi2  ypi2  ypi2  ypi2  xpi2 | xpi2  ypi2  xpi2 | xpi2  ypi2 | xpi2  ypi2  ypi2  ypi2 | xpi2  ypi2  xpi2 | xpi2 | xpi2  xpi2  ypi2  ypi2  ypi2 | ypi2  xpi2 | xpi2  xpi2  xpi2  ypi2 | ypi2  ypi2  xpi2 | xpi2  ypi2 | xpi2  xpi2  xpi2  ypi2 | ypi2  xpi2 | 
Repetition 010, Length 020: xpi2  xpi2  xpi2  ypi2  ypi2  ypi2 | ypi2  ypi2  xpi2  xpi2 | xpi2  xpi2  xpi2  ypi2 | ypi2  ypi2  xpi2  xpi2 | xpi2 | ypi2  ypi2  ypi2 | ypi2  ypi2  ypi2  xpi2  xpi2  xpi2 | xpi2  xpi2 | xpi2  xpi2  xpi2 | xpi2  ypi2  ypi2  ypi2  xpi2  xpi2  xpi2 | xpi2  ypi2 | ypi2  ypi2  ypi2  xpi2  xpi2  xpi2 | xpi2  ypi2  xpi2 | xpi2  xpi2  ypi2  ypi2  ypi2 | ypi2  ypi2  ypi2  xpi2 | xpi2  ypi2  ypi2  ypi2 | ypi2  ypi2  xpi2  xpi2 | xpi2  xpi2 | xpi2  ypi2  ypi2  ypi2 | ypi2  ypi2  ypi2  xpi2  xpi2  xpi2 | 
Repetition 010, Length 025: ypi2  ypi2  ypi2  xpi2  xpi2  xpi2 | ypi2  ypi2  xpi2  xpi2 | ypi2  ypi2  ypi2  xpi2 | ypi2  ypi2  ypi2  xpi2 | xpi2  xpi2  ypi2 | ypi2  ypi2  xpi2  xpi2  xpi2 | xpi2  ypi2  xpi2 | ypi2  ypi2  ypi2  xpi2  xpi2  xpi2 | xpi2  xpi2  ypi2  ypi2  ypi2 | ypi2 | ypi2  ypi2 | xpi2  xpi2 | xpi2  xpi2  xpi2 | ypi2  ypi2  ypi2 | ypi2 | ypi2  ypi2  ypi2  xpi2  xpi2  xpi2 | xpi2  xpi2  xpi2 | ypi2  ypi2  ypi2 | xpi2  ypi2  ypi2  ypi2  xpi2  xpi2  xpi2 | ypi2  ypi2  xpi2  xpi2 | ypi2  ypi2  ypi2  xpi2 | xpi2  xpi2  xpi2  ypi2  ypi2  ypi2 | ypi2  ypi2  ypi2  xpi2  xpi2  xpi2 | ypi2  xpi2  xpi2  xpi2 | xpi2  xpi2 | 
Repetition 010, Length 030: xpi2  xpi2  ypi2 | xpi2 | ypi2  ypi2  xpi2 | ypi2  ypi2  ypi2  ypi2 | ypi2  ypi2 | ypi2  ypi2 | ypi2  ypi2  xpi2 | ypi2  ypi2  ypi2  xpi2  xpi2  xpi2 | xpi2  xpi2  xpi2  ypi2  ypi2  ypi2  xpi2 | xpi2  xpi2 | xpi2  xpi2  xpi2  ypi2  ypi2  ypi2  xpi2 | xpi2  xpi2 | ypi2  ypi2  xpi2 | ypi2  ypi2  ypi2  xpi2  xpi2  xpi2 | xpi2  ypi2  xpi2 | ypi2 | xpi2  xpi2  xpi2 | ypi2  ypi2  xpi2  xpi2 | ypi2 | xpi2  xpi2  xpi2  ypi2  ypi2  ypi2  xpi2 | ypi2 | ypi2  ypi2  ypi2 | ypi2  ypi2  xpi2 | xpi2  ypi2  ypi2  ypi2  xpi2  xpi2  xpi2 | ypi2 | xpi2 | ypi2  ypi2  ypi2  xpi2 | xpi2  ypi2  ypi2  ypi2  xpi2  xpi2  xpi2 | xpi2  xpi2  ypi2  ypi2  ypi2 | xpi2  ypi2  ypi2  ypi2  xpi2  xpi2  xpi2 | 
Repetition 010, Length 035: ypi2  ypi2 | xpi2  ypi2  ypi2  ypi2 | ypi2 | xpi2  xpi2  xpi2 | ypi2  ypi2  xpi2  xpi2  xpi2 | xpi2  ypi2  xpi2 | ypi2  ypi2  xpi2 | xpi2  xpi2  xpi2 | xpi2  ypi2  ypi2  ypi2  xpi2  xpi2  xpi2 | xpi2  xpi2  ypi2  ypi2  ypi2 | ypi2  ypi2  xpi2  xpi2 | xpi2  xpi2  xpi2  ypi2  ypi2  ypi2 | ypi2  ypi2  ypi2  ypi2 | ypi2 | ypi2  ypi2  xpi2  xpi2  xpi2 | ypi2  ypi2  ypi2  ypi2 | ypi2  ypi2 | xpi2  ypi2 | xpi2  xpi2  xpi2  ypi2  ypi2  ypi2  xpi2 | ypi2  xpi2 | xpi2  ypi2 | ypi2  xpi2 | xpi2  ypi2  ypi2  ypi2 | xpi2  ypi2  ypi2  ypi2 | xpi2  xpi2  xpi2 | ypi2  ypi2  ypi2 | xpi2  ypi2  ypi2  ypi2 | xpi2 | ypi2  ypi2  ypi2  ypi2 | xpi2  ypi2  xpi2 | ypi2  ypi2 | xpi2 | xpi2  ypi2  xpi2 | xpi2  xpi2  xpi2  ypi2  ypi2  ypi2 | xpi2  xpi2  xpi2  ypi2 | 
Repetition 010, Length 043: xpi2  ypi2  ypi2  ypi2  xpi2  xpi2  xpi2 | ypi2  ypi2  ypi2  xpi2 | xpi2  xpi2  xpi2  ypi2 | xpi2  xpi2  xpi2 | xpi2  xpi2  ypi2  ypi2  ypi2 | ypi2  ypi2  ypi2 | xpi2  ypi2  ypi2  ypi2 | ypi2  ypi2  ypi2 | ypi2  ypi2  xpi2  xpi2  xpi2 | xpi2  ypi2 | ypi2 | ypi2  ypi2  ypi2  xpi2  xpi2  xpi2 | ypi2  ypi2  ypi2 | ypi2  ypi2  xpi2  xpi2 | xpi2  ypi2  ypi2  ypi2 | xpi2  xpi2  xpi2  ypi2  ypi2  ypi2 | xpi2  xpi2  ypi2  ypi2  ypi2 | ypi2  xpi2 | xpi2  xpi2  xpi2  ypi2  ypi2  ypi2 | xpi2  xpi2  xpi2  ypi2  ypi2  ypi2  xpi2 | ypi2  ypi2  xpi2  xpi2 | xpi2  xpi2  xpi2  ypi2  ypi2  ypi2 | xpi2 | xpi2  xpi2  xpi2  ypi2  ypi2  ypi2 | xpi2  xpi2  xpi2 | xpi2  xpi2  xpi2 | ypi2  ypi2  xpi2  xpi2 | ypi2  ypi2  xpi2  xpi2 | xpi2  xpi2  ypi2 | ypi2  xpi2  xpi2  xpi2 | ypi2  ypi2  xpi2  xpi2 | xpi2  xpi2 | ypi2  xpi2  xpi2  xpi2 | xpi2  xpi2  ypi2  ypi2  ypi2 | xpi2  ypi2 | xpi2  ypi2  xpi2 | ypi2  ypi2  ypi2  ypi2 | xpi2  xpi2  xpi2 | xpi2  ypi2  ypi2  ypi2  xpi2  xpi2  xpi2 | xpi2 | xpi2  ypi2  ypi2  ypi2 | xpi2  xpi2  xpi2  ypi2  ypi2  ypi2 | xpi2 | 
Repetition 010, Length 044: ypi2  ypi2  xpi2 | ypi2  xpi2  xpi2  xpi2 | xpi2  xpi2  xpi2  ypi2  ypi2  ypi2 | ypi2  xpi2  xpi2  xpi2 | xpi2  ypi2  xpi2 | xpi2  xpi2  xpi2  ypi2 | ypi2  ypi2  xpi2  xpi2 | ypi2  ypi2  xpi2 | ypi2  ypi2 | xpi2  xpi2  ypi2  ypi2  ypi2 | ypi2 | xpi2  ypi2  xpi2 | xpi2  xpi2  xpi2  ypi2  ypi2  ypi2 | xpi2  xpi2  ypi2  ypi2  ypi2 | ypi2  ypi2 | xpi2  xpi2  xpi2  ypi2  ypi2  ypi2  xpi2 | xpi2  xpi2  xpi2  ypi2  ypi2  ypi2 | ypi2  ypi2  ypi2  xpi2 | xpi2  xpi2  ypi2 | ypi2 | ypi2  ypi2  ypi2  xpi2 | xpi2  xpi2  xpi2  ypi2 | xpi2  xpi2  xpi2  ypi2  ypi2  ypi2  xpi2 | ypi2  ypi2  ypi2  xpi2 | xpi2  ypi2  ypi2  ypi2 | ypi2  xpi2  xpi2  xpi2 | xpi2  xpi2  ypi2 | xpi2  xpi2 | xpi2  xpi2  xpi2  ypi2  ypi2  ypi2 | xpi2  ypi2  ypi2  ypi2  xpi2  xpi2  xpi2 | ypi2 | ypi2  ypi2  ypi2  xpi2 | ypi2  ypi2  xpi2  xpi2 | xpi2  xpi2 | ypi2  xpi2  xpi2  xpi2 | ypi2  ypi2  ypi2 | xpi2  xpi2  xpi2  ypi2 | ypi2  ypi2  xpi2 | ypi2 | ypi2  ypi2  ypi2  xpi2 | xpi2  xpi2  xpi2  ypi2  ypi2  ypi2  xpi2 | xpi2  xpi2  xpi2  ypi2 | ypi2  ypi2  xpi2 | ypi2  xpi2 | 
Repetition 010, Length 045: ypi2  ypi2  ypi2  ypi2 | xpi2  ypi2  xpi2 | ypi2  ypi2  ypi2  xpi2  xpi2  xpi2 | ypi2  ypi2  xpi2 | ypi2  ypi2 | xpi2  ypi2 | ypi2  ypi2  ypi2  xpi2  xpi2  xpi2 | ypi2  ypi2  xpi2 | ypi2  ypi2 | xpi2 | xpi2  xpi2  xpi2  ypi2  ypi2  ypi2  xpi2 | ypi2  xpi2 | ypi2  ypi2  ypi2  xpi2 | ypi2  ypi2  xpi2  xpi2  xpi2 | xpi2 | ypi2  ypi2  ypi2 | ypi2  ypi2  ypi2 | ypi2  ypi2  xpi2 | xpi2  xpi2  xpi2  ypi2  ypi2  ypi2 | xpi2 | xpi2  ypi2 | xpi2  xpi2  xpi2  ypi2  ypi2  ypi2 | xpi2  xpi2  ypi2 | xpi2  ypi2  xpi2 | xpi2  xpi2  xpi2  ypi2  ypi2  ypi2 | xpi2  xpi2  xpi2  ypi2  ypi2  ypi2  xpi2 | xpi2 | ypi2  ypi2  ypi2 | ypi2  xpi2 | ypi2  xpi2 | xpi2  ypi2 | ypi2  ypi2  ypi2  xpi2  xpi2  xpi2 | xpi2  xpi2 | xpi2  xpi2  ypi2  ypi2  ypi2 | xpi2  ypi2  ypi2  ypi2 | ypi2 | ypi2  ypi2  ypi2  xpi2  xpi2  xpi2 | xpi2  xpi2  xpi2  ypi2  ypi2  ypi2 | ypi2  ypi2  xpi2  xpi2  xpi2 | xpi2  xpi2  ypi2  ypi2  ypi2 | xpi2  ypi2  ypi2  ypi2  xpi2  xpi2  xpi2 | ypi2  ypi2 | ypi2  ypi2  ypi2  xpi2 | ypi2 | ypi2  ypi2 | 
Repetition 011, Length 001: xpi2  ypi2  ypi2  ypi2  xpi2  xpi2  xpi2 | 
Repetition 011, Length 002: xpi2  xpi2  ypi2 | ypi2  ypi2  xpi2  xpi2  xpi2 | 
Repetition 011, Length 003: ypi2  ypi2  ypi2  xpi2  xpi2  xpi2 | ypi2  ypi2  ypi2  ypi2 | xpi2  ypi2 | 
Repetition 011, Length 004: xpi2  xpi2  ypi2 | ypi2  ypi2  xpi2  xpi2 | ypi2 | ypi2  ypi2  ypi2 | 
Repetition 011, Length 005: ypi2  ypi2  ypi2  xpi2 | xpi2  xpi2  ypi2 | ypi2  ypi2 | ypi2 | ypi2  xpi2 | 
Repetition 011, Length 006: xpi2  xpi2  ypi2  ypi2  ypi2 | ypi2  xpi2  xpi2  xpi2 | xpi2  ypi2 | xpi2  xpi2  xpi2  ypi2  ypi2  ypi2 | xpi2 | xpi2  xpi2 | 
Repetition 011, Length 007: xpi2  xpi2  ypi2  ypi2  ypi2 | ypi2 | xpi2  xpi2  xpi2  ypi2  ypi2  ypi2 | xpi2  xpi2  xpi2 | xpi2  ypi2  xpi2 | xpi2  xpi2  xpi2 | ypi2  xpi2  xpi2  xpi2 | 
Repetition 011, Length 008: ypi2  ypi2  ypi2 | xpi2  xpi2  xpi2  ypi2  ypi2  ypi2  xpi2 | ypi2  ypi2  ypi2 | xpi2  ypi2 | ypi2  ypi2  ypi2  ypi2 | xpi2  xpi2  xpi2  ypi2  ypi2  ypi2 | ypi2  xpi2  xpi2  xpi2 | xpi2  xpi2  ypi2  ypi2  ypi2 | 
Repetition 011, Length 010: ypi2  ypi2 | xpi2  xpi2  ypi2  ypi2  ypi2 | xpi2  xpi2 | xpi2  xpi2  xpi2  ypi2  ypi2  ypi2 | ypi2  xpi2  xpi2  xpi2 | ypi2  ypi2  xpi2  xpi2  xpi2 | ypi2  ypi2  xpi2  xpi2  xpi2 | ypi2  ypi2  ypi2  ypi2 | xpi2  ypi2 | ypi2  ypi2  ypi2  xpi2 | 
Repetition 011, Length 015: xpi2  xpi2  xpi2  ypi2 | ypi2  ypi2  xpi2  xpi2  xpi2 | ypi2 | xpi2  xpi2  xpi2  ypi2  ypi2  ypi2 | xpi2  xpi2  xpi2 | ypi2  ypi2  ypi2 | xpi2  xpi2  ypi2  ypi2  ypi2 | ypi2  ypi2  xpi2 | ypi2  xpi2  xpi2  xpi2 | xpi2  xpi2  xpi2  ypi2  ypi2  ypi2  xpi2 | xpi2  ypi2  xpi2 | xpi2 | xpi2  ypi2  ypi2  ypi2  xpi2  xpi2  xpi2 | ypi2  ypi2  ypi2  xpi2  xpi2  xpi2 | ypi2  xpi2 | 
Repetition 011, Length 020: xpi2  ypi2 | ypi2  ypi2 | xpi2  xpi2  xpi2  ypi2  ypi2  ypi2 | ypi2  xpi2 | xpi2  xpi2  xpi2 | ypi2  ypi2  ypi2 | xpi2  ypi2  ypi2  ypi2  xpi2  xpi2  xpi2 | xpi2  xpi2  xpi2  ypi2  ypi2  ypi2  xpi2 | xpi2  xpi2  xpi2 | ypi2  ypi2  ypi2  xpi2  xpi2  xpi2 | ypi2 | xpi2  ypi2  ypi2  ypi2  xpi2  xpi2  xpi2 | xpi2  xpi2  ypi2  ypi2  ypi2 | xpi2  ypi2  ypi2  ypi2 | xpi2  xpi2  ypi2  ypi2  ypi2 | xpi2  ypi2 | ypi2  ypi2  ypi2  ypi2 | xpi2  xpi2  ypi2 | xpi2  ypi2  ypi2  ypi2 | xpi2  xpi2  ypi2  ypi2  ypi2 | 
Repetition 011, Length 025: ypi2  xpi2 | ypi2  xpi2 | ypi2  ypi2  xpi2 | xpi2  xpi2  xpi2  ypi2  ypi2  ypi2  xpi2 | xpi2  xpi2 | ypi2  ypi2  xpi2  xpi2  xpi2 | xpi2  ypi2 | ypi2  ypi2  ypi2 | ypi2  ypi2  xpi2  xpi2  xpi2 | xpi2  xpi2  ypi2  ypi2  ypi2 | ypi2  ypi2  ypi2  xpi2  xpi2  xpi2 | ypi2  ypi2  xpi2  xpi2  xpi2 | ypi2  ypi2  ypi2 | xpi2  ypi2  ypi2  ypi2 | xpi2  ypi2  xpi2 | xpi2  xpi2  xpi2 | xpi2  xpi2  xpi2  ypi2  ypi2  ypi2 | ypi2  xpi2  xpi2  xpi2 | xpi2  ypi2 | xpi2  xpi2  xpi2 | xpi2  xpi2  xpi2 | ypi2  ypi2  xpi2  xpi2 | ypi2  xpi2  xpi2  xpi2 | xpi2  xpi2  xpi2  ypi2 | ypi2  ypi2  xpi2 | 
Repetition 011, Length 030: xpi2  ypi2 | xpi2  xpi2  xpi2 | ypi2 | xpi2  xpi2  xpi2 | ypi2  xpi2 | xpi2  ypi2  ypi2  ypi2 | ypi2  ypi2  ypi2  ypi2 | xpi2  ypi2 | xpi2  xpi2  ypi2 | xpi2  xpi2  xpi2  ypi2 | xpi2 | xpi2  xpi2  xpi2  ypi2 | xpi2  xpi2 | ypi2  xpi2  xpi2  xpi2 | xpi2  ypi2  xpi2 | ypi2  xpi2  xpi2  xpi2 | xpi2  xpi2  xpi2  ypi2  ypi2  ypi2 | xpi2  xpi2  xpi2 | ypi2  xpi2 | xpi2  ypi2  ypi2  ypi2 | ypi2  xpi2 | ypi2  ypi2  xpi2 | ypi2  ypi2  xpi2  xpi2 | ypi2  ypi2  xpi2  xpi2 | xpi2  xpi2  xpi2  ypi2  ypi2  ypi2  xpi2 | xpi2  ypi2 | ypi2  ypi2  xpi2  xpi2 | xpi2  ypi2  ypi2  ypi2 | ypi2  ypi2  xpi2 | ypi2  ypi2  xpi2  xpi2  xpi2 | 
Repetition 011, Length 035: ypi2  ypi2  xpi2  xpi2  xpi2 | xpi2  xpi2  xpi2  ypi2  ypi2  ypi2 | ypi2  ypi2  xpi2 | xpi2  xpi2 | ypi2  ypi2  ypi2  xpi2  xpi2  xpi2 | xpi2 | ypi2  ypi2  ypi2  xpi2 | xpi2  ypi2  xpi2 | xpi2  xpi2  xpi2  ypi2  ypi2  ypi2  xpi2 | ypi2  ypi2  ypi2  xpi2 | xpi2  ypi2  ypi2  ypi2  xpi2  xpi2  xpi2 | xpi2  xpi2  xpi2  ypi2  ypi2  ypi2  xpi2 | ypi2  ypi2 | xpi2  xpi2  xpi2  ypi2  ypi2  ypi2 | xpi2  xpi2  xpi2  ypi2  ypi2  ypi2 | ypi2  ypi2  xpi2  xpi2  xpi2 | xpi2  xpi2  ypi2  ypi2  ypi2 | xpi2  xpi2  xpi2  ypi2 | xpi2  ypi2  xpi2 | xpi2  xpi2 | xpi2  xpi2  xpi2  ypi2  ypi2  ypi2 | xpi2  ypi2 | ypi2  ypi2  ypi2  xpi2  xpi2  xpi2 | ypi2  ypi2  xpi2 | xpi2  xpi2  ypi2 | ypi2  ypi2  ypi2  ypi2 | xpi2  ypi2  ypi2  ypi2 | xpi2  xpi2  xpi2  ypi2  ypi2  ypi2  xpi2 | xpi2  xpi2  xpi2  ypi2 | xpi2  xpi2  ypi2 | ypi2 | xpi2  ypi2  ypi2  ypi2  xpi2  xpi2  xpi2 | xpi2  ypi2  ypi2  ypi2  xpi2  xpi2  xpi2 | xpi2  xpi2  xpi2 | xpi2  ypi2 | 
Repetition 011, Length 043: xpi2  xpi2  ypi2 | xpi2 | xpi2  ypi2  ypi2  ypi2  xpi2  xpi2  xpi2 | ypi2  ypi2  ypi2  ypi2 | xpi2  ypi2 | xpi2  xpi2  xpi2 | xpi2  xpi2  ypi2 | ypi2  xpi2 | xpi2  xpi2  xpi2  ypi2  ypi2  ypi2  xpi2 | ypi2  ypi2  ypi2  ypi2 | xpi2  xpi2 | ypi2  ypi2  ypi2 | xpi2  ypi2  xpi2 | xpi2  xpi2  xpi2  ypi2  ypi2  ypi2 | xpi2  xpi2  xpi2  ypi2  ypi2  ypi2 | xpi2  xpi2  xpi2  ypi2  ypi2  ypi2 | xpi2  xpi2  xpi2 | ypi2  xpi2  xpi2  xpi2 | ypi2  xpi2 | xpi2  xpi2  xpi2  ypi2  ypi2  ypi2  xpi2 | ypi2  ypi2  ypi2  ypi2 | ypi2  ypi2  xpi2 | xpi2  xpi2  xpi2  ypi2  ypi2  ypi2  xpi2 | xpi2  ypi2  xpi2 | xpi2  xpi2  ypi2  ypi2  ypi2 | xpi2  xpi2  ypi2 | xpi2  xpi2  xpi2  ypi2 | xpi2  xpi2  xpi2  ypi2  ypi2  ypi2  xpi2 | xpi2  xpi2  xpi2 | ypi2  xpi2 | xpi2  xpi2  ypi2 | ypi2  ypi2  ypi2  xpi2  xpi2  xpi2 | xpi2  ypi2  xpi2 | xpi2  ypi2  ypi2  ypi2  xpi2  xpi2  xpi2 | ypi2  ypi2  xpi2 | ypi2  ypi2  xpi2 | xpi2  xpi2  xpi2 | ypi2  ypi2  xpi2 | xpi2  xpi2  xpi2 | ypi2  ypi2  ypi2  xpi2  xpi2  xpi2 | xpi2  ypi2  xpi2 | xpi2  ypi2  ypi2  ypi2  xpi2  xpi2  xpi2 | ypi2  ypi2  ypi2 | 
Repetition 011, Length 044: xpi2  ypi2  xpi2 | ypi2 | ypi2  ypi2  ypi2  ypi2 | ypi2  ypi2  ypi2 | ypi2 | xpi2  ypi2  ypi2  ypi2  xpi2  xpi2  xpi2 | xpi2  ypi2  xpi2 | xpi2  ypi2  ypi2  ypi2  xpi2  xpi2  xpi2 | xpi2  ypi2  xpi2 | xpi2  xpi2  ypi2 | xpi2  ypi2  xpi2 | ypi2  ypi2  ypi2  xpi2 | xpi2  ypi2  ypi2  ypi2 | xpi2 | ypi2  ypi2  xpi2 | xpi2  xpi2  ypi2  ypi2  ypi2 | ypi2  ypi2  ypi2 | ypi2  xpi2  xpi2  xpi2 | xpi2  xpi2  xpi2  ypi2 | ypi2  ypi2  ypi2  ypi2 | ypi2  xpi2  xpi2  xpi2 | ypi2  ypi2  ypi2  xpi2  xpi2  xpi2 | xpi2  ypi2  xpi2 | xpi2  xpi2  xpi2 | xpi2  xpi2  xpi2 | ypi2  ypi2  ypi2  xpi2 | ypi2  ypi2  ypi2  ypi2 | xpi2  xpi2  xpi2  ypi2 | ypi2  ypi2  ypi2 | xpi2  ypi2  ypi2  ypi2  xpi2  xpi2  xpi2 | ypi2  ypi2  xpi2  xpi2  xpi2 | ypi2  ypi2  ypi2  xpi2  xpi2  xpi2 | ypi2  ypi2  ypi2 | xpi2  xpi2  ypi2 | xpi2  xpi2  xpi2  ypi2  ypi2  ypi2  xpi2 | ypi2  ypi2 | ypi2  ypi2  xpi2 | xpi2  xpi2  xpi2  ypi2  ypi2  ypi2  xpi2 | ypi2  ypi2  ypi2 | ypi2  ypi2  xpi2  xpi2 | ypi2  ypi2  xpi2  xpi2  xpi2 | ypi2  ypi2  ypi2 | xpi2  ypi2 | xpi2  xpi2  xpi2 | 
Repetition 011, Length 045: ypi2  ypi2  xpi2  xpi2 | xpi2  xpi2 | xpi2  ypi2  ypi2  ypi2  xpi2  xpi2  xpi2 | xpi2  ypi2  ypi2  ypi2  xpi2  xpi2  xpi2 | ypi2  ypi2  ypi2  xpi2  xpi2  xpi2 | ypi2  ypi2  xpi2  xpi2 | xpi2  xpi2  xpi2  ypi2  ypi2  ypi2 | ypi2  ypi2 | xpi2  ypi2  ypi2  ypi2 | xpi2  xpi2 | ypi2  ypi2  ypi2 | xpi2  xpi2  xpi2  ypi2  ypi2  ypi2  xpi2 | ypi2  ypi2  ypi2  xpi2  xpi2  xpi2 | ypi2  ypi2  ypi2 | ypi2  ypi2  xpi2  xpi2 | ypi2  ypi2  xpi2 | xpi2  xpi2  xpi2 | ypi2  ypi2 | xpi2 | ypi2  ypi2  ypi2  xpi2 | xpi2  xpi2  ypi2  ypi2  ypi2 | xpi2  xpi2  xpi2  ypi2  ypi2  ypi2  xpi2 | ypi2  ypi2 | ypi2 | xpi2  xpi2 | ypi2  ypi2  ypi2  xpi2  xpi2  xpi2 | xpi2  xpi2  ypi2  ypi2  ypi2 | xpi2  ypi2 | ypi2 | ypi2  xpi2  xpi2  xpi2 | ypi2  ypi2 | ypi2  ypi2  xpi2 | xpi2  ypi2  ypi2  ypi2  xpi2  xpi2  xpi2 | xpi2  xpi2  xpi2  ypi2 | xpi2  ypi2 | ypi2  xpi2 | xpi2  ypi2  ypi2  ypi2  xpi2  xpi2  xpi2 | ypi2  ypi2  xpi2  xpi2  xpi2 | ypi2  ypi2  ypi2  xpi2  xpi2  xpi2 | ypi2  ypi2  ypi2  ypi2 | ypi2  ypi2  ypi2  ypi2 | xpi2  ypi2  ypi2  ypi2 | xpi2  xpi2  ypi2 | ypi2  ypi2  xpi2  xpi2 | xpi2  xpi2  xpi2 | 
Repetition 012, Length 001: ypi2  ypi2  ypi2  ypi2 | 
Repetition 012, Length 002: xpi2  xpi2  xpi2  ypi2  ypi2  ypi2 | ypi2  ypi2  ypi2 | 
Repetition 012, Length 003: ypi2  ypi2  ypi2 | ypi2  ypi2  ypi2  ypi2 | xpi2  ypi2 | 
Repetition 012, Length 004: xpi2  ypi2  ypi2  ypi2 | xpi2  ypi2  ypi2  ypi2 | ypi2  xpi2 | xpi2  xpi2  ypi2 | 
Repetition 012, Length 005: ypi2  ypi2 | xpi2  ypi2  ypi2  ypi2 | ypi2  ypi2  ypi2  xpi2  xpi2  xpi2 | xpi2  xpi2  xpi2  ypi2  ypi2  ypi2  xpi2 | xpi2  xpi2  xpi2  ypi2  ypi2  ypi2  xpi2 | 
Repetition 012, Length 006: ypi2  ypi2 | xpi2 | ypi2 | ypi2  ypi2  ypi2  xpi2 | xpi2  xpi2  ypi2  ypi2  ypi2 | ypi2  ypi2 | 
Repetition 012, Length 007: xpi2 | xpi2  ypi2  ypi2  ypi2  xpi2  xpi2  xpi2 | xpi2  ypi2  xpi2 | ypi2  ypi2  ypi2  ypi2 | xpi2  ypi2  ypi2  ypi2  xpi2  xpi2  xpi2 | xpi2  xpi2  xpi2  ypi2  ypi2  ypi2 | xpi2  xpi2  xpi2  ypi2  ypi2  ypi2  xpi2 | 
Repetition 012, Length 008: xpi2 | xpi2  xpi2  xpi2  ypi2  ypi2  ypi2  xpi2 | ypi2  ypi2  xpi2  xpi2 | ypi2  ypi2  xpi2  xpi2  xpi2 | ypi2  xpi2 | xpi2  xpi2  ypi2 | xpi2  xpi2  xpi2  ypi2 | ypi2  ypi2  xpi2  xpi2 | 
Repetition 012, Length 010: xpi2  xpi2  xpi2  ypi2  ypi2  ypi2 | ypi2  ypi2  ypi2 | ypi2  ypi2  xpi2  xpi2  xpi2 | ypi2  ypi2  ypi2  xpi2  xpi2  xpi2 | xpi2  xpi2  xpi2  ypi2  ypi2  ypi2 | ypi2  ypi2  xpi2  xpi2  xpi2 | xpi2  xpi2  xpi2  ypi2  ypi2  ypi2  xpi2 | ypi2  ypi2  ypi2  xpi2 | ypi2  ypi2  ypi2 | xpi2  ypi2  ypi2  ypi2 | 
Repetition 012, Length 015: ypi2  ypi2  ypi2  xpi2  xpi2  xpi2 | ypi2  xpi2  xpi2  xpi2 | xpi2  ypi2  ypi2  ypi2 | ypi2  ypi2 | xpi2  ypi2  ypi2  ypi2 | xpi2  xpi2  ypi2 | xpi2  xpi2  xpi2  ypi2  ypi2  ypi2  xpi2 | ypi2  ypi2  ypi2  xpi2 | ypi2  ypi2  xpi2 | ypi2  ypi2  xpi2  xpi2 | xpi2  ypi2  ypi2  ypi2  xpi2  xpi2  xpi2 | xpi2  xpi2  xpi2  ypi2  ypi2  ypi2  xpi2 | xpi2  xpi2 | xpi2  xpi2  ypi2  ypi2  ypi2 | xpi2  xpi2  xpi2  ypi2  ypi2  ypi2  xpi2 | 
Repetition 012, Length 020: ypi2  ypi2  ypi2  xpi2 | ypi2  ypi2  ypi2  xpi2  xpi2  xpi2 | xpi2  xpi2  xpi2 | ypi2  ypi2  ypi2  xpi2  xpi2  xpi2 | xpi2  xpi2 | ypi2  xpi2  xpi2  xpi2 | xpi2  xpi2  ypi2  ypi2  ypi2 | xpi2 | xpi2  ypi2  ypi2  ypi2 | ypi2  ypi2  xpi2 | ypi2  xpi2  xpi2  xpi2 | xpi2  ypi2 | xpi2  xpi2  xpi2 | xpi2  ypi2 | ypi2 | ypi2  ypi2  ypi2 | xpi2  ypi2 | xpi2  xpi2  xpi2  ypi2  ypi2  ypi2 | xpi2  xpi2  xpi2 | xpi2  ypi2  ypi2  ypi2 | 
Repetition 012, Length 025: xpi2  xpi2  ypi2 | xpi2  ypi2  ypi2  ypi2  xpi2  xpi2  xpi2 | xpi2  ypi2 | xpi2  xpi2  xpi2 | xpi2  xpi2  xpi2 | ypi2  xpi2 | ypi2  ypi2  ypi2 | ypi2  xpi2  xpi2  xpi2 | ypi2  ypi2  ypi2  xpi2 | ypi2  xpi2  xpi2  xpi2 | xpi2  xpi2  xpi2 | ypi2  ypi2  ypi2  ypi2 | xpi2  xpi2  xpi2 | ypi2  ypi2 | xpi2  ypi2  ypi2  ypi2 | xpi2  xpi2  ypi2 | xpi2  ypi2  ypi2  ypi2 | ypi2 | xpi2  ypi2  ypi2  ypi2 | xpi2  ypi2  xpi2 | xpi2  ypi2  xpi2 | xpi2  xpi2  xpi2  ypi2  ypi2  ypi2 | ypi2  ypi2  xpi2 | ypi2  ypi2  xpi2 | xpi2  ypi2 | 
Repetition 012, Length 030: ypi2  xpi2 | xpi2  ypi2 | xpi2  ypi2  ypi2  ypi2 | xpi2 | ypi2  ypi2  ypi2  xpi2  xpi2  xpi2 | ypi2  ypi2  ypi2  xpi2 | xpi2  ypi2 | xpi2 | ypi2  ypi2  xpi2  xpi2  xpi2 | ypi2  xpi2 | ypi2  ypi2  ypi2 | xpi2  ypi2  ypi2  ypi2 | xpi2  xpi2  xpi2  ypi2  ypi2  ypi2  xpi2 | xpi2  xpi2  xpi2 | ypi2  ypi2  xpi2  xpi2  xpi2 | xpi2  xpi2 | ypi2  ypi2  ypi2 | ypi2  xpi2  xpi2  xpi2 | ypi2  xpi2 | xpi2  xpi2  xpi2  ypi2  ypi2  ypi2 | ypi2  ypi2  xpi2 | xpi2  ypi2  ypi2  ypi2 | ypi2 | ypi2  ypi2  ypi2  ypi2 | xpi2  ypi2  xpi2 | xpi2  xpi2  ypi2 | ypi2  ypi2  ypi2 | ypi2  ypi2  ypi2  xpi2  xpi2  xpi2 | ypi2  xpi2 | ypi2  ypi2  ypi2  xpi2 | 
Repetition 012, Length 035: ypi2  ypi2  ypi2 | ypi2  ypi2  ypi2  xpi2  xpi2  xpi2 | ypi2  ypi2  xpi2 | xpi2  xpi2  xpi2  ypi2  ypi2  ypi2 | xpi2  xpi2  ypi2  ypi2  ypi2 | xpi2  xpi2  xpi2  ypi2 | ypi2  ypi2  xpi2  xpi2 | ypi2  ypi2 | xpi2  xpi2  xpi2  ypi2 | ypi2  ypi2  xpi2  xpi2  xpi2 | xpi2  xpi2  ypi2 | xpi2  ypi2  ypi2  ypi2  xpi2  xpi2  xpi2 | xpi2  xpi2  xpi2  ypi2  ypi2  ypi2 | xpi2  ypi2 | ypi2  xpi2 | ypi2  ypi2  ypi2 | ypi2  ypi2  xpi2  xpi2 | xpi2 | ypi2  xpi2 | xpi2  xpi2  xpi2  ypi2  ypi2  ypi2  xpi2 | ypi2 | ypi2  ypi2  xpi2  xpi2 | xpi2  xpi2  xpi2  ypi2  ypi2  ypi2 | xpi2  xpi2  ypi2 | ypi2  ypi2  xpi2 | ypi2  ypi2  ypi2  xpi2  xpi2  xpi2 | xpi2  xpi2  ypi2  ypi2  ypi2 | xpi2  ypi2 | ypi2  xpi2  xpi2  xpi2 | ypi2 | ypi2  ypi2  ypi2  ypi2 | xpi2 | xpi2  xpi2  ypi2  ypi2  ypi2 | xpi2  ypi2 | ypi2  ypi2  ypi2  ypi2 | 
Repetition 012, Length 043: ypi2 | ypi2  ypi2  ypi2 | xpi2  ypi2  ypi2  ypi2 | xpi2  xpi2  xpi2  ypi2  ypi2  ypi2 | xpi2  xpi2  xpi2  ypi2  ypi2  ypi2 | xpi2  xpi2 | xpi2  xpi2  xpi2  ypi2  ypi2  ypi2  xpi2 | xpi2  ypi2 | xpi2  xpi2  xpi2  ypi2  ypi2  ypi2  xpi2 | ypi2 | ypi2  ypi2 | xpi2  xpi2  xpi2  ypi2  ypi2  ypi2  xpi2 | ypi2  ypi2  xpi2  xpi2 | ypi2  ypi2  ypi2 | xpi2  xpi2 | xpi2  xpi2  xpi2 | ypi2  ypi2  ypi2  xpi2 | xpi2 | xpi2  xpi2  xpi2  ypi2  ypi2  ypi2  xpi2 | xpi2  ypi2  ypi2  ypi2  xpi2  xpi2  xpi2 | xpi2  xpi2 | ypi2  ypi2  xpi2  xpi2 | xpi2  ypi2  xpi2 | ypi2  ypi2  ypi2  xpi2 | xpi2  xpi2  ypi2 | xpi2 | xpi2  xpi2  xpi2  ypi2  ypi2  ypi2  xpi2 | xpi2  xpi2 | ypi2  ypi2  ypi2  xpi2  xpi2  xpi2 | xpi2  xpi2  xpi2  ypi2  ypi2  ypi2  xpi2 | ypi2  xpi2  xpi2  xpi2 | xpi2  ypi2  ypi2  ypi2  xpi2  xpi2  xpi2 | xpi2  xpi2  ypi2  ypi2  ypi2 | xpi2  xpi2  ypi2 | xpi2  ypi2 | ypi2  ypi2  xpi2 | xpi2  xpi2  xpi2 | xpi2  ypi2 | xpi2  xpi2  ypi2 | xpi2  ypi2  ypi2  ypi2 | xpi2  xpi2  xpi2  ypi2  ypi2  ypi2 | ypi2  xpi2  xpi2  xpi2 | ypi2  ypi2  ypi2  xpi2  xpi2  xpi2 | 
Repetition 012, Length 044: ypi2  ypi2  xpi2  xpi2 | xpi2  xpi2  ypi2  ypi2  ypi2 | xpi2  xpi2  ypi2 | xpi2  xpi2  xpi2  ypi2  ypi2  ypi2 | xpi2  ypi2  xpi2 | xpi2  xpi2 | ypi2  ypi2 | xpi2  xpi2  xpi2  ypi2  ypi2  ypi2  xpi2 | xpi2  ypi2  ypi2  ypi2 | xpi2  ypi2 | ypi2  ypi2  ypi2  ypi2 | xpi2  xpi2  xpi2  ypi2  ypi2  ypi2 | xpi2  xpi2 | ypi2 | ypi2  ypi2  ypi2  ypi2 | ypi2  ypi2  ypi2  xpi2 | ypi2  ypi2  xpi2 | xpi2 | xpi2  xpi2  xpi2  ypi2  ypi2  ypi2 | ypi2  ypi2 | ypi2  ypi2  xpi2  xpi2  xpi2 | ypi2  ypi2  ypi2  ypi2 | ypi2  ypi2  ypi2  xpi2  xpi2  xpi2 | ypi2  xpi2 | xpi2  xpi2  xpi2  ypi2  ypi2  ypi2  xpi2 | xpi2  xpi2  xpi2 | ypi2  ypi2  xpi2  xpi2  xpi2 | ypi2  ypi2  xpi2  xpi2  xpi2 | xpi2  ypi2  ypi2  ypi2  xpi2  xpi2  xpi2 | ypi2  ypi2  ypi2  xpi2 | xpi2 | ypi2  ypi2  xpi2  xpi2  xpi2 | xpi2  ypi2  ypi2  ypi2  xpi2  xpi2  xpi2 | xpi2  xpi2  xpi2  ypi2  ypi2  ypi2  xpi2 | ypi2  ypi2  xpi2  xpi2  xpi2 | ypi2  xpi2 | xpi2  xpi2  ypi2  ypi2  ypi2 | xpi2  xpi2  xpi2  ypi2  ypi2  ypi2  xpi2 | ypi2  xpi2 | xpi2  xpi2  xpi2  ypi2  ypi2  ypi2  xpi2 | ypi2  ypi2 | ypi2  ypi2  ypi2  ypi2 | ypi2  ypi2  xpi2 | xpi2  ypi2  xpi2 | 
Repetition 012, Length 045: ypi2  xpi2  xpi2  xpi2 | ypi2  xpi2 | xpi2  ypi2  ypi2  ypi2 | ypi2  ypi2  xpi2  xpi2  xpi2 | xpi2  ypi2  ypi2  ypi2 | ypi2 | xpi2  xpi2  ypi2 | ypi2  ypi2  ypi2  xpi2 | xpi2  ypi2  xpi2 | ypi2  xpi2 | xpi2  xpi2  xpi2  ypi2  ypi2  ypi2  xpi2 | xpi2  ypi2 | ypi2  ypi2  ypi2  xpi2  xpi2  xpi2 | xpi2  ypi2  ypi2  ypi2  xpi2  xpi2  xpi2 | xpi2  ypi2  ypi2  ypi2 | xpi2  xpi2  ypi2  ypi2  ypi2 | ypi2  ypi2  xpi2  xpi2  xpi2 | xpi2  xpi2  xpi2  ypi2 | ypi2  ypi2  ypi2  xpi2  xpi2  xpi2 | ypi2  ypi2  ypi2  ypi2 | ypi2  xpi2  xpi2  xpi2 | xpi2  xpi2  xpi2 | ypi2  ypi2  xpi2  xpi2 | xpi2  ypi2  xpi2 | xpi2  ypi2 | ypi2  ypi2  ypi2  xpi2  xpi2  xpi2 | ypi2  ypi2  ypi2  ypi2 | xpi2  xpi2  xpi2  ypi2 | xpi2  xpi2  ypi2 | ypi2  xpi2  xpi2  xpi2 | xpi2  xpi2  ypi2  ypi2  ypi2 | xpi2  xpi2  ypi2 | ypi2  xpi2  xpi2  xpi2 | ypi2  ypi2  xpi2  xpi2 | xpi2  xpi2  ypi2 | ypi2  ypi2  xpi2  xpi2  xpi2 | xpi2  ypi2  ypi2  ypi2 | xpi2  xpi2 | xpi2  xpi2  ypi2  ypi2  ypi2 | xpi2  xpi2  xpi2 | xpi2  ypi2  ypi2  ypi2 | ypi2  ypi2  xpi2  xpi2 | ypi2  ypi2  ypi2  xpi2  xpi2  xpi2 | ypi2  ypi2  xpi2  xpi2  xpi2 | ypi2  ypi2  xpi2  xpi2 | 
Repetition 013, Length 001: xpi2  ypi2  ypi2  ypi2  xpi2  xpi2  xpi2 | 
Repetition 013, Length 002: xpi2  ypi2  ypi2  ypi2 | xpi2  xpi2  xpi2 | 
Repetition 013, Length 003: ypi2  ypi2  ypi2  xpi2 | xpi2  xpi2  xpi2 | ypi2  ypi2  xpi2  xpi2 | 
Repetition 013, Length 004: xpi2  xpi2  ypi2  ypi2  ypi2 | xpi2  ypi2  xpi2 | ypi2  ypi2  ypi2  xpi2  xpi2  xpi2 | ypi2  xpi2  xpi2  xpi2 | 
Repetition 013, Length 005: xpi2  xpi2  ypi2 | ypi2  ypi2  xpi2  xpi2 | xpi2  xpi2 | xpi2  ypi2  ypi2  ypi2  xpi2  xpi2  xpi2 | xpi2 | 
Repetition 013, Length 006: ypi2 | ypi2  ypi2  ypi2  ypi2 | xpi2  xpi2  ypi2  ypi2  ypi2 | ypi2  ypi2  ypi2 | ypi2  ypi2 | ypi2  ypi2  ypi2 | 
Repetition 013, Length 007: xpi2  ypi2  xpi2 | xpi2  ypi2  ypi2  ypi2 | ypi2  ypi2  xpi2  xpi2  xpi2 | xpi2  ypi2  xpi2 | xpi2  xpi2  ypi2  ypi2  ypi2 | ypi2  ypi2  ypi2  xpi2  xpi2  xpi2 | ypi2  ypi2  ypi2  xpi2 | 
Repetition 013, Length 008: ypi2  xpi2 | xpi2  xpi2  ypi2 | ypi2  ypi2  xpi2  xpi2 | xpi2 | xpi2 | ypi2  ypi2  xpi2  xpi2  xpi2 | ypi2  ypi2  xpi2 | ypi2  ypi2  ypi2  xpi2  xpi2  xpi2 | 
Repetition 013, Length 010: xpi2  xpi2  xpi2 | xpi2  ypi2  ypi2  ypi2  xpi2  xpi2  xpi2 | xpi2 | xpi2  xpi2  xpi2  ypi2 | ypi2  ypi2  xpi2  xpi2 | xpi2 | ypi2  ypi2  ypi2  xpi2 | xpi2  xpi2  xpi2  ypi2 | xpi2  xpi2  xpi2  ypi2  ypi2  ypi2 | ypi2  ypi2  ypi2  ypi2 | 
Repetition 013, Length 015: xpi2 | xpi2  xpi2 | ypi2  ypi2 | xpi2  xpi2  xpi2  ypi2  ypi2  ypi2  xpi2 | ypi2  ypi2 | xpi2  ypi2  ypi2  ypi2  xpi2  xpi2  xpi2 | ypi2  ypi2  ypi2  xpi2  xpi2  xpi2 | xpi2  ypi2  ypi2  ypi2 | xpi2  xpi2  xpi2 | xpi2 | ypi2  ypi2  xpi2 | xpi2  ypi2  xpi2 | ypi2  ypi2  ypi2  xpi2 | ypi2  xpi2 | xpi2  xpi2  xpi2 | 
Repetition 013, Length 020: ypi2  ypi2 | xpi2 | ypi2  ypi2 | xpi2  xpi2  xpi2  ypi2 | xpi2  xpi2  xpi2  ypi2  ypi2  ypi2  xpi2 | xpi2  xpi2  xpi2  ypi2  ypi2  ypi2  xpi2 | ypi2  ypi2  ypi2  xpi2 | xpi2  ypi2  xpi2 | ypi2  ypi2  xpi2  xpi2 | xpi2  xpi2  xpi2  ypi2  ypi2  ypi2 | xpi2  xpi2  xpi2 | ypi2  ypi2  ypi2  xpi2 | ypi2 | ypi2  ypi2 | xpi2  ypi2  ypi2  ypi2  xpi2  xpi2  xpi2 | ypi2  ypi2  xpi2  xpi2 | xpi2  xpi2  xpi2  ypi2 | xpi2  ypi2 | xpi2  ypi2  ypi2  ypi2  xpi2  xpi2  xpi2 | ypi2  ypi2  ypi2  ypi2 | 
Repetition 013, Length 025: xpi2  ypi2  xpi2 | ypi2  xpi2 | xpi2  ypi2  ypi2  ypi2 | xpi2  xpi2  xpi2  ypi2  ypi2  ypi2 | ypi2  ypi2  ypi2  xpi2  xpi2  xpi2 | xpi2  ypi2  ypi2  ypi2 | xpi2  xpi2  xpi2  ypi2  ypi2  ypi2  xpi2 | xpi2  xpi2  xpi2  ypi2  ypi2  ypi2  xpi2 | ypi2 | ypi2  ypi2  xpi2 | xpi2  ypi2  ypi2  ypi2  xpi2  xpi2  xpi2 | ypi2  ypi2  xpi2  xpi2 | xpi2  xpi2  xpi2  ypi2 | ypi2  ypi2  ypi2  xpi2 | xpi2  xpi2  xpi2  ypi2  ypi2  ypi2 | ypi2  xpi2  xpi2  xpi2 | ypi2  ypi2  ypi2  xpi2 | xpi2  xpi2  ypi2 | xpi2 | xpi2  xpi2  ypi2  ypi2  ypi2 | xpi2  xpi2  xpi2 | ypi2  ypi2  ypi2  ypi2 | xpi2  ypi2  xpi2 | ypi2  ypi2  xpi2  xpi2 | ypi2  xpi2  xpi2  xpi2 | 
Repetition 013, Length 030: ypi2  ypi2  ypi2  ypi2 | xpi2 | ypi2  ypi2  ypi2 | xpi2  xpi2  xpi2  ypi2 | ypi2  ypi2  xpi2  xpi2  xpi2 | ypi2  ypi2  xpi2  xpi2 | ypi2  ypi2  xpi2  xpi2  xpi2 | xpi2  xpi2  ypi2 | ypi2  ypi2  xpi2  xpi2 | ypi2  ypi2 | xpi2  xpi2 | xpi2  xpi2  xpi2 | xpi2  ypi2  ypi2  ypi2 | xpi2  ypi2  xpi2 | ypi2  ypi2 | xpi2  xpi2  ypi2 | ypi2  xpi2 | ypi2  ypi2  ypi2  ypi2 | xpi2  ypi2  ypi2  ypi2  xpi2  xpi2  xpi2 | xpi2  xpi2  xpi2 | xpi2  ypi2  ypi2  ypi2 | ypi2  xpi2 | ypi2  ypi2  xpi2  xpi2 | ypi2  ypi2  xpi2  xpi2 | xpi2  xpi2  xpi2 | xpi2 | xpi2  ypi2 | xpi2  xpi2  xpi2  ypi2 | xpi2  ypi2  xpi2 | ypi2  xpi2 | 
Repetition 013, Length 035: ypi2  ypi2  ypi2  xpi2  xpi2  xpi2 | ypi2  ypi2  xpi2  xpi2 | ypi2  ypi2  ypi2  ypi2 | ypi2 | xpi2  ypi2  ypi2  ypi2 | xpi2  xpi2  xpi2  ypi2  ypi2  ypi2  xpi2 | xpi2  ypi2  ypi2  ypi2 | ypi2  xpi2 | ypi2 | ypi2  ypi2  ypi2 | xpi2  xpi2  xpi2  ypi2  ypi2  ypi2 | xpi2  ypi2  ypi2  ypi2  xpi2  xpi2  xpi2 | xpi2 | xpi2  xpi2  ypi2 | xpi2  xpi2  xpi2  ypi2  ypi2  ypi2  xpi2 | xpi2  xpi2  ypi2 | xpi2  xpi2  xpi2  ypi2 | xpi2  xpi2 | ypi2  ypi2  ypi2  ypi2 | xpi2  xpi2  xpi2  ypi2  ypi2  ypi2 | ypi2  xpi2  xpi2  xpi2 | xpi2  xpi2  xpi2  ypi2 | ypi2  ypi2  xpi2  xpi2 | ypi2  xpi2  xpi2  xpi2 | xpi2  xpi2  xpi2  ypi2  ypi2  ypi2 | ypi2  ypi2  ypi2  ypi2 | xpi2  xpi2  ypi2  ypi2  ypi2 | ypi2  ypi2  ypi2  xpi2  xpi2  xpi2 | xpi2  ypi2 | xpi2  xpi2  xpi2  ypi2  ypi2  ypi2 | xpi2  xpi2  xpi2 | ypi2  ypi2 | ypi2  ypi2  ypi2  xpi2  xpi2  xpi2 | xpi2  ypi2  ypi2  ypi2  xpi2  xpi2  xpi2 | ypi2  ypi2  xpi2  xpi2 | 
Repetition 013, Length 043: ypi2  ypi2  ypi2  xpi2  xpi2  xpi2 | ypi2  ypi2  xpi2 | xpi2  ypi2  ypi2  ypi2  xpi2  xpi2  xpi2 | ypi2  ypi2  ypi2  xpi2 | ypi2  ypi2  ypi2  ypi2 | ypi2  ypi2  xpi2  xpi2  xpi2 | xpi2  ypi2  xpi2 | xpi2  xpi2  ypi2 | xpi2  ypi2  ypi2  ypi2 | xpi2  xpi2  xpi2 | xpi2  xpi2  ypi2 | xpi2 | xpi2  ypi2  xpi2 | xpi2  xpi2  xpi2 | ypi2  ypi2  ypi2  ypi2 | xpi2  xpi2  xpi2  ypi2 | xpi2  ypi2  xpi2 | xpi2  ypi2  xpi2 | ypi2  ypi2  xpi2  xpi2  xpi2 | xpi2  ypi2 | xpi2  ypi2  ypi2  ypi2 | xpi2  xpi2  xpi2 | ypi2  ypi2  ypi2  ypi2 | ypi2  ypi2  xpi2 | ypi2  ypi2  ypi2  xpi2  xpi2  xpi2 | xpi2  ypi2  ypi2  ypi2  xpi2  xpi2  xpi2 | ypi2 | ypi2  xpi2 | ypi2  ypi2  xpi2 | xpi2  ypi2  ypi2  ypi2 | ypi2  ypi2  ypi2  xpi2  xpi2  xpi2 | ypi2  xpi2  xpi2  xpi2 | xpi2  ypi2  ypi2  ypi2  xpi2  xpi2  xpi2 | xpi2  ypi2  ypi2  ypi2  xpi2  xpi2  xpi2 | ypi2  ypi2  ypi2  xpi2 | xpi2  xpi2  xpi2  ypi2  ypi2  ypi2 | xpi2  ypi2 | xpi2  xpi2 | ypi2  ypi2  ypi2  xpi2 | ypi2  ypi2  ypi2  ypi2 | ypi2  xpi2 | xpi2  ypi2  xpi2 | ypi2  ypi2  ypi2 | 
Repetition 013, Length 044: ypi2  xpi2  xpi2  xpi2 | ypi2  ypi2  xpi2  xpi2  xpi2 | xpi2  ypi2  xpi2 | xpi2  xpi2  xpi2  ypi2  ypi2  ypi2  xpi2 | xpi2  xpi2  xpi2  ypi2 | ypi2  ypi2  xpi2 | xpi2  xpi2  ypi2 | ypi2 | ypi2  ypi2  ypi2  xpi2 | xpi2  xpi2  xpi2  ypi2 | xpi2  xpi2  xpi2  ypi2 | ypi2  ypi2  ypi2  xpi2  xpi2  xpi2 | ypi2  ypi2  ypi2  xpi2  xpi2  xpi2 | ypi2  ypi2  ypi2  xpi2 | xpi2  xpi2  ypi2 | xpi2  ypi2  ypi2  ypi2 | ypi2  ypi2 | ypi2  ypi2  xpi2  xpi2 | ypi2 | ypi2  ypi2  ypi2  ypi2 | xpi2  xpi2  xpi2  ypi2  ypi2  ypi2 | ypi2  ypi2  xpi2  xpi2 | ypi2  ypi2  ypi2  ypi2 | ypi2  ypi2  xpi2  xpi2  xpi2 | ypi2  xpi2 | ypi2  ypi2  xpi2 | ypi2  ypi2  ypi2  xpi2  xpi2  xpi2 | xpi2  ypi2  xpi2 | ypi2  ypi2  xpi2  xpi2 | ypi2  xpi2 | xpi2  ypi2  ypi2  ypi2 | xpi2  xpi2  xpi2  ypi2  ypi2  ypi2  xpi2 | xpi2  ypi2  ypi2  ypi2 | xpi2 | xpi2  ypi2 | xpi2  xpi2 | ypi2  ypi2  xpi2 | xpi2  xpi2  xpi2  ypi2  ypi2  ypi2  xpi2 | xpi2  xpi2  ypi2 | xpi2  ypi2  xpi2 | xpi2  xpi2  ypi2  ypi2  ypi2 | xpi2  xpi2 | xpi2  xpi2  xpi2  ypi2 | ypi2  xpi2  xpi2  xpi2 | 
Repetition 013, Length 045: ypi2  ypi2  xpi2  xpi2  xpi2 | ypi2  ypi2  ypi2  ypi2 | xpi2  ypi2  ypi2  ypi2  xpi2  xpi2  xpi2 | xpi2  xpi2 | ypi2  ypi2  xpi2  xpi2 | xpi2  ypi2  ypi2  ypi2 | ypi2  ypi2  ypi2  xpi2 | ypi2  ypi2  xpi2 | xpi2  xpi2  ypi2  ypi2  ypi2 | xpi2  xpi2  xpi2  ypi2  ypi2  ypi2 | xpi2  ypi2  xpi2 | xpi2  xpi2 | xpi2  xpi2 | ypi2  ypi2  ypi2  xpi2  xpi2  xpi2 | xpi2  xpi2  xpi2  ypi2  ypi2  ypi2 | ypi2  ypi2  xpi2 | ypi2  ypi2  ypi2  ypi2 | ypi2  ypi2  xpi2 | xpi2  xpi2  xpi2  ypi2 | xpi2  xpi2  ypi2 | ypi2  ypi2  ypi2  ypi2 | ypi2  ypi2  xpi2  xpi2  xpi2 | xpi2  xpi2  ypi2  ypi2  ypi2 | xpi2  xpi2  xpi2 | xpi2  xpi2  ypi2  ypi2  ypi2 | xpi2  xpi2  ypi2 | xpi2  xpi2  ypi2  ypi2  ypi2 | ypi2  ypi2  ypi2 | xpi2  ypi2  xpi2 | xpi2  xpi2  xpi2 | xpi2  ypi2  ypi2  ypi2  xpi2  xpi2  xpi2 | ypi2  ypi2  ypi2  xpi2 | xpi2  ypi2  xpi2 | ypi2  ypi2  ypi2  ypi2 | xpi2  ypi2  ypi2  ypi2  xpi2  xpi2  xpi2 | xpi2  ypi2  ypi2  ypi2 | ypi2  ypi2  ypi2 | xpi2  ypi2 | xpi2  xpi2  xpi2  ypi2  ypi2  ypi2 | ypi2  ypi2  ypi2 | ypi2  xpi2  xpi2  xpi2 | ypi2  ypi2  ypi2 | ypi2 | ypi2  ypi2 | ypi2  ypi2  ypi2 | 
Repetition 014, Length 001: xpi2  xpi2  xpi2  ypi2 | 
Repetition 014, Length 002: ypi2  xpi2  xpi2  xpi2 | ypi2  ypi2  ypi2  xpi2  xpi2  xpi2 | 
Repetition 014, Length 003: ypi2  xpi2 | xpi2  xpi2  xpi2  ypi2 | ypi2  ypi2  xpi2  xpi2 | 
Repetition 014, Length 004: ypi2 | xpi2  xpi2  xpi2  ypi2  ypi2  ypi2  xpi2 | xpi2  ypi2 | xpi2  xpi2  xpi2 | 
Repetition 014, Length 005: ypi2  ypi2  xpi2  xpi2 | ypi2 | xpi2  xpi2  xpi2  ypi2 | ypi2  xpi2 | ypi2  ypi2  ypi2 | 
Repetition 014, Length 006: ypi2  ypi2  ypi2  xpi2 | ypi2  ypi2  ypi2  xpi2 | xpi2  xpi2  xpi2  ypi2 | xpi2  xpi2  ypi2 | xpi2  xpi2  xpi2  ypi2 | ypi2 | 
Repetition 014, Length 007: xpi2  xpi2 | ypi2  ypi2  xpi2 | xpi2  ypi2  xpi2 | xpi2  ypi2 | ypi2  ypi2  ypi2  xpi2 | ypi2  ypi2 | ypi2  xpi2  xpi2  xpi2 | 
Repetition 014, Length 008: xpi2  xpi2  ypi2  ypi2  ypi2 | xpi2  xpi2  xpi2 | ypi2  ypi2  xpi2  xpi2 | xpi2  ypi2  xpi2 | xpi2 | xpi2  xpi2 | ypi2  xpi2 | ypi2  ypi2  xpi2  xpi2 | 
Repetition 014, Length 010: ypi2  ypi2  xpi2 | ypi2  xpi2  xpi2  xpi2 | ypi2  ypi2  ypi2  xpi2  xpi2  xpi2 | xpi2  xpi2  ypi2  ypi2  ypi2 | xpi2  xpi2  xpi2 | xpi2  xpi2 | xpi2  xpi2 | ypi2  ypi2  xpi2  xpi2 | ypi2  ypi2  ypi2 | ypi2 | 
Repetition 014, Length 015: ypi2  xpi2 | xpi2  xpi2  xpi2  ypi2  ypi2  ypi2 | xpi2  xpi2 | xpi2  xpi2 | ypi2 | xpi2  xpi2  ypi2 | ypi2  ypi2  ypi2  xpi2  xpi2  xpi2 | ypi2  ypi2  ypi2 | ypi2  ypi2  ypi2  xpi2 | xpi2  xpi2 | ypi2  ypi2  ypi2  ypi2 | xpi2  xpi2  ypi2 | xpi2  xpi2  ypi2  ypi2  ypi2 | xpi2  ypi2  xpi2 | xpi2  xpi2  xpi2  ypi2  ypi2  ypi2 | 
Repetition 014, Length 020: xpi2  ypi2  ypi2  ypi2  xpi2  xpi2  xpi2 | xpi2  xpi2  xpi2  ypi2  ypi2  ypi2  xpi2 | ypi2  ypi2  ypi2 | xpi2  xpi2  ypi2 | ypi2  ypi2  xpi2  xpi2  xpi2 | xpi2  ypi2 | xpi2  ypi2  ypi2  ypi2  xpi2  xpi2  xpi2 | ypi2  xpi2  xpi2  xpi2 | xpi2  xpi2  ypi2  ypi2  ypi2 | ypi2  ypi2  xpi2 | ypi2  ypi2  xpi2  xpi2  xpi2 | xpi2  xpi2  xpi2  ypi2  ypi2  ypi2  xpi2 | ypi2  ypi2  xpi2  xpi2  xpi2 | ypi2  ypi2 | ypi2  ypi2 | ypi2  xpi2  xpi2  xpi2 | xpi2  ypi2  ypi2  ypi2  xpi2  xpi2  xpi2 | xpi2  xpi2  ypi2 | xpi2  xpi2  ypi2  ypi2  ypi2 | ypi2  ypi2  xpi2  xpi2 | 
Repetition 014, Length 025: ypi2  ypi2  ypi2 | xpi2 | ypi2  ypi2  xpi2  xpi2 | ypi2  ypi2  ypi2  xpi2 | xpi2  xpi2  xpi2  ypi2  ypi2  ypi2  xpi2 | ypi2  ypi2  xpi2  xpi2 | ypi2  ypi2  xpi2 | ypi2  ypi2  xpi2  xpi2 | xpi2  xpi2 | ypi2  xpi2 | xpi2  xpi2  xpi2  ypi2  ypi2  ypi2  xpi2 | xpi2  xpi2  xpi2  ypi2  ypi2  ypi2  xpi2 | xpi2  xpi2  ypi2  ypi2  ypi2 | xpi2  ypi2 | xpi2  ypi2  ypi2  ypi2 | xpi2  ypi2 | xpi2  ypi2 | ypi2  xpi2  xpi2  xpi2 | xpi2  ypi2  xpi2 | ypi2  ypi2  ypi2 | xpi2  xpi2  xpi2  ypi2  ypi2  ypi2 | xpi2  ypi2  xpi2 | xpi2 | ypi2  ypi2  ypi2  ypi2 | xpi2  xpi2 | 
Repetition 014, Length 030: xpi2 | xpi2  ypi2 | xpi2  xpi2  xpi2  ypi2 | ypi2  xpi2 | xpi2  xpi2  xpi2 | ypi2  ypi2  xpi2  xpi2  xpi2 | ypi2  ypi2 | ypi2  ypi2  xpi2  xpi2  xpi2 | ypi2  xpi2  xpi2  xpi2 | xpi2  xpi2  xpi2  ypi2  ypi2  ypi2 | xpi2  xpi2  xpi2  ypi2 | ypi2  xpi2 | ypi2  xpi2  xpi2  xpi2 | ypi2  xpi2  xpi2  xpi2 | xpi2  xpi2  ypi2  ypi2  ypi2 | xpi2  xpi2  xpi2  ypi2  ypi2  ypi2 | xpi2  ypi2  ypi2  ypi2 | ypi2  ypi2  xpi2  xpi2  xpi2 | xpi2  xpi2  xpi2  ypi2  ypi2  ypi2  xpi2 | ypi2  ypi2  ypi2  ypi2 | xpi2 | ypi2 | ypi2  ypi2  xpi2  xpi2 | xpi2  xpi2  xpi2  ypi2  ypi2  ypi2 | xpi2  ypi2 | xpi2  xpi2 | ypi2  ypi2  ypi2  xpi2  xpi2  xpi2 | xpi2  xpi2 | ypi2  ypi2  ypi2  xpi2 | ypi2  ypi2  ypi2  xpi2 | 
Repetition 014, Length 035: xpi2  xpi2  xpi2 | xpi2  xpi2  ypi2  ypi2  ypi2 | ypi2  ypi2  ypi2  ypi2 | xpi2  ypi2 | ypi2  ypi2  ypi2 | ypi2  xpi2  xpi2  xpi2 | xpi2  ypi2 | xpi2  ypi2 | xpi2  ypi2 | ypi2  ypi2  xpi2  xpi2  xpi2 | ypi2  xpi2 | xpi2  xpi2  xpi2 | xpi2  xpi2  xpi2 | xpi2  xpi2  xpi2  ypi2  ypi2  ypi2  xpi2 | ypi2  ypi2  ypi2  xpi2  xpi2  xpi2 | ypi2  xpi2 | xpi2  ypi2  ypi2  ypi2  xpi2  xpi2  xpi2 | xpi2  xpi2  xpi2  ypi2  ypi2  ypi2 | ypi2  ypi2 | xpi2  ypi2  xpi2 | ypi2  ypi2  xpi2  xpi2  xpi2 | ypi2  ypi2  ypi2  xpi2 | xpi2  ypi2  ypi2  ypi2  xpi2  xpi2  xpi2 | xpi2  xpi2  ypi2 | ypi2  xpi2 | xpi2  ypi2 | ypi2  ypi2  xpi2  xpi2 | ypi2  ypi2  xpi2 | xpi2  ypi2  xpi2 | ypi2  ypi2  ypi2  xpi2 | xpi2  ypi2  xpi2 | ypi2  ypi2  ypi2  xpi2 | ypi2  ypi2  ypi2  xpi2 | xpi2  xpi2  xpi2  ypi2 | xpi2  xpi2  xpi2 | 
Repetition 014, Length 043: ypi2  xpi2 | xpi2  xpi2  ypi2  ypi2  ypi2 | ypi2  ypi2  xpi2  xpi2  xpi2 | xpi2  ypi2  ypi2  ypi2  xpi2  xpi2  xpi2 | ypi2  ypi2  ypi2  xpi2 | ypi2  xpi2 | xpi2  ypi2  xpi2 | ypi2  ypi2  ypi2 | ypi2 | ypi2  ypi2  ypi2  ypi2 | xpi2  ypi2  xpi2 | xpi2  xpi2  xpi2  ypi2  ypi2  ypi2 | ypi2  ypi2  ypi2  xpi2  xpi2  xpi2 | ypi2  ypi2  xpi2  xpi2 | xpi2  ypi2  xpi2 | ypi2  ypi2  xpi2 | ypi2  xpi2  xpi2  xpi2 | xpi2  xpi2  ypi2 | xpi2  ypi2  xpi2 | ypi2  ypi2  xpi2 | ypi2  ypi2 | xpi2  xpi2 | xpi2  xpi2  xpi2  ypi2  ypi2  ypi2 | ypi2  ypi2  ypi2  xpi2  xpi2  xpi2 | xpi2  ypi2  ypi2  ypi2 | ypi2  ypi2  xpi2  xpi2 | xpi2  ypi2  ypi2  ypi2 | xpi2  ypi2  xpi2 | xpi2  xpi2  ypi2 | ypi2  ypi2  xpi2  xpi2 | ypi2  xpi2  xpi2  xpi2 | xpi2  xpi2  ypi2  ypi2  ypi2 | xpi2  xpi2  xpi2  ypi2 | ypi2  ypi2  ypi2  xpi2  xpi2  xpi2 | xpi2  xpi2  xpi2  ypi2 | ypi2  ypi2  xpi2  xpi2  xpi2 | ypi2  ypi2  ypi2  xpi2  xpi2  xpi2 | xpi2  xpi2  xpi2  ypi2  ypi2  ypi2 | xpi2  ypi2  ypi2  ypi2  xpi2  xpi2  xpi2 | xpi2  ypi2  ypi2  ypi2 | xpi2  ypi2  ypi2  ypi2 | ypi2  ypi2  xpi2  xpi2  xpi2 | ypi2  ypi2  xpi2 | 
Repetition 014, Length 044: xpi2  ypi2 | ypi2  ypi2 | ypi2  ypi2  xpi2 | ypi2  xpi2  xpi2  xpi2 | xpi2  xpi2  xpi2  ypi2  ypi2  ypi2  xpi2 | ypi2  xpi2 | xpi2  xpi2 | ypi2  ypi2 | ypi2  ypi2  ypi2  xpi2 | xpi2  xpi2  xpi2  ypi2  ypi2  ypi2  xpi2 | ypi2  ypi2  xpi2 | xpi2  xpi2  xpi2  ypi2  ypi2  ypi2 | ypi2  xpi2  xpi2  xpi2 | xpi2  ypi2  ypi2  ypi2  xpi2  xpi2  xpi2 | ypi2  ypi2  ypi2 | xpi2  xpi2  xpi2  ypi2  ypi2  ypi2  xpi2 | xpi2  xpi2  xpi2  ypi2  ypi2  ypi2  xpi2 | xpi2 | xpi2  xpi2  xpi2  ypi2  ypi2  ypi2  xpi2 | ypi2  ypi2  ypi2  xpi2 | xpi2  xpi2  xpi2  ypi2  ypi2  ypi2  xpi2 | ypi2  ypi2  ypi2  xpi2 | ypi2  ypi2 | xpi2  xpi2  ypi2 | ypi2  ypi2  xpi2  xpi2 | xpi2 | xpi2  ypi2  ypi2  ypi2  xpi2  xpi2  xpi2 | ypi2 | xpi2 | xpi2  ypi2  xpi2 | xpi2  xpi2  xpi2  ypi2 | ypi2  ypi2  ypi2  xpi2  xpi2  xpi2 | xpi2  xpi2  xpi2  ypi2  ypi2  ypi2  xpi2 | xpi2  ypi2  xpi2 | xpi2  ypi2  ypi2  ypi2 | ypi2  ypi2  ypi2  ypi2 | xpi2  xpi2  ypi2 | ypi2 | ypi2  ypi2  ypi2  xpi2 | ypi2  ypi2  xpi2  xpi2  xpi2 | xpi2  ypi2  xpi2 | ypi2  xpi2 | ypi2  xpi2  xpi2  xpi2 | xpi2 | 
Repetition 014, Length 045: ypi2  xpi2 | ypi2  ypi2  ypi2  xpi2 | xpi2  ypi2  ypi2  ypi2 | xpi2  xpi2  ypi2  ypi2  ypi2 | ypi2  ypi2  ypi2  xpi2 | ypi2  ypi2  xpi2 | xpi2  xpi2  ypi2 | ypi2  ypi2  ypi2  xpi2  xpi2  xpi2 | xpi2  ypi2 | ypi2  ypi2  ypi2  ypi2 | xpi2  xpi2  xpi2  ypi2 | xpi2  xpi2  ypi2 | xpi2 | xpi2  xpi2  xpi2  ypi2  ypi2  ypi2  xpi2 | ypi2  ypi2 | xpi2  xpi2  xpi2  ypi2  ypi2  ypi2  xpi2 | xpi2  ypi2  xpi2 | ypi2  ypi2  ypi2  ypi2 | ypi2  ypi2  xpi2  xpi2 | xpi2  xpi2  ypi2  ypi2  ypi2 | ypi2  xpi2 | xpi2  xpi2  xpi2  ypi2  ypi2  ypi2 | xpi2  xpi2  ypi2  ypi2  ypi2 | ypi2  ypi2  xpi2 | xpi2  ypi2  xpi2 | xpi2  ypi2  ypi2  ypi2 | xpi2  xpi2  xpi2 | ypi2  ypi2 | ypi2  ypi2  ypi2  xpi2  xpi2  xpi2 | xpi2  xpi2  ypi2  ypi2  ypi2 | xpi2  xpi2  xpi2  ypi2  ypi2  ypi2 | ypi2  ypi2  ypi2  xpi2  xpi2  xpi2 | ypi2  ypi2  ypi2 | xpi2  xpi2 | xpi2  xpi2  xpi2  ypi2 | ypi2  xpi2 | ypi2  ypi2  xpi2  xpi2  xpi2 | xpi2  ypi2  ypi2  ypi2  xpi2  xpi2  xpi2 | ypi2 | xpi2  ypi2  ypi2  ypi2 | xpi2  xpi2  ypi2  ypi2  ypi2 | xpi2  ypi2  ypi2  ypi2 | xpi2  xpi2  xpi2  ypi2  ypi2  ypi2  xpi2 | xpi2  xpi2  xpi2  ypi2 | ypi2  ypi2  xpi2  xpi2  xpi2 | 
Repetition 015, Length 001: xpi2  xpi2 | 
Repetition 015, Length 002: ypi2  ypi2 | ypi2  ypi2  xpi2 | 
Repetition 015, Length 003: ypi2  ypi2  xpi2  xpi2 | xpi2  xpi2  xpi2 | ypi2  xpi2 | 
Repetition 015, Length 004: xpi2  xpi2  xpi2 | ypi2 | ypi2  ypi2  ypi2  xpi2 | ypi2  ypi2  ypi2  xpi2  xpi2  xpi2 | 
Repetition 015, Length 005: xpi2  ypi2  ypi2  ypi2  xpi2  xpi2  xpi2 | xpi2  ypi2 | xpi2  ypi2  ypi2  ypi2  xpi2  xpi2  xpi2 | ypi2  ypi2  ypi2  ypi2 | xpi2  xpi2  ypi2 | 
Repetition 015, Length 006: ypi2  xpi2  xpi2  xpi2 | ypi2  ypi2  ypi2 | ypi2  ypi2  xpi2  xpi2 | xpi2  ypi2  xpi2 | ypi2  ypi2  xpi2  xpi2  xpi2 | ypi2  ypi2  xpi2 | 
Repetition 015, Length 007: xpi2  xpi2  ypi2 | xpi2  xpi2  xpi2  ypi2  ypi2  ypi2  xpi2 | ypi2  ypi2  ypi2  ypi2 | ypi2  ypi2  ypi2  xpi2 | xpi2  ypi2 | xpi2  xpi2 | xpi2  ypi2  ypi2  ypi2  xpi2  xpi2  xpi2 | 
Repetition 015, Length 008: xpi2  ypi2  xpi2 | xpi2  ypi2  xpi2 | ypi2  xpi2  xpi2  xpi2 | xpi2  ypi2  ypi2  ypi2 | xpi2  xpi2  xpi2 | ypi2  ypi2  xpi2  xpi2 | xpi2  xpi2  ypi2 | ypi2  ypi2  xpi2 | 
Repetition 015, Length 010: ypi2 | ypi2  ypi2  xpi2 | xpi2  ypi2 | ypi2  ypi2  xpi2 | xpi2  xpi2  xpi2  ypi2  ypi2  ypi2 | ypi2  ypi2  ypi2  xpi2  xpi2  xpi2 | ypi2  ypi2  xpi2  xpi2  xpi2 | ypi2  ypi2  ypi2  xpi2  xpi2  xpi2 | xpi2  xpi2  ypi2 | xpi2  ypi2 | 
Repetition 015, Length 015: xpi2  xpi2 | ypi2  ypi2  xpi2  xpi2  xpi2 | ypi2  ypi2  xpi2  xpi2  xpi2 | xpi2  xpi2  ypi2 | ypi2  ypi2  ypi2  xpi2  xpi2  xpi2 | xpi2  ypi2  ypi2  ypi2 | ypi2  ypi2  ypi2  ypi2 | xpi2  xpi2  ypi2  ypi2  ypi2 | ypi2  ypi2  xpi2 | xpi2  ypi2  ypi2  ypi2 | ypi2  ypi2  ypi2 | ypi2  ypi2  ypi2  xpi2  xpi2  xpi2 | ypi2  ypi2  ypi2  xpi2  xpi2  xpi2 | ypi2  ypi2  ypi2  xpi2  xpi2  xpi2 | ypi2  ypi2  ypi2  xpi2  xpi2  xpi2 | 
Repetition 015, Length 020: xpi2  xpi2 | xpi2  ypi2  ypi2  ypi2 | xpi2  ypi2  ypi2  ypi2 | ypi2  xpi2  xpi2  xpi2 | ypi2  xpi2 | xpi2  ypi2  xpi2 | ypi2  ypi2  xpi2  xpi2  xpi2 | xpi2  ypi2  ypi2  ypi2  xpi2  xpi2  xpi2 | ypi2  xpi2 | xpi2 | ypi2  ypi2  ypi2  xpi2  xpi2  xpi2 | ypi2  xpi2 | xpi2  xpi2  ypi2  ypi2  ypi2 | xpi2  xpi2  xpi2  ypi2  ypi2  ypi2  xpi2 | xpi2  ypi2  ypi2  ypi2  xpi2  xpi2  xpi2 | ypi2  xpi2 | ypi2  xpi2  xpi2  xpi2 | ypi2  xpi2 | ypi2  ypi2  ypi2 | xpi2  ypi2  ypi2  ypi2  xpi2  xpi2  xpi2 | 
Repetition 015, Length 025: xpi2  xpi2  ypi2 | xpi2  xpi2  xpi2 | xpi2  xpi2  xpi2  ypi2 | xpi2  xpi2  ypi2 | ypi2 | xpi2  ypi2  xpi2 | ypi2  xpi2 | ypi2  ypi2  xpi2  xpi2 | xpi2  xpi2  ypi2  ypi2  ypi2 | ypi2  ypi2  ypi2  ypi2 | ypi2  ypi2  xpi2  xpi2 | ypi2 | ypi2  ypi2  ypi2 | xpi2  ypi2  ypi2  ypi2 | ypi2  ypi2  ypi2  ypi2 | xpi2 | xpi2  xpi2  xpi2  ypi2  ypi2  ypi2  xpi2 | xpi2  ypi2  xpi2 | xpi2  xpi2  xpi2  ypi2  ypi2  ypi2 | xpi2  xpi2  xpi2  ypi2  ypi2  ypi2 | xpi2  ypi2  ypi2  ypi2  xpi2  xpi2  xpi2 | xpi2  xpi2  ypi2 | xpi2  xpi2  xpi2  ypi2 | ypi2  ypi2 | xpi2  ypi2  ypi2  ypi2 | 
Repetition 015, Length 030: xpi2  ypi2  ypi2  ypi2 | ypi2  ypi2  ypi2  xpi2  xpi2  xpi2 | xpi2  ypi2 | xpi2  xpi2 | xpi2  ypi2  xpi2 | xpi2  xpi2  xpi2 | ypi2  ypi2  ypi2  ypi2 | xpi2  ypi2  ypi2  ypi2  xpi2  xpi2  xpi2 | xpi2  ypi2 | ypi2  xpi2  xpi2  xpi2 | xpi2 | xpi2  ypi2  ypi2  ypi2  xpi2  xpi2  xpi2 | xpi2  ypi2  xpi2 | xpi2  ypi2  ypi2  ypi2 | ypi2  ypi2  ypi2  ypi2 | xpi2  ypi2 | xpi2  xpi2  xpi2  ypi2  ypi2  ypi2 | xpi2  ypi2 | ypi2  xpi2  xpi2  xpi2 | ypi2  xpi2  xpi2  xpi2 | ypi2  ypi2  xpi2  xpi2  xpi2 | ypi2  ypi2  xpi2  xpi2  xpi2 | ypi2  ypi2  ypi2  xpi2 | ypi2  xpi2 | ypi2  ypi2  xpi2 | xpi2  ypi2  ypi2  ypi2  xpi2  xpi2  xpi2 | ypi2  ypi2  xpi2 | ypi2  xpi2  xpi2  xpi2 | ypi2  ypi2  ypi2  ypi2 | xpi2  xpi2  xpi2  ypi2 | 
Repetition 015, Length 035: xpi2  ypi2 | ypi2 | xpi2  xpi2  xpi2 | ypi2  ypi2 | xpi2  xpi2  ypi2 | ypi2  ypi2  ypi2 | ypi2  xpi2  xpi2  xpi2 | ypi2  ypi2  ypi2  xpi2 | ypi2  ypi2  ypi2  xpi2 | ypi2  ypi2  ypi2 | ypi2  ypi2  ypi2  xpi2  xpi2  xpi2 | ypi2  ypi2  xpi2 | ypi2 | ypi2  xpi2 | xpi2  xpi2  xpi2  ypi2  ypi2  ypi2  xpi2 | xpi2  xpi2  xpi2 | xpi2  ypi2 | ypi2  ypi2  ypi2 | ypi2  ypi2  xpi2 | ypi2  ypi2  ypi2  xpi2 | xpi2  xpi2  xpi2 | xpi2  xpi2 | xpi2  xpi2 | xpi2  ypi2  ypi2  ypi2 | ypi2  ypi2  xpi2  xpi2  xpi2 | ypi2  ypi2 | xpi2  xpi2  xpi2  ypi2  ypi2  ypi2 | ypi2  ypi2  ypi2 | ypi2  ypi2  xpi2 | xpi2  ypi2  xpi2 | ypi2 | xpi2  xpi2 | ypi2  ypi2  ypi2  xpi2 | ypi2  ypi2  xpi2 | xpi2  xpi2  xpi2  ypi2  ypi2  ypi2 | 
Repetition 015, Length 043: ypi2  ypi2  ypi2  ypi2 | ypi2  ypi2  xpi2  xpi2  xpi2 | ypi2  ypi2  xpi2 | xpi2  ypi2  ypi2  ypi2  xpi2  xpi2  xpi2 | ypi2  ypi2  xpi2  xpi2 | xpi2  ypi2  ypi2  ypi2  xpi2  xpi2  xpi2 | ypi2  ypi2 | xpi2  ypi2  ypi2  ypi2 | ypi2  ypi2  ypi2  ypi2 | xpi2  ypi2 | ypi2  ypi2  xpi2 | xpi2  xpi2  xpi2  ypi2  ypi2  ypi2  xpi2 | ypi2  ypi2  ypi2 | xpi2  xpi2  xpi2 | xpi2  ypi2  ypi2  ypi2 | xpi2  xpi2 | xpi2  ypi2  ypi2  ypi2 | xpi2  xpi2  ypi2  ypi2  ypi2 | ypi2  ypi2  ypi2  xpi2  xpi2  xpi2 | xpi2  xpi2 | xpi2  xpi2  xpi2  ypi2 | ypi2  ypi2  ypi2  xpi2 | xpi2  ypi2 | ypi2  ypi2 | ypi2  ypi2  ypi2  xpi2  xpi2  xpi2 | ypi2  ypi2  xpi2 | xpi2  ypi2  ypi2  ypi2 | ypi2  xpi2  xpi2  xpi2 | xpi2  xpi2  ypi2 | xpi2  xpi2  xpi2 | ypi2 | xpi2  ypi2  ypi2  ypi2  xpi2  xpi2  xpi2 | xpi2  xpi2  ypi2 | xpi2  xpi2 | xpi2  xpi2  xpi2 | xpi2  xpi2 | ypi2  ypi2  xpi2  xpi2 | xpi2  xpi2 | xpi2  ypi2 | ypi2  ypi2  xpi2 | ypi2  ypi2  xpi2  xpi2 | ypi2  ypi2  ypi2  ypi2 | xpi2  ypi2  ypi2  ypi2 | 
Repetition 015, Length 044: xpi2  xpi2  xpi2  ypi2  ypi2  ypi2  xpi2 | xpi2 | xpi2 | ypi2  ypi2  ypi2 | xpi2  xpi2  xpi2  ypi2  ypi2  ypi2 | xpi2  xpi2  ypi2 | ypi2  ypi2  ypi2  xpi2  xpi2  xpi2 | xpi2  xpi2  xpi2  ypi2  ypi2  ypi2 | xpi2  xpi2  xpi2  ypi2 | xpi2  ypi2  xpi2 | xpi2  xpi2  ypi2 | xpi2 | ypi2  ypi2  ypi2  xpi2  xpi2  xpi2 | xpi2  xpi2  xpi2 | ypi2  ypi2  ypi2  ypi2 | xpi2  xpi2 | ypi2 | ypi2  ypi2  ypi2 | ypi2  ypi2  xpi2 | ypi2 | xpi2  xpi2  xpi2  ypi2  ypi2  ypi2  xpi2 | xpi2  xpi2  xpi2 | ypi2  xpi2  xpi2  xpi2 | ypi2  ypi2  ypi2  xpi2 | ypi2  ypi2  xpi2  xpi2  xpi2 | ypi2  ypi2  xpi2  xpi2  xpi2 | ypi2  ypi2  xpi2 | xpi2  xpi2  xpi2 | xpi2  ypi2 | xpi2  xpi2 | ypi2  ypi2  xpi2 | ypi2  ypi2 | ypi2  xpi2 | xpi2  xpi2  ypi2 | xpi2  ypi2 | xpi2  xpi2  ypi2 | xpi2  ypi2  ypi2  ypi2 | xpi2  xpi2  ypi2 | xpi2  ypi2  ypi2  ypi2  xpi2  xpi2  xpi2 | xpi2  xpi2  xpi2  ypi2 | xpi2  xpi2  xpi2  ypi2  ypi2  ypi2 | ypi2  xpi2 | xpi2  xpi2  xpi2 | ypi2  ypi2  xpi2 | 
Repetition 015, Length 045: xpi2 | ypi2  xpi2  xpi2  xpi2 | ypi2  xpi2 | xpi2  ypi2 | ypi2  ypi2  ypi2 | ypi2  ypi2  ypi2  xpi2  xpi2  xpi2 | ypi2  ypi2  xpi2 | ypi2  ypi2  ypi2  xpi2  xpi2  xpi2 | ypi2  ypi2  xpi2  xpi2  xpi2 | ypi2  ypi2  ypi2  xpi2 | ypi2  ypi2  ypi2  xpi2  xpi2  xpi2 | xpi2  ypi2 | xpi2  xpi2  ypi2 | ypi2  ypi2  ypi2  ypi2 | xpi2  ypi2 | xpi2  xpi2  xpi2  ypi2  ypi2  ypi2 | xpi2  xpi2  ypi2  ypi2  ypi2 | ypi2 | xpi2  xpi2  xpi2  ypi2  ypi2  ypi2 | ypi2  ypi2  xpi2  xpi2  xpi2 | xpi2  xpi2  ypi2  ypi2  ypi2 | ypi2  ypi2  ypi2  ypi2 | xpi2  ypi2  ypi2  ypi2 | xpi2  ypi2  ypi2  ypi2  xpi2  xpi2  xpi2 | ypi2  ypi2  xpi2 | xpi2  xpi2  xpi2  ypi2  ypi2  ypi2  xpi2 | ypi2  ypi2  xpi2 | ypi2  ypi2 | ypi2  ypi2  ypi2  ypi2 | ypi2  ypi2  ypi2  xpi2 | xpi2  xpi2 | ypi2  ypi2  ypi2 | ypi2  ypi2  xpi2  xpi2  xpi2 | ypi2  xpi2  xpi2  xpi2 | xpi2  xpi2  xpi2 | ypi2  xpi2 | ypi2  ypi2  xpi2  xpi2 | ypi2  ypi2 | xpi2  ypi2  ypi2  ypi2  xpi2  xpi2  xpi2 | ypi2  ypi2  xpi2 | ypi2  xpi2 | ypi2  ypi2  xpi2  xpi2 | xpi2  xpi2  ypi2  ypi2  ypi2 | xpi2  xpi2  xpi2  ypi2 | xpi2  xpi2  xpi2  ypi2  ypi2  ypi2  xpi2 | 
Repetition 016, Length 001: ypi2  ypi2  ypi2 | 
Repetition 016, Length 002: xpi2  xpi2  xpi2  ypi2  ypi2  ypi2 | ypi2  ypi2  ypi2  xpi2  xpi2  xpi2 | 
Repetition 016, Length 003: ypi2  xpi2 | ypi2  ypi2 | xpi2  ypi2  ypi2  ypi2 | 
Repetition 016, Length 004: xpi2  xpi2  xpi2 | xpi2  xpi2  xpi2  ypi2  ypi2  ypi2  xpi2 | ypi2  ypi2 | xpi2  ypi2 | 
Repetition 016, Length 005: ypi2  ypi2  ypi2  ypi2 | xpi2  ypi2  xpi2 | ypi2  ypi2 | ypi2  xpi2 | xpi2  xpi2 | 
Repetition 016, Length 006: ypi2  ypi2  ypi2  xpi2  xpi2  xpi2 | ypi2 | xpi2 | ypi2  ypi2  ypi2 | xpi2  ypi2 | ypi2  ypi2  xpi2  xpi2  xpi2 | 
Repetition 016, Length 007: xpi2  xpi2  xpi2  ypi2  ypi2  ypi2  xpi2 | xpi2  ypi2 | ypi2  ypi2  ypi2  xpi2 | ypi2  ypi2  ypi2  ypi2 | xpi2  xpi2  ypi2  ypi2  ypi2 | ypi2  ypi2  xpi2 | xpi2 | 
Repetition 016, Length 008: ypi2  xpi2 | xpi2  xpi2  ypi2 | ypi2  xpi2 | xpi2  xpi2 | ypi2  ypi2  ypi2 | ypi2  xpi2  xpi2  xpi2 | xpi2  ypi2  xpi2 | ypi2  ypi2  ypi2  xpi2  xpi2  xpi2 | 
Repetition 016, Length 010: ypi2  ypi2 | xpi2  xpi2  ypi2 | xpi2  ypi2  xpi2 | ypi2  ypi2 | xpi2  xpi2  xpi2  ypi2  ypi2  ypi2 | ypi2  ypi2  ypi2  xpi2  xpi2  xpi2 | xpi2  ypi2  ypi2  ypi2  xpi2  xpi2  xpi2 | xpi2  ypi2  ypi2  ypi2  xpi2  xpi2  xpi2 | ypi2 | xpi2  xpi2  ypi2  ypi2  ypi2 | 
Repetition 016, Length 015: xpi2  ypi2  ypi2  ypi2  xpi2  xpi2  xpi2 | ypi2  ypi2  ypi2  ypi2 | xpi2  ypi2  xpi2 | xpi2  xpi2  ypi2  ypi2  ypi2 | ypi2  ypi2  ypi2 | xpi2  xpi2  ypi2 | xpi2  xpi2  ypi2 | xpi2  xpi2 | ypi2 | ypi2  ypi2  xpi2  xpi2 | xpi2  ypi2  ypi2  ypi2 | xpi2  xpi2  ypi2 | xpi2 | xpi2  xpi2  xpi2  ypi2 | xpi2  ypi2 | 
Repetition 016, Length 020: ypi2  ypi2  ypi2  xpi2  xpi2  xpi2 | ypi2  ypi2 | ypi2  xpi2 | xpi2  xpi2  ypi2  ypi2  ypi2 | ypi2  xpi2 | ypi2  ypi2  ypi2  xpi2  xpi2  xpi2 | ypi2  ypi2  xpi2  xpi2  xpi2 | ypi2  xpi2 | xpi2  xpi2  xpi2  ypi2 | ypi2  xpi2  xpi2  xpi2 | ypi2  xpi2 | xpi2  ypi2  xpi2 | ypi2  ypi2  ypi2  ypi2 | ypi2  ypi2  xpi2  xpi2 | xpi2  xpi2  ypi2 | ypi2  ypi2  ypi2  ypi2 | ypi2  ypi2  ypi2  xpi2 | xpi2  ypi2  ypi2  ypi2  xpi2  xpi2  xpi2 | xpi2  xpi2 | xpi2  xpi2  xpi2  ypi2  ypi2  ypi2 | 
Repetition 016, Length 025: xpi2  xpi2  xpi2  ypi2 | ypi2  ypi2  ypi2  xpi2  xpi2  xpi2 | ypi2 | xpi2  xpi2  xpi2  ypi2  ypi2  ypi2  xpi2 | ypi2  ypi2 | xpi2  ypi2  ypi2  ypi2 | xpi2  xpi2  xpi2  ypi2  ypi2  ypi2  xpi2 | ypi2  ypi2  xpi2 | xpi2  xpi2  xpi2  ypi2  ypi2  ypi2 | xpi2  xpi2 | ypi2  ypi2  xpi2  xpi2 | xpi2  xpi2  ypi2 | ypi2  ypi2  xpi2  xpi2 | xpi2  ypi2 | xpi2  ypi2 | ypi2  xpi2  xpi2  xpi2 | ypi2 | ypi2  ypi2  xpi2  xpi2 | ypi2  ypi2  ypi2  xpi2 | ypi2  ypi2  xpi2  xpi2  xpi2 | ypi2  ypi2  ypi2  xpi2  xpi2  xpi2 | ypi2  ypi2  ypi2  xpi2  xpi2  xpi2 | xpi2  ypi2  ypi2  ypi2  xpi2  xpi2  xpi2 | xpi2 | ypi2  ypi2  ypi2  xpi2 | 
Repetition 016, Length 030: xpi2  xpi2  ypi2  ypi2  ypi2 | ypi2  ypi2  xpi2  xpi2 | xpi2  ypi2 | xpi2  ypi2  xpi2 | xpi2  xpi2  xpi2  ypi2 | xpi2  xpi2 | ypi2  ypi2  xpi2  xpi2 | ypi2  ypi2  xpi2  xpi2  xpi2 | xpi2  ypi2 | xpi2 | xpi2  ypi2  ypi2  ypi2  xpi2  xpi2  xpi2 | ypi2  ypi2  ypi2  ypi2 | xpi2  xpi2  xpi2  ypi2 | xpi2  ypi2  ypi2  ypi2  xpi2  xpi2  xpi2 | xpi2  xpi2  xpi2  ypi2 | ypi2  xpi2 | xpi2 | xpi2  xpi2  ypi2 | xpi2  xpi2  xpi2  ypi2  ypi2  ypi2 | ypi2  ypi2  xpi2  xpi2 | ypi2  ypi2  ypi2  ypi2 | xpi2  xpi2  xpi2  ypi2 | ypi2  ypi2  ypi2 | ypi2  ypi2  xpi2 | ypi2  ypi2  ypi2  xpi2  xpi2  xpi2 | ypi2  ypi2  xpi2  xpi2 | ypi2 | ypi2  ypi2 | ypi2  ypi2 | ypi2  ypi2  xpi2  xpi2 | 
Repetition 016, Length 035: ypi2  ypi2  xpi2  xpi2  xpi2 | ypi2 | ypi2  ypi2  ypi2  ypi2 | ypi2  ypi2  xpi2  xpi2  xpi2 | ypi2  xpi2 | ypi2  ypi2  xpi2  xpi2 | ypi2  ypi2  ypi2 | ypi2  ypi2  ypi2  xpi2  xpi2  xpi2 | ypi2 | ypi2  ypi2  ypi2  xpi2 | xpi2  ypi2  ypi2  ypi2 | ypi2  ypi2  ypi2  ypi2 | ypi2  ypi2  ypi2 | ypi2  ypi2  ypi2  xpi2  xpi2  xpi2 | ypi2  xpi2  xpi2  xpi2 | ypi2 | ypi2  ypi2  ypi2  xpi2  xpi2  xpi2 | ypi2  ypi2  xpi2  xpi2  xpi2 | xpi2  ypi2  ypi2  ypi2  xpi2  xpi2  xpi2 | ypi2  ypi2  xpi2  xpi2  xpi2 | xpi2  ypi2  ypi2  ypi2 | ypi2 | ypi2  ypi2  xpi2 | xpi2  xpi2  xpi2  ypi2  ypi2  ypi2  xpi2 | ypi2  xpi2 | xpi2  xpi2  xpi2  ypi2  ypi2  ypi2  xpi2 | xpi2  xpi2  xpi2 | xpi2  xpi2  xpi2  ypi2 | xpi2  ypi2  ypi2  ypi2  xpi2  xpi2  xpi2 | ypi2  ypi2 | ypi2  ypi2 | xpi2  ypi2 | ypi2  ypi2  xpi2  xpi2 | ypi2  ypi2  xpi2 | xpi2  ypi2  ypi2  ypi2 | 
Repetition 016, Length 043: xpi2  ypi2  xpi2 | xpi2  xpi2 | xpi2  xpi2 | ypi2  xpi2  xpi2  xpi2 | ypi2 | ypi2 | ypi2  ypi2 | xpi2 | xpi2  ypi2 | xpi2  ypi2  ypi2  ypi2 | xpi2  ypi2  ypi2  ypi2 | xpi2  xpi2  xpi2  ypi2 | xpi2  xpi2  ypi2  ypi2  ypi2 | xpi2  xpi2  ypi2 | ypi2  ypi2  xpi2  xpi2 | ypi2  ypi2  ypi2 | xpi2  ypi2  ypi2  ypi2 | ypi2  ypi2  ypi2  ypi2 | xpi2  xpi2 | xpi2  xpi2  xpi2  ypi2  ypi2  ypi2  xpi2 | ypi2  ypi2  ypi2 | xpi2 | ypi2  ypi2 | xpi2  xpi2  ypi2 | ypi2  ypi2  ypi2  xpi2  xpi2  xpi2 | xpi2  xpi2  xpi2 | xpi2  xpi2  ypi2 | xpi2  xpi2  xpi2  ypi2 | xpi2  xpi2  xpi2  ypi2  ypi2  ypi2 | ypi2  ypi2 | xpi2  xpi2  xpi2  ypi2  ypi2  ypi2 | xpi2  xpi2  ypi2 | ypi2 | xpi2  xpi2  xpi2  ypi2 | xpi2  xpi2  xpi2  ypi2 | ypi2 | xpi2  xpi2  ypi2  ypi2  ypi2 | ypi2  xpi2  xpi2  xpi2 | ypi2  ypi2  ypi2  ypi2 | ypi2  ypi2  xpi2  xpi2  xpi2 | ypi2  ypi2  xpi2 | ypi2 | ypi2  ypi2  ypi2  ypi2 | 
Repetition 016, Length 044: ypi2  ypi2  ypi2  xpi2 | xpi2  xpi2  xpi2  ypi2 | xpi2  xpi2 | ypi2  xpi2  xpi2  xpi2 | ypi2  ypi2  ypi2  xpi2  xpi2  xpi2 | ypi2  ypi2  ypi2  xpi2  xpi2  xpi2 | xpi2  xpi2  xpi2  ypi2 | xpi2  ypi2  ypi2  ypi2 | xpi2  xpi2  ypi2 | ypi2  ypi2 | xpi2 | xpi2 | xpi2  ypi2 | ypi2  ypi2  ypi2  ypi2 | ypi2  ypi2  ypi2  xpi2  xpi2  xpi2 | xpi2 | ypi2  ypi2  xpi2  xpi2 | ypi2  ypi2  ypi2  ypi2 | ypi2  ypi2  ypi2  xpi2  xpi2  xpi2 | ypi2  ypi2  ypi2  ypi2 | ypi2  xpi2  xpi2  xpi2 | xpi2  xpi2  xpi2  ypi2  ypi2  ypi2  xpi2 | xpi2  xpi2  ypi2  ypi2  ypi2 | xpi2  xpi2  xpi2 | xpi2  xpi2  xpi2 | ypi2  ypi2  xpi2  xpi2 | ypi2  ypi2  ypi2  xpi2  xpi2  xpi2 | xpi2  ypi2  ypi2  ypi2 | xpi2  xpi2  ypi2 | ypi2  xpi2 | ypi2 | xpi2  xpi2  xpi2  ypi2  ypi2  ypi2  xpi2 | ypi2  ypi2  ypi2  xpi2 | ypi2  ypi2  xpi2  xpi2  xpi2 | xpi2 | xpi2  xpi2  xpi2  ypi2 | xpi2  xpi2  ypi2  ypi2  ypi2 | ypi2  ypi2  ypi2 | ypi2  ypi2  ypi2  ypi2 | xpi2  ypi2  ypi2  ypi2 | xpi2  xpi2  xpi2  ypi2  ypi2  ypi2  xpi2 | ypi2  ypi2  ypi2 | ypi2  ypi2  ypi2  xpi2  xpi2  xpi2 | ypi2  ypi2  xpi2  xpi2  xpi2 | 
Repetition 016, Length 045: xpi2  xpi2  xpi2  ypi2  ypi2  ypi2 | xpi2  ypi2  ypi2  ypi2  xpi2  xpi2  xpi2 | ypi2  xpi2 | xpi2  xpi2  xpi2  ypi2 | xpi2  ypi2 | ypi2  ypi2 | ypi2  ypi2 | xpi2  ypi2 | xpi2  xpi2  xpi2  ypi2 | xpi2  ypi2  xpi2 | ypi2  ypi2  xpi2  xpi2 | ypi2  ypi2  ypi2  xpi2 | xpi2  ypi2 | ypi2  xpi2  xpi2  xpi2 | ypi2  ypi2  ypi2  ypi2 | xpi2  xpi2  xpi2  ypi2 | xpi2  ypi2  ypi2  ypi2 | xpi2 | ypi2  ypi2  ypi2  ypi2 | ypi2  ypi2  ypi2  xpi2  xpi2  xpi2 | ypi2  ypi2 | ypi2  ypi2  xpi2 | ypi2  xpi2  xpi2  xpi2 | xpi2  xpi2  xpi2  ypi2  ypi2  ypi2  xpi2 | xpi2  xpi2  ypi2  ypi2  ypi2 | xpi2  xpi2  xpi2  ypi2  ypi2  ypi2 | xpi2  xpi2  ypi2 | xpi2 | xpi2  xpi2  ypi2 | xpi2  xpi2  ypi2 | ypi2  ypi2  xpi2  xpi2 | ypi2  ypi2  ypi2 | ypi2  xpi2  xpi2  xpi2 | ypi2  ypi2  ypi2  ypi2 | xpi2  ypi2  ypi2  ypi2 | xpi2  ypi2 | xpi2 | ypi2  xpi2 | xpi2  ypi2 | xpi2  xpi2  ypi2 | ypi2  ypi2  xpi2  xpi2 | xpi2  xpi2  xpi2  ypi2  ypi2  ypi2  xpi2 | xpi2  ypi2  ypi2  ypi2  xpi2  xpi2  xpi2 | ypi2  ypi2  xpi2  xpi2 | xpi2  ypi2  ypi2  ypi2  xpi2  xpi2  xpi2 | 
Repetition 017, Length 001: ypi2  ypi2  ypi2 | 
Repetition 017, Length 002: ypi2  ypi2  ypi2 | xpi2  ypi2  xpi2 | 
Repetition 017, Length 003: ypi2  ypi2  xpi2  xpi2  xpi2 | ypi2  ypi2  ypi2  xpi2 | xpi2  xpi2  xpi2  ypi2  ypi2  ypi2 | 
Repetition 017, Length 004: ypi2  ypi2 | xpi2  xpi2  xpi2  ypi2  ypi2  ypi2 | ypi2 | xpi2  xpi2  ypi2  ypi2  ypi2 | 
Repetition 017, Length 005: ypi2  ypi2  xpi2  xpi2 | ypi2  ypi2  ypi2  xpi2  xpi2  xpi2 | ypi2  ypi2  xpi2  xpi2 | ypi2  ypi2  xpi2 | ypi2  ypi2  xpi2 | 
Repetition 017, Length 006: xpi2  xpi2 | xpi2  xpi2 | xpi2  xpi2  ypi2  ypi2  ypi2 | ypi2  ypi2  ypi2  xpi2 | ypi2  xpi2 | xpi2  ypi2  xpi2 | 
Repetition 017, Length 007: ypi2  ypi2  xpi2 | xpi2  ypi2  ypi2  ypi2 | xpi2  xpi2  xpi2  ypi2 | ypi2  ypi2  xpi2  xpi2  xpi2 | ypi2  ypi2  xpi2  xpi2  xpi2 | ypi2  ypi2  ypi2  xpi2 | ypi2  xpi2  xpi2  xpi2 | 
Repetition 017, Length 008: xpi2  xpi2  ypi2 | ypi2  ypi2 | xpi2  xpi2  xpi2  ypi2  ypi2  ypi2 | xpi2  xpi2 | ypi2  ypi2  xpi2  xpi2 | ypi2  ypi2  xpi2  xpi2 | xpi2  xpi2  xpi2  ypi2  ypi2  ypi2 | xpi2  xpi2  xpi2  ypi2  ypi2  ypi2  xpi2 | 
Repetition 017, Length 010: ypi2  ypi2  xpi2  xpi2  xpi2 | xpi2  ypi2 | xpi2  ypi2 | xpi2 | ypi2  ypi2  ypi2 | xpi2  xpi2  xpi2  ypi2  ypi2  ypi2  xpi2 | xpi2 | ypi2  ypi2  xpi2 | ypi2  ypi2  xpi2  xpi2 | ypi2  ypi2  ypi2  xpi2 | 
Repetition 017, Length 015: ypi2  ypi2  xpi2  xpi2 | xpi2  ypi2  xpi2 | xpi2  ypi2  xpi2 | ypi2 | xpi2  xpi2  ypi2 | xpi2  xpi2  xpi2 | xpi2  ypi2  xpi2 | xpi2  xpi2  xpi2  ypi2  ypi2  ypi2  xpi2 | ypi2  ypi2  ypi2  xpi2  xpi2  xpi2 | ypi2  ypi2  ypi2  xpi2 | xpi2  ypi2  ypi2  ypi2  xpi2  xpi2  xpi2 | ypi2  ypi2  xpi2  xpi2 | ypi2  xpi2  xpi2  xpi2 | xpi2  xpi2 | ypi2  xpi2  xpi2  xpi2 | 
Repetition 017, Length 020: ypi2  ypi2  xpi2  xpi2  xpi2 | ypi2  ypi2  ypi2  xpi2  xpi2  xpi2 | xpi2  ypi2  ypi2  ypi2  xpi2  xpi2  xpi2 | ypi2  ypi2 | xpi2  xpi2 | xpi2  ypi2 | xpi2  xpi2  ypi2 | xpi2  ypi2  ypi2  ypi2 | ypi2  ypi2  xpi2  xpi2 | xpi2  ypi2  ypi2  ypi2  xpi2  xpi2  xpi2 | xpi2  xpi2  xpi2 | ypi2  ypi2  xpi2  xpi2 | ypi2  ypi2  ypi2  xpi2  xpi2  xpi2 | xpi2  ypi2  ypi2  ypi2 | ypi2  xpi2 | xpi2 | xpi2  ypi2  xpi2 | ypi2  xpi2 | ypi2  ypi2  xpi2  xpi2 | ypi2  ypi2  ypi2 | 
Repetition 017, Length 025: xpi2  xpi2  ypi2  ypi2  ypi2 | xpi2  xpi2  ypi2 | xpi2  ypi2  ypi2  ypi2 | ypi2  ypi2  xpi2 | ypi2  ypi2  xpi2  xpi2 | ypi2  ypi2  xpi2  xpi2 | xpi2  xpi2  xpi2  ypi2  ypi2  ypi2  xpi2 | xpi2  ypi2  ypi2  ypi2  xpi2  xpi2  xpi2 | ypi2  ypi2  ypi2  xpi2  xpi2  xpi2 | xpi2  ypi2  ypi2  ypi2  xpi2  xpi2  xpi2 | xpi2  xpi2  xpi2  ypi2 | ypi2  ypi2  xpi2  xpi2  xpi2 | ypi2  xpi2  xpi2  xpi2 | xpi2  xpi2  xpi2  ypi2  ypi2  ypi2  xpi2 | ypi2  ypi2  xpi2 | ypi2  ypi2  ypi2  xpi2  xpi2  xpi2 | ypi2  ypi2  ypi2  ypi2 | xpi2  xpi2  xpi2  ypi2  ypi2  ypi2  xpi2 | ypi2  ypi2  xpi2  xpi2  xpi2 | xpi2  ypi2  ypi2  ypi2 | xpi2  ypi2  xpi2 | xpi2  xpi2 | xpi2  ypi2  ypi2  ypi2  xpi2  xpi2  xpi2 | ypi2  ypi2  xpi2  xpi2  xpi2 | xpi2  ypi2  xpi2 | 
Repetition 017, Length 030: ypi2  ypi2  ypi2  ypi2 | ypi2  ypi2  xpi2  xpi2  xpi2 | xpi2  xpi2  xpi2  ypi2  ypi2  ypi2  xpi2 | xpi2  xpi2  ypi2  ypi2  ypi2 | xpi2  xpi2  xpi2 | xpi2  ypi2  ypi2  ypi2 | ypi2  ypi2  ypi2 | xpi2  ypi2  ypi2  ypi2  xpi2  xpi2  xpi2 | xpi2  xpi2  xpi2  ypi2 | xpi2 | xpi2  xpi2  ypi2 | xpi2  xpi2  xpi2  ypi2  ypi2  ypi2  xpi2 | ypi2  xpi2 | xpi2  ypi2  ypi2  ypi2  xpi2  xpi2  xpi2 | ypi2  ypi2  xpi2 | xpi2  xpi2  ypi2  ypi2  ypi2 | xpi2  xpi2 | xpi2  xpi2  xpi2  ypi2  ypi2  ypi2 | xpi2  xpi2  xpi2  ypi2 | ypi2  ypi2  ypi2  xpi2 | xpi2  ypi2 | ypi2  ypi2  xpi2  xpi2 | xpi2  xpi2  xpi2  ypi2  ypi2  ypi2  xpi2 | ypi2  ypi2  ypi2  xpi2 | xpi2  ypi2  ypi2  ypi2 | ypi2  ypi2  xpi2  xpi2 | xpi2  xpi2  xpi2  ypi2  ypi2  ypi2 | xpi2  xpi2  ypi2 | ypi2 | xpi2  xpi2  ypi2 | 
Repetition 017, Length 035: xpi2  xpi2  ypi2 | xpi2  ypi2  xpi2 | ypi2  ypi2  ypi2  ypi2 | xpi2  ypi2  ypi2  ypi2  xpi2  xpi2  xpi2 | xpi2  ypi2 | xpi2  ypi2  ypi2  ypi2 | xpi2  xpi2 | xpi2  xpi2  xpi2  ypi2  ypi2  ypi2  xpi2 | xpi2  xpi2 | xpi2 | xpi2  ypi2 | xpi2  xpi2  xpi2  ypi2  ypi2  ypi2  xpi2 | xpi2  xpi2  xpi2  ypi2  ypi2  ypi2 | xpi2  xpi2 | ypi2  ypi2  xpi2  xpi2  xpi2 | xpi2  ypi2  ypi2  ypi2 | ypi2  xpi2  xpi2  xpi2 | xpi2  ypi2 | xpi2  ypi2 | ypi2  ypi2  ypi2  xpi2 | xpi2  xpi2 | ypi2  ypi2  ypi2  ypi2 | xpi2  xpi2  xpi2 | ypi2  xpi2 | ypi2  ypi2  xpi2  xpi2  xpi2 | xpi2  ypi2  xpi2 | ypi2  ypi2  ypi2  ypi2 | ypi2 | xpi2  xpi2  xpi2  ypi2 | xpi2  xpi2 | xpi2  ypi2  ypi2  ypi2  xpi2  xpi2  xpi2 | ypi2  xpi2  xpi2  xpi2 | xpi2  xpi2  xpi2  ypi2 | ypi2  ypi2  ypi2  xpi2 | ypi2  ypi2  xpi2  xpi2 | 
Repetition 017, Length 043: ypi2  ypi2  ypi2 | xpi2  xpi2  xpi2  ypi2  ypi2  ypi2 | ypi2  ypi2  xpi2  xpi2  xpi2 | ypi2 | xpi2  xpi2  ypi2 | ypi2  ypi2  xpi2  xpi2  xpi2 | ypi2  ypi2 | xpi2  xpi2  ypi2 | ypi2  xpi2  xpi2  xpi2 | ypi2  ypi2  ypi2  xpi2  xpi2  xpi2 | xpi2  xpi2  xpi2 | ypi2 | xpi2  xpi2  ypi2  ypi2  ypi2 | xpi2  ypi2 | ypi2 | xpi2  ypi2  ypi2  ypi2  xpi2  xpi2  xpi2 | ypi2  xpi2 | ypi2  ypi2 | ypi2  ypi2  xpi2 | xpi2  xpi2 | ypi2 | xpi2  xpi2  xpi2 | ypi2 | ypi2  ypi2  xpi2  xpi2  xpi2 | xpi2  ypi2  xpi2 | xpi2  ypi2  ypi2  ypi2 | xpi2  ypi2  ypi2  ypi2  xpi2  xpi2  xpi2 | xpi2  xpi2  ypi2 | ypi2  ypi2  ypi2  xpi2  xpi2  xpi2 | xpi2  ypi2  ypi2  ypi2  xpi2  xpi2  xpi2 | ypi2  ypi2  ypi2  ypi2 | ypi2  ypi2  ypi2  xpi2 | ypi2  xpi2  xpi2  xpi2 | xpi2  xpi2  xpi2  ypi2  ypi2  ypi2  xpi2 | xpi2  xpi2  xpi2  ypi2 | ypi2  ypi2  xpi2  xpi2  xpi2 | xpi2  ypi2  ypi2  ypi2  xpi2  xpi2  xpi2 | xpi2  ypi2  ypi2  ypi2  xpi2  xpi2  xpi2 | ypi2  ypi2  xpi2  xpi2  xpi2 | ypi2  ypi2  ypi2  xpi2  xpi2  xpi2 | ypi2  ypi2  ypi2  xpi2  xpi2  xpi2 | ypi2  ypi2  ypi2  ypi2 | ypi2  ypi2 | 
Repetition 017, Length 044: xpi2  xpi2  ypi2 | xpi2  xpi2  xpi2 | xpi2  xpi2  xpi2  ypi2  ypi2  ypi2  xpi2 | ypi2  xpi2  xpi2  xpi2 | ypi2  ypi2  xpi2  xpi2 | ypi2  ypi2 | ypi2  ypi2  xpi2  xpi2  xpi2 | xpi2  ypi2  ypi2  ypi2  xpi2  xpi2  xpi2 | ypi2  ypi2  xpi2  xpi2 | xpi2  xpi2  xpi2  ypi2 | xpi2  ypi2 | xpi2  xpi2  xpi2  ypi2  ypi2  ypi2 | ypi2 | ypi2  xpi2  xpi2  xpi2 | xpi2  xpi2  ypi2  ypi2  ypi2 | xpi2  xpi2 | ypi2  ypi2  ypi2  ypi2 | xpi2  xpi2  ypi2 | xpi2  xpi2  ypi2  ypi2  ypi2 | ypi2  ypi2  ypi2 | xpi2  ypi2  ypi2  ypi2 | xpi2  xpi2  xpi2 | xpi2  xpi2 | xpi2 | ypi2  ypi2  ypi2  xpi2 | xpi2  xpi2 | xpi2  xpi2  xpi2  ypi2  ypi2  ypi2  xpi2 | ypi2  ypi2  xpi2  xpi2  xpi2 | ypi2  ypi2 | ypi2  ypi2  xpi2 | xpi2  xpi2 | xpi2  ypi2  ypi2  ypi2  xpi2  xpi2  xpi2 | xpi2  xpi2  ypi2  ypi2  ypi2 | ypi2  ypi2  ypi2  xpi2  xpi2  xpi2 | xpi2  xpi2  ypi2 | ypi2  ypi2  xpi2  xpi2  xpi2 | xpi2 | xpi2  xpi2  xpi2 | ypi2  ypi2  xpi2  xpi2  xpi2 | xpi2  xpi2  xpi2  ypi2 | xpi2  ypi2  ypi2  ypi2  xpi2  xpi2  xpi2 | xpi2  ypi2  ypi2  ypi2  xpi2  xpi2  xpi2 | ypi2  ypi2  ypi2 | ypi2  ypi2  ypi2 | 
Repetition 017, Length 045: xpi2  ypi2  ypi2  ypi2 | ypi2  ypi2  xpi2 | ypi2 | xpi2  xpi2  xpi2  ypi2  ypi2  ypi2 | xpi2  ypi2 | xpi2  ypi2  ypi2  ypi2  xpi2  xpi2  xpi2 | ypi2  ypi2  ypi2  ypi2 | xpi2 | xpi2  ypi2 | ypi2  ypi2  xpi2  xpi2  xpi2 | xpi2  ypi2  ypi2  ypi2  xpi2  xpi2  xpi2 | ypi2  ypi2  ypi2  xpi2 | ypi2 | ypi2  ypi2  ypi2  xpi2  xpi2  xpi2 | xpi2  xpi2 | ypi2  xpi2  xpi2  xpi2 | ypi2 | ypi2  ypi2  ypi2  xpi2  xpi2  xpi2 | ypi2  ypi2  xpi2  xpi2  xpi2 | ypi2  xpi2 | xpi2 | ypi2  xpi2 | ypi2  ypi2  xpi2 | ypi2  ypi2  xpi2  xpi2  xpi2 | ypi2  ypi2  ypi2  xpi2 | xpi2  ypi2 | ypi2  ypi2  ypi2  xpi2 | xpi2  xpi2  ypi2 | ypi2  xpi2 | ypi2  ypi2  xpi2  xpi2  xpi2 | xpi2  xpi2  ypi2 | ypi2  ypi2  xpi2  xpi2 | xpi2 | ypi2  ypi2  xpi2 | ypi2  ypi2  xpi2  xpi2  xpi2 | ypi2  ypi2 | ypi2  ypi2 | ypi2  ypi2  ypi2  xpi2  xpi2  xpi2 | ypi2  ypi2  ypi2  xpi2  xpi2  xpi2 | xpi2  ypi2  ypi2  ypi2 | ypi2  ypi2  xpi2 | xpi2  ypi2  ypi2  ypi2 | xpi2  ypi2  ypi2  ypi2  xpi2  xpi2  xpi2 | xpi2  xpi2  xpi2  ypi2  ypi2  ypi2  xpi2 | ypi2  ypi2  ypi2  ypi2 | 
Repetition 018, Length 001: xpi2  xpi2 | 
Repetition 018, Length 002: ypi2 | ypi2  ypi2 | 
Repetition 018, Length 003: xpi2  ypi2 | xpi2  xpi2  ypi2  ypi2  ypi2 | ypi2  ypi2  ypi2  xpi2 | 
Repetition 018, Length 004: ypi2  xpi2 | ypi2  ypi2  xpi2  xpi2  xpi2 | ypi2  ypi2  ypi2  xpi2 | xpi2  ypi2 | 
Repetition 018, Length 005: ypi2  xpi2  xpi2  xpi2 | ypi2  ypi2  ypi2  xpi2  xpi2  xpi2 | xpi2  xpi2  ypi2 | xpi2  xpi2  ypi2  ypi2  ypi2 | xpi2  ypi2 | 
Repetition 018, Length 006: ypi2  ypi2  ypi2  xpi2 | ypi2  ypi2  xpi2  xpi2  xpi2 | xpi2  ypi2 | xpi2  ypi2 | ypi2  xpi2  xpi2  xpi2 | ypi2  ypi2  xpi2  xpi2  xpi2 | 
Repetition 018, Length 007: xpi2  xpi2  xpi2  ypi2  ypi2  ypi2 | xpi2 | xpi2  ypi2  ypi2  ypi2 | ypi2  ypi2  xpi2  xpi2 | xpi2  xpi2  xpi2  ypi2  ypi2  ypi2 | ypi2  ypi2  ypi2  xpi2 | xpi2  xpi2  xpi2  ypi2  ypi2  ypi2  xpi2 | 
Repetition 018, Length 008: ypi2  xpi2  xpi2  xpi2 | xpi2  xpi2  ypi2 | ypi2  ypi2  xpi2  xpi2  xpi2 | ypi2  ypi2 | xpi2  ypi2  ypi2  ypi2  xpi2  xpi2  xpi2 | xpi2  xpi2  xpi2  ypi2 | ypi2  xpi2 | ypi2  ypi2 | 
Repetition 018, Length 010: xpi2  xpi2  xpi2 | xpi2  xpi2  ypi2  ypi2  ypi2 | xpi2  xpi2  xpi2  ypi2  ypi2  ypi2 | xpi2  ypi2  ypi2  ypi2  xpi2  xpi2  xpi2 | xpi2  xpi2  ypi2 | ypi2  xpi2  xpi2  xpi2 | xpi2  xpi2  xpi2  ypi2 | ypi2  ypi2  xpi2  xpi2 | ypi2  ypi2  xpi2  xpi2  xpi2 | xpi2  xpi2  xpi2  ypi2  ypi2  ypi2 | 
Repetition 018, Length 015: ypi2  ypi2  ypi2 | ypi2  ypi2  ypi2  xpi2  xpi2  xpi2 | xpi2  xpi2  ypi2  ypi2  ypi2 | xpi2  xpi2  xpi2  ypi2  ypi2  ypi2 | xpi2  xpi2  ypi2  ypi2  ypi2 | ypi2  ypi2  xpi2 | xpi2  xpi2  ypi2  ypi2  ypi2 | xpi2  xpi2  xpi2  ypi2  ypi2  ypi2 | xpi2  xpi2  xpi2  ypi2 | ypi2  xpi2  xpi2  xpi2 | xpi2  xpi2  ypi2 | ypi2 | xpi2  ypi2  ypi2  ypi2 | ypi2  ypi2  ypi2  xpi2 | xpi2  ypi2  ypi2  ypi2 | 
Repetition 018, Length 020: xpi2  xpi2  ypi2 | xpi2  xpi2  ypi2  ypi2  ypi2 | xpi2  xpi2  xpi2  ypi2  ypi2  ypi2 | ypi2  ypi2  xpi2  xpi2  xpi2 | ypi2  ypi2  ypi2  xpi2  xpi2  xpi2 | ypi2  xpi2  xpi2  xpi2 | ypi2  ypi2  ypi2  ypi2 | xpi2  xpi2  xpi2  ypi2  ypi2  ypi2 | xpi2  xpi2  ypi2  ypi2  ypi2 | xpi2  ypi2  ypi2  ypi2  xpi2  xpi2  xpi2 | ypi2  ypi2  xpi2  xpi2  xpi2 | ypi2  ypi2  ypi2  ypi2 | xpi2  xpi2  ypi2 | xpi2 | ypi2  ypi2  xpi2  xpi2  xpi2 | xpi2  xpi2  xpi2  ypi2  ypi2  ypi2  xpi2 | ypi2  ypi2  ypi2  xpi2  xpi2  xpi2 | ypi2  ypi2  ypi2 | xpi2  ypi2  xpi2 | xpi2  xpi2 | 
Repetition 018, Length 025: xpi2  ypi2 | ypi2  xpi2  xpi2  xpi2 | xpi2  xpi2  xpi2  ypi2  ypi2  ypi2 | xpi2 | xpi2  xpi2  xpi2 | ypi2  ypi2  ypi2 | ypi2  ypi2  ypi2  ypi2 | xpi2  xpi2  ypi2  ypi2  ypi2 | xpi2  ypi2 | ypi2  ypi2 | xpi2  xpi2  ypi2 | xpi2  ypi2  ypi2  ypi2 | xpi2  xpi2  xpi2  ypi2 | xpi2  xpi2  xpi2  ypi2  ypi2  ypi2 | xpi2  ypi2  ypi2  ypi2 | ypi2  ypi2  ypi2 | xpi2  ypi2 | ypi2  ypi2  xpi2 | xpi2 | xpi2  xpi2  xpi2  ypi2  ypi2  ypi2  xpi2 | ypi2  ypi2  xpi2 | ypi2  ypi2  xpi2 | ypi2 | xpi2  ypi2  ypi2  ypi2  xpi2  xpi2  xpi2 | xpi2  ypi2  ypi2  ypi2 | 
Repetition 018, Length 030: xpi2  xpi2  xpi2  ypi2  ypi2  ypi2 | ypi2  ypi2  ypi2  xpi2  xpi2  xpi2 | xpi2  xpi2  xpi2  ypi2  ypi2  ypi2 | ypi2  ypi2  ypi2  xpi2  xpi2  xpi2 | ypi2  ypi2  ypi2  xpi2 | ypi2  ypi2  ypi2  xpi2 | ypi2  xpi2  xpi2  xpi2 | xpi2  ypi2 | xpi2  ypi2  ypi2  ypi2  xpi2  xpi2  xpi2 | xpi2  ypi2  ypi2  ypi2 | ypi2  ypi2  xpi2  xpi2 | xpi2  ypi2  ypi2  ypi2 | xpi2 | ypi2  ypi2  ypi2  ypi2 | ypi2  ypi2  ypi2 | xpi2  xpi2  xpi2  ypi2 | xpi2  xpi2  xpi2  ypi2 | ypi2  ypi2  ypi2 | xpi2  xpi2  xpi2  ypi2  ypi2  ypi2  xpi2 | ypi2  ypi2  xpi2  xpi2 | ypi2 | ypi2  ypi2  ypi2  ypi2 | xpi2  ypi2  xpi2 | xpi2  ypi2 | ypi2  xpi2  xpi2  xpi2 | ypi2  ypi2  ypi2  xpi2 | xpi2  xpi2  xpi2  ypi2  ypi2  ypi2 | xpi2  xpi2  ypi2  ypi2  ypi2 | xpi2  ypi2  xpi2 | ypi2  ypi2  xpi2  xpi2 | 
Repetition 018, Length 035: ypi2  ypi2 | xpi2  ypi2  ypi2  ypi2 | ypi2  xpi2 | ypi2  ypi2  ypi2  ypi2 | ypi2  xpi2 | xpi2  xpi2  xpi2 | xpi2  ypi2 | xpi2  xpi2  xpi2  ypi2 | ypi2  xpi2  xpi2  xpi2 | ypi2  ypi2  ypi2  xpi2 | xpi2 | ypi2  ypi2  xpi2  xpi2 | xpi2 | ypi2  ypi2  ypi2 | xpi2  ypi2  xpi2 | ypi2  ypi2  ypi2  xpi2  xpi2  xpi2 | ypi2  ypi2  xpi2  xpi2  xpi2 | ypi2  ypi2  ypi2  xpi2 | ypi2  ypi2  xpi2 | xpi2  ypi2  ypi2  ypi2  xpi2  xpi2  xpi2 | ypi2  xpi2 | xpi2  xpi2 | xpi2  xpi2  xpi2  ypi2 | ypi2  ypi2 | ypi2  xpi2 | xpi2  xpi2  xpi2  ypi2  ypi2  ypi2  xpi2 | xpi2 | xpi2 | xpi2  xpi2  ypi2 | xpi2  xpi2  ypi2 | xpi2  xpi2  xpi2  ypi2  ypi2  ypi2  xpi2 | xpi2  ypi2  ypi2  ypi2  xpi2  xpi2  xpi2 | ypi2  xpi2 | xpi2  xpi2  xpi2  ypi2 | ypi2  ypi2  ypi2  xpi2  xpi2  xpi2 | 
Repetition 018, Length 043: xpi2  ypi2 | xpi2  xpi2 | xpi2  ypi2 | ypi2  ypi2  ypi2 | ypi2  ypi2  xpi2  xpi2  xpi2 | ypi2  ypi2  ypi2 | xpi2  ypi2  ypi2  ypi2  xpi2  xpi2  xpi2 | xpi2  xpi2 | ypi2  xpi2 | ypi2 | ypi2  ypi2  ypi2  xpi2  xpi2  xpi2 | xpi2  xpi2  xpi2  ypi2  ypi2  ypi2 | ypi2  ypi2  xpi2  xpi2  xpi2 | xpi2  ypi2  ypi2  ypi2 | ypi2  ypi2  ypi2 | ypi2  ypi2  ypi2  xpi2 | xpi2  ypi2  xpi2 | ypi2  ypi2  ypi2  ypi2 | ypi2  ypi2  ypi2 | xpi2  xpi2  ypi2  ypi2  ypi2 | xpi2  xpi2  xpi2  ypi2  ypi2  ypi2  xpi2 | ypi2  ypi2  ypi2  ypi2 | xpi2  xpi2  xpi2  ypi2  ypi2  ypi2 | ypi2  ypi2  ypi2  xpi2  xpi2  xpi2 | ypi2  xpi2  xpi2  xpi2 | xpi2  ypi2  ypi2  ypi2 | ypi2  ypi2  ypi2  ypi2 | xpi2  xpi2  xpi2 | ypi2  ypi2  xpi2  xpi2  xpi2 | ypi2  ypi2  ypi2  xpi2  xpi2  xpi2 | xpi2  xpi2  xpi2  ypi2 | ypi2  ypi2  xpi2  xpi2 | ypi2  ypi2  xpi2  xpi2  xpi2 | ypi2  ypi2  xpi2 | xpi2  xpi2 | xpi2  xpi2  ypi2 | xpi2  ypi2  ypi2  ypi2  xpi2  xpi2  xpi2 | xpi2  xpi2  xpi2  ypi2  ypi2  ypi2 | xpi2 | ypi2  xpi2 | ypi2  xpi2 | xpi2 | xpi2  xpi2  ypi2 | 
Repetition 018, Length 044: xpi2  xpi2  xpi2  ypi2  ypi2  ypi2 | ypi2  ypi2 | ypi2  ypi2  xpi2 | xpi2  xpi2  xpi2  ypi2  ypi2  ypi2 | xpi2  ypi2 | xpi2  xpi2  ypi2  ypi2  ypi2 | ypi2  ypi2  ypi2  xpi2 | xpi2  xpi2  ypi2  ypi2  ypi2 | xpi2  ypi2  xpi2 | ypi2  ypi2  xpi2  xpi2 | xpi2  ypi2  ypi2  ypi2  xpi2  xpi2  xpi2 | ypi2  xpi2 | ypi2  xpi2  xpi2  xpi2 | ypi2  xpi2 | ypi2  ypi2  ypi2  xpi2  xpi2  xpi2 | xpi2  xpi2  xpi2  ypi2  ypi2  ypi2  xpi2 | ypi2  ypi2  xpi2  xpi2 | ypi2  xpi2  xpi2  xpi2 | xpi2  ypi2 | ypi2  ypi2  xpi2  xpi2 | xpi2  xpi2 | ypi2  ypi2  xpi2  xpi2  xpi2 | ypi2  xpi2 | ypi2  ypi2  ypi2  xpi2  xpi2  xpi2 | xpi2  ypi2 | ypi2  ypi2  ypi2  xpi2 | ypi2  ypi2  ypi2  ypi2 | xpi2 | xpi2  xpi2  xpi2  ypi2 | ypi2  xpi2  xpi2  xpi2 | ypi2  ypi2 | xpi2  ypi2  ypi2  ypi2  xpi2  xpi2  xpi2 | ypi2  ypi2  ypi2  ypi2 | xpi2  xpi2 | ypi2  ypi2  xpi2 | ypi2  ypi2  ypi2 | ypi2  xpi2  xpi2  xpi2 | ypi2  ypi2  ypi2 | ypi2  ypi2  ypi2  xpi2  xpi2  xpi2 | xpi2  xpi2  xpi2  ypi2 | ypi2  ypi2 | ypi2  xpi2  xpi2  xpi2 | xpi2  xpi2  xpi2  ypi2  ypi2  ypi2  xpi2 | ypi2  ypi2 | 
Repetition 018, Length 045: xpi2  xpi2 | xpi2  xpi2  ypi2  ypi2  ypi2 | ypi2 | ypi2  ypi2  xpi2  xpi2 | xpi2  xpi2  xpi2  ypi2 | xpi2  xpi2  ypi2  ypi2  ypi2 | ypi2  xpi2 | xpi2  xpi2  ypi2  ypi2  ypi2 | xpi2  xpi2  xpi2 | ypi2  ypi2 | xpi2  xpi2  xpi2  ypi2 | ypi2  xpi2  xpi2  xpi2 | xpi2  ypi2 | ypi2  ypi2  xpi2 | xpi2  xpi2  ypi2  ypi2  ypi2 | xpi2  xpi2  ypi2 | ypi2  ypi2  xpi2  xpi2  xpi2 | ypi2  xpi2 | xpi2  xpi2 | ypi2  ypi2  xpi2 | xpi2  xpi2  ypi2 | xpi2  xpi2  xpi2  ypi2 | xpi2  ypi2  ypi2  ypi2 | xpi2  xpi2  ypi2  ypi2  ypi2 | xpi2  xpi2  xpi2  ypi2  ypi2  ypi2 | ypi2  ypi2  xpi2  xpi2 | xpi2  xpi2  xpi2  ypi2 | xpi2  ypi2  ypi2  ypi2  xpi2  xpi2  xpi2 | ypi2  ypi2  ypi2 | xpi2  ypi2 | ypi2  ypi2  xpi2  xpi2 | ypi2  xpi2  xpi2  xpi2 | ypi2  xpi2  xpi2  xpi2 | ypi2  ypi2  ypi2  ypi2 | ypi2  ypi2 | xpi2  xpi2  ypi2  ypi2  ypi2 | ypi2  ypi2  ypi2  xpi2 | ypi2  ypi2  ypi2  ypi2 | xpi2  xpi2  xpi2  ypi2  ypi2  ypi2  xpi2 | xpi2  xpi2  xpi2 | ypi2  ypi2  ypi2 | xpi2  xpi2  xpi2  ypi2  ypi2  ypi2  xpi2 | ypi2  ypi2  xpi2  xpi2 | ypi2  ypi2  ypi2  xpi2 | xpi2  ypi2  ypi2  ypi2 | 
Repetition 019, Length 001: ypi2  ypi2  ypi2  xpi2 | 
Repetition 019, Length 002: ypi2  ypi2  xpi2  xpi2 | ypi2  ypi2  xpi2 | 
Repetition 019, Length 003: xpi2  xpi2  ypi2  ypi2  ypi2 | xpi2  xpi2  xpi2 | xpi2 | 
Repetition 019, Length 004: ypi2  ypi2  xpi2  xpi2  xpi2 | ypi2  ypi2  ypi2 | ypi2  xpi2  xpi2  xpi2 | xpi2  xpi2  xpi2  ypi2  ypi2  ypi2 | 
Repetition 019, Length 005: ypi2 | ypi2  ypi2  ypi2 | xpi2  xpi2  ypi2 | xpi2  ypi2  xpi2 | ypi2  ypi2  ypi2 | 
Repetition 019, Length 006: ypi2  ypi2  xpi2 | ypi2  ypi2  ypi2  xpi2 | xpi2  xpi2  xpi2  ypi2  ypi2  ypi2  xpi2 | ypi2  ypi2 | xpi2  xpi2  ypi2 | ypi2  ypi2 | 
Repetition 019, Length 007: ypi2  ypi2  xpi2  xpi2 | xpi2  xpi2  xpi2 | ypi2  ypi2  ypi2  xpi2  xpi2  xpi2 | ypi2 | ypi2  ypi2  xpi2  xpi2 | xpi2  xpi2  xpi2  ypi2  ypi2  ypi2  xpi2 | ypi2  xpi2  xpi2  xpi2 | 
Repetition 019, Length 008: xpi2  xpi2  xpi2  ypi2  ypi2  ypi2  xpi2 | ypi2  ypi2  xpi2  xpi2  xpi2 | ypi2  ypi2  xpi2  xpi2 | xpi2  ypi2 | xpi2  xpi2  ypi2  ypi2  ypi2 | xpi2  xpi2  xpi2  ypi2 | xpi2  xpi2  xpi2  ypi2  ypi2  ypi2 | ypi2  xpi2 | 
Repetition 019, Length 010: xpi2  xpi2 | xpi2  xpi2  xpi2  ypi2 | xpi2  ypi2 | xpi2  xpi2  ypi2 | ypi2 | xpi2  xpi2 | xpi2  xpi2  ypi2  ypi2  ypi2 | ypi2 | xpi2  xpi2  xpi2  ypi2 | ypi2  ypi2  ypi2  xpi2  xpi2  xpi2 | 
Repetition 019, Length 015: ypi2  ypi2  xpi2  xpi2  xpi2 | ypi2  ypi2  ypi2  ypi2 | xpi2  ypi2  ypi2  ypi2 | xpi2  xpi2 | ypi2  ypi2  xpi2  xpi2  xpi2 | xpi2  xpi2  xpi2  ypi2  ypi2  ypi2 | xpi2  xpi2  ypi2  ypi2  ypi2 | ypi2  xpi2 | xpi2  xpi2  ypi2 | ypi2  xpi2  xpi2  xpi2 | ypi2  xpi2  xpi2  xpi2 | ypi2  ypi2  ypi2  xpi2 | xpi2 | ypi2  ypi2  ypi2  xpi2  xpi2  xpi2 | xpi2  ypi2  ypi2  ypi2 | 
Repetition 019, Length 020: xpi2  xpi2 | xpi2  xpi2 | ypi2  ypi2  ypi2 | ypi2  ypi2  xpi2 | ypi2  ypi2  xpi2 | xpi2  xpi2  xpi2 | xpi2  ypi2  xpi2 | xpi2  xpi2  xpi2 | ypi2 | ypi2  ypi2  xpi2  xpi2  xpi2 | ypi2 | xpi2  ypi2 | ypi2 | xpi2  xpi2  xpi2  ypi2  ypi2  ypi2 | xpi2  xpi2  xpi2  ypi2  ypi2  ypi2  xpi2 | xpi2 | ypi2  ypi2  xpi2  xpi2  xpi2 | xpi2  ypi2  ypi2  ypi2  xpi2  xpi2  xpi2 | ypi2 | ypi2  ypi2  xpi2  xpi2 | 
Repetition 019, Length 025: xpi2  ypi2  xpi2 | xpi2  ypi2 | xpi2  xpi2  ypi2 | xpi2  xpi2  ypi2  ypi2  ypi2 | xpi2  ypi2  ypi2  ypi2 | xpi2  xpi2 | xpi2  xpi2 | xpi2  ypi2 | ypi2  ypi2  xpi2  xpi2 | ypi2  ypi2  xpi2  xpi2 | ypi2  ypi2  xpi2  xpi2  xpi2 | xpi2  xpi2 | xpi2  xpi2  xpi2  ypi2  ypi2  ypi2 | ypi2  ypi2  xpi2  xpi2 | xpi2  xpi2  ypi2 | xpi2  xpi2 | ypi2  ypi2  ypi2  xpi2  xpi2  xpi2 | xpi2  xpi2  xpi2 | xpi2  xpi2  xpi2  ypi2  ypi2  ypi2 | xpi2  xpi2  xpi2  ypi2 | xpi2  xpi2  ypi2 | ypi2 | ypi2  ypi2  xpi2 | ypi2  ypi2  ypi2  ypi2 | xpi2  xpi2 | 
Repetition 019, Length 030: xpi2  xpi2 | ypi2  ypi2  xpi2 | ypi2  ypi2  ypi2 | xpi2  xpi2  xpi2  ypi2  ypi2  ypi2 | ypi2  ypi2  ypi2  xpi2  xpi2  xpi2 | xpi2  xpi2  xpi2  ypi2  ypi2  ypi2 | xpi2  ypi2  ypi2  ypi2 | ypi2  ypi2  ypi2 | ypi2  xpi2  xpi2  xpi2 | xpi2  ypi2  ypi2  ypi2  xpi2  xpi2  xpi2 | ypi2  xpi2  xpi2  xpi2 | xpi2  xpi2  ypi2  ypi2  ypi2 | xpi2  ypi2  xpi2 | xpi2  xpi2  ypi2  ypi2  ypi2 | ypi2  xpi2  xpi2  xpi2 | ypi2  ypi2  xpi2  xpi2  xpi2 | ypi2  ypi2  ypi2  xpi2  xpi2  xpi2 | ypi2 | xpi2  xpi2 | ypi2  ypi2  xpi2 | xpi2  ypi2  ypi2  ypi2  xpi2  xpi2  xpi2 | xpi2  xpi2  ypi2 | xpi2  xpi2 | ypi2  ypi2  xpi2  xpi2 | xpi2  xpi2 | xpi2  ypi2  ypi2  ypi2  xpi2  xpi2  xpi2 | xpi2  xpi2  ypi2  ypi2  ypi2 | ypi2 | xpi2  ypi2  ypi2  ypi2  xpi2  xpi2  xpi2 | xpi2  xpi2  ypi2  ypi2  ypi2 | 
Repetition 019, Length 035: ypi2  ypi2  xpi2  xpi2  xpi2 | ypi2  xpi2  xpi2  xpi2 | ypi2  ypi2  ypi2  xpi2  xpi2  xpi2 | ypi2  ypi2 | ypi2  ypi2  ypi2  xpi2 | ypi2  xpi2 | ypi2  ypi2 | ypi2  ypi2  xpi2  xpi2 | xpi2  ypi2 | ypi2  ypi2  ypi2  xpi2 | ypi2  ypi2  ypi2 | xpi2  xpi2  xpi2  ypi2 | xpi2  xpi2  ypi2 | ypi2 | ypi2  ypi2  ypi2 | xpi2  xpi2  xpi2  ypi2  ypi2  ypi2  xpi2 | xpi2  xpi2  xpi2  ypi2  ypi2  ypi2 | xpi2  ypi2  xpi2 | xpi2  xpi2 | ypi2  ypi2  ypi2  ypi2 | ypi2 | ypi2  ypi2  xpi2 | ypi2  xpi2 | ypi2 | ypi2  ypi2  xpi2 | ypi2  ypi2  ypi2  xpi2 | xpi2 | ypi2  ypi2  xpi2 | ypi2  ypi2  xpi2 | ypi2  xpi2 | ypi2  ypi2  xpi2  xpi2 | ypi2  ypi2  ypi2  xpi2 | ypi2  xpi2  xpi2  xpi2 | xpi2  xpi2  ypi2  ypi2  ypi2 | xpi2  ypi2  ypi2  ypi2 | 
Repetition 019, Length 043: xpi2 | xpi2  xpi2  xpi2  ypi2  ypi2  ypi2  xpi2 | xpi2  ypi2  xpi2 | ypi2  ypi2  ypi2  xpi2  xpi2  xpi2 | ypi2  xpi2  xpi2  xpi2 | ypi2  ypi2  ypi2  xpi2 | xpi2 | xpi2  xpi2  ypi2  ypi2  ypi2 | xpi2  ypi2  ypi2  ypi2 | xpi2  ypi2  xpi2 | xpi2  xpi2  ypi2  ypi2  ypi2 | xpi2  ypi2 | xpi2  xpi2 | ypi2  ypi2  ypi2  ypi2 | ypi2  ypi2  xpi2 | ypi2  ypi2  ypi2  ypi2 | xpi2  ypi2  ypi2  ypi2 | ypi2  ypi2  ypi2 | xpi2  ypi2  xpi2 | ypi2  ypi2 | ypi2  ypi2  ypi2  xpi2  xpi2  xpi2 | ypi2  ypi2  ypi2 | xpi2  ypi2  ypi2  ypi2  xpi2  xpi2  xpi2 | ypi2  xpi2 | xpi2 | ypi2  ypi2  xpi2 | xpi2  ypi2  xpi2 | ypi2  ypi2  ypi2  xpi2  xpi2  xpi2 | xpi2  xpi2  xpi2  ypi2  ypi2  ypi2  xpi2 | ypi2  ypi2  ypi2 | xpi2 | ypi2  ypi2  ypi2  xpi2  xpi2  xpi2 | xpi2  xpi2  ypi2 | ypi2  ypi2  ypi2 | xpi2  xpi2  ypi2 | ypi2 | xpi2  xpi2 | ypi2  xpi2  xpi2  xpi2 | ypi2  xpi2  xpi2  xpi2 | ypi2  ypi2  ypi2  ypi2 | ypi2  ypi2  ypi2 | xpi2  xpi2  ypi2 | xpi2 | 
Repetition 019, Length 044: xpi2  ypi2  ypi2  ypi2  xpi2  xpi2  xpi2 | xpi2  xpi2  xpi2  ypi2  ypi2  ypi2 | xpi2  ypi2  ypi2  ypi2  xpi2  xpi2  xpi2 | ypi2  ypi2  ypi2  xpi2  xpi2  xpi2 | xpi2  xpi2 | xpi2  ypi2  ypi2  ypi2  xpi2  xpi2  xpi2 | xpi2 | ypi2  ypi2  ypi2  xpi2  xpi2  xpi2 | xpi2  xpi2  xpi2  ypi2  ypi2  ypi2 | ypi2  ypi2  xpi2  xpi2  xpi2 | xpi2  xpi2  xpi2  ypi2 | xpi2 | ypi2  ypi2 | ypi2  ypi2  xpi2  xpi2 | xpi2  ypi2 | ypi2  ypi2  xpi2 | xpi2  xpi2  xpi2  ypi2 | ypi2  ypi2  xpi2 | ypi2  ypi2  ypi2  xpi2  xpi2  xpi2 | ypi2  ypi2  ypi2  xpi2  xpi2  xpi2 | xpi2  ypi2  ypi2  ypi2 | ypi2  xpi2 | xpi2  xpi2  xpi2  ypi2 | xpi2  ypi2  ypi2  ypi2  xpi2  xpi2  xpi2 | ypi2  xpi2 | ypi2  ypi2  xpi2  xpi2  xpi2 | ypi2  ypi2  ypi2  ypi2 | ypi2  ypi2  ypi2  ypi2 | ypi2  ypi2  ypi2  xpi2  xpi2  xpi2 | xpi2  xpi2  xpi2  ypi2  ypi2  ypi2  xpi2 | ypi2  ypi2 | xpi2  xpi2  xpi2 | ypi2  ypi2  xpi2 | xpi2  ypi2  ypi2  ypi2  xpi2  xpi2  xpi2 | ypi2  ypi2  xpi2  xpi2  xpi2 | ypi2  xpi2  xpi2  xpi2 | ypi2  xpi2  xpi2  xpi2 | ypi2  ypi2 | xpi2  ypi2  ypi2  ypi2 | ypi2  ypi2  xpi2 | ypi2 | xpi2  xpi2  xpi2  ypi2  ypi2  ypi2  xpi2 | xpi2  ypi2 | xpi2  xpi2  xpi2  ypi2 | 
Repetition 019, Length 045: xpi2  xpi2 | ypi2  ypi2  ypi2  xpi2  xpi2  xpi2 | ypi2  ypi2  xpi2  xpi2 | ypi2  xpi2 | xpi2  xpi2  xpi2 | ypi2  ypi2  xpi2  xpi2  xpi2 | ypi2  ypi2  xpi2 | ypi2 | ypi2  ypi2  ypi2  ypi2 | xpi2  xpi2  xpi2  ypi2  ypi2  ypi2  xpi2 | ypi2  ypi2  ypi2  xpi2  xpi2  xpi2 | ypi2  xpi2 | ypi2  ypi2  xpi2  xpi2  xpi2 | ypi2  xpi2 | xpi2  xpi2  ypi2 | xpi2  xpi2  ypi2 | ypi2  xpi2 | xpi2  xpi2  xpi2 | xpi2  ypi2  ypi2  ypi2  xpi2  xpi2  xpi2 | xpi2  xpi2  xpi2  ypi2  ypi2  ypi2 | ypi2  xpi2 | xpi2  ypi2  ypi2  ypi2  xpi2  xpi2  xpi2 | ypi2  ypi2  ypi2 | xpi2  ypi2  ypi2  ypi2  xpi2  xpi2  xpi2 | ypi2  xpi2 | xpi2  ypi2  ypi2  ypi2 | ypi2  xpi2  xpi2  xpi2 | xpi2  ypi2  xpi2 | xpi2 | ypi2  ypi2  ypi2 | xpi2  xpi2  xpi2  ypi2 | xpi2  xpi2  ypi2 | ypi2  ypi2  xpi2 | ypi2  ypi2  xpi2 | ypi2  xpi2 | xpi2  ypi2  ypi2  ypi2 | xpi2  xpi2  xpi2 | xpi2  xpi2  xpi2 | ypi2  ypi2  xpi2  xpi2 | ypi2  ypi2  ypi2  ypi2 | ypi2  ypi2  xpi2 | xpi2  xpi2  ypi2 | ypi2  xpi2  xpi2  xpi2 | xpi2  xpi2 | xpi2 | 
Repetition 020, Length 001: ypi2  ypi2  ypi2  xpi2 | 
Repetition 020, Length 002: ypi2  ypi2  ypi2 | xpi2  xpi2  xpi2  ypi2 | 
Repetition 020, Length 003: ypi2  xpi2 | ypi2 | xpi2  ypi2  ypi2  ypi2  xpi2  xpi2  xpi2 | 
Repetition 020, Length 004: xpi2  ypi2  ypi2  ypi2 | ypi2  xpi2  xpi2  xpi2 | xpi2  xpi2  xpi2  ypi2  ypi2  ypi2  xpi2 | ypi2 | 
Repetition 020, Length 005: ypi2  ypi2  xpi2  xpi2 | xpi2  xpi2  xpi2  ypi2  ypi2  ypi2 | ypi2  ypi2  ypi2 | xpi2  xpi2 | ypi2  ypi2  xpi2  xpi2  xpi2 | 
Repetition 020, Length 006: xpi2  xpi2  xpi2  ypi2  ypi2  ypi2  xpi2 | xpi2  xpi2  xpi2  ypi2  ypi2  ypi2 | xpi2  xpi2 | xpi2  xpi2  ypi2  ypi2  ypi2 | ypi2  ypi2 | xpi2  xpi2  xpi2 | 
Repetition 020, Length 007: xpi2  xpi2  ypi2 | xpi2  xpi2 | xpi2  xpi2  ypi2  ypi2  ypi2 | ypi2  ypi2  ypi2  ypi2 | xpi2  ypi2  xpi2 | ypi2  ypi2  ypi2  xpi2  xpi2  xpi2 | xpi2  xpi2  xpi2 | 
Repetition 020, Length 008: xpi2  xpi2  ypi2  ypi2  ypi2 | xpi2  ypi2  xpi2 | ypi2  ypi2  xpi2  xpi2 | xpi2  xpi2 | ypi2  ypi2  xpi2 | xpi2  ypi2  ypi2  ypi2 | ypi2  ypi2  ypi2  xpi2  xpi2  xpi2 | xpi2  xpi2  ypi2 | 
Repetition 020, Length 010: xpi2  xpi2  ypi2 | xpi2 | xpi2  ypi2  xpi2 | ypi2  ypi2  xpi2  xpi2  xpi2 | xpi2  ypi2  ypi2  ypi2 | ypi2  ypi2  xpi2 | xpi2 | xpi2  ypi2 | ypi2  xpi2  xpi2  xpi2 | xpi2  xpi2  xpi2  ypi2  ypi2  ypi2 | 
Repetition 020, Length 015: xpi2  xpi2  ypi2  ypi2  ypi2 | ypi2  ypi2  xpi2 | xpi2  ypi2  ypi2  ypi2 | ypi2  xpi2 | ypi2  ypi2  ypi2  ypi2 | ypi2  ypi2  ypi2  ypi2 | xpi2  xpi2  xpi2  ypi2  ypi2  ypi2 | ypi2  ypi2 | xpi2  xpi2  ypi2  ypi2  ypi2 | xpi2  ypi2  xpi2 | xpi2  xpi2  xpi2  ypi2  ypi2  ypi2 | xpi2  xpi2 | xpi2  ypi2  ypi2  ypi2 | ypi2  ypi2  ypi2 | xpi2  xpi2  xpi2  ypi2  ypi2  ypi2 | 
Repetition 020, Length 020: ypi2 | ypi2  xpi2 | ypi2  xpi2 | xpi2  ypi2  ypi2  ypi2 | xpi2  xpi2  ypi2  ypi2  ypi2 | xpi2  xpi2  xpi2  ypi2  ypi2  ypi2 | xpi2  xpi2 | ypi2  ypi2  ypi2 | ypi2  ypi2  ypi2 | xpi2  xpi2  xpi2  ypi2 | ypi2  ypi2  xpi2 | ypi2  ypi2  ypi2  ypi2 | xpi2  ypi2  xpi2 | xpi2 | xpi2  xpi2 | xpi2  xpi2  xpi2  ypi2  ypi2  ypi2 | ypi2  ypi2  ypi2 | ypi2  ypi2  xpi2 | xpi2 | xpi2  xpi2  ypi2  ypi2  ypi2 | 
Repetition 020, Length 025: ypi2 | xpi2  xpi2  xpi2  ypi2 | ypi2  ypi2  ypi2  ypi2 | xpi2  xpi2  xpi2 | ypi2  ypi2  ypi2  xpi2  xpi2  xpi2 | ypi2  ypi2  ypi2  xpi2 | xpi2  xpi2 | ypi2 | ypi2  ypi2  xpi2  xpi2  xpi2 | ypi2  ypi2  ypi2 | ypi2  ypi2 | ypi2  ypi2  ypi2  xpi2  xpi2  xpi2 | xpi2  xpi2  ypi2 | xpi2  xpi2  ypi2  ypi2  ypi2 | xpi2  xpi2  xpi2  ypi2 | ypi2  ypi2  ypi2  xpi2 | ypi2  ypi2  ypi2 | xpi2  ypi2  ypi2  ypi2 | xpi2  xpi2 | xpi2  xpi2  ypi2  ypi2  ypi2 | xpi2  xpi2  xpi2  ypi2 | ypi2  ypi2  ypi2  xpi2 | xpi2  xpi2  xpi2 | ypi2  ypi2  ypi2  ypi2 | xpi2  ypi2  xpi2 | 
Repetition 020, Length 030: xpi2  ypi2 | xpi2  xpi2  xpi2  ypi2  ypi2  ypi2  xpi2 | xpi2  xpi2  ypi2  ypi2  ypi2 | ypi2  ypi2 | ypi2  ypi2  ypi2 | ypi2  xpi2  xpi2  xpi2 | xpi2  xpi2  xpi2  ypi2 | ypi2  xpi2 | ypi2 | xpi2  xpi2  xpi2  ypi2  ypi2  ypi2  xpi2 | ypi2  ypi2  xpi2  xpi2  xpi2 | xpi2  xpi2  xpi2  ypi2 | ypi2 | ypi2  ypi2  ypi2  xpi2  xpi2  xpi2 | xpi2  ypi2 | ypi2  xpi2 | ypi2  ypi2 | xpi2 | ypi2  ypi2  xpi2  xpi2 | xpi2  xpi2  xpi2  ypi2 | ypi2 | xpi2  xpi2 | xpi2  xpi2 | xpi2  xpi2  xpi2  ypi2  ypi2  ypi2  xpi2 | ypi2  ypi2  xpi2 | ypi2  xpi2  xpi2  xpi2 | xpi2 | xpi2  xpi2  xpi2  ypi2 | ypi2  ypi2  ypi2 | ypi2  ypi2 | 
Repetition 020, Length 035: xpi2  xpi2  xpi2  ypi2 | xpi2  xpi2  xpi2  ypi2 | xpi2  xpi2  xpi2  ypi2 | ypi2  ypi2  xpi2 | ypi2  ypi2  xpi2  xpi2  xpi2 | xpi2  xpi2  xpi2 | xpi2  xpi2 | xpi2  xpi2  xpi2  ypi2  ypi2  ypi2 | ypi2  ypi2  xpi2 | xpi2 | ypi2  ypi2  xpi2  xpi2  xpi2 | xpi2  xpi2  xpi2  ypi2  ypi2  ypi2 | ypi2 | xpi2  ypi2 | ypi2  ypi2  xpi2 | xpi2  ypi2  xpi2 | ypi2 | xpi2 | ypi2  ypi2  xpi2  xpi2  xpi2 | xpi2  ypi2  ypi2  ypi2 | ypi2  ypi2  xpi2 | xpi2  xpi2 | ypi2  xpi2 | ypi2  ypi2  ypi2 | xpi2  xpi2  xpi2  ypi2  ypi2  ypi2  xpi2 | ypi2  xpi2 | xpi2  xpi2  ypi2 | ypi2 | ypi2  ypi2  ypi2  xpi2  xpi2  xpi2 | xpi2  xpi2  xpi2  ypi2  ypi2  ypi2 | ypi2 | xpi2  ypi2  xpi2 | xpi2  xpi2  xpi2  ypi2  ypi2  ypi2  xpi2 | xpi2  xpi2 | ypi2  ypi2  xpi2  xpi2 | 
Repetition 020, Length 043: xpi2  ypi2  xpi2 | xpi2  xpi2  xpi2  ypi2 | xpi2  ypi2  xpi2 | xpi2  ypi2 | xpi2  ypi2 | xpi2  ypi2  xpi2 | ypi2  ypi2  ypi2 | ypi2  ypi2  xpi2 | ypi2  ypi2  xpi2  xpi2  xpi2 | xpi2  xpi2 | xpi2  ypi2 | ypi2  ypi2  xpi2  xpi2 | xpi2  xpi2  xpi2  ypi2 | xpi2  ypi2 | xpi2  ypi2  ypi2  ypi2 | xpi2  xpi2  xpi2  ypi2  ypi2  ypi2 | ypi2  ypi2  xpi2  xpi2 | xpi2  xpi2  xpi2  ypi2  ypi2  ypi2 | xpi2  xpi2  ypi2 | xpi2  ypi2  ypi2  ypi2  xpi2  xpi2  xpi2 | xpi2  xpi2 | xpi2  xpi2  xpi2  ypi2 | ypi2  xpi2 | ypi2  ypi2  xpi2  xpi2  xpi2 | ypi2  ypi2  ypi2  xpi2 | ypi2  ypi2  ypi2  xpi2  xpi2  xpi2 | xpi2  ypi2  ypi2  ypi2 | ypi2  ypi2  ypi2  ypi2 | ypi2  ypi2  ypi2  xpi2 | ypi2  xpi2  xpi2  xpi2 | xpi2  xpi2  ypi2  ypi2  ypi2 | xpi2  ypi2  ypi2  ypi2  xpi2  xpi2  xpi2 | ypi2  ypi2  ypi2  xpi2 | ypi2  ypi2  ypi2  ypi2 | ypi2  ypi2  xpi2 | xpi2  ypi2  ypi2  ypi2 | ypi2  ypi2  ypi2  xpi2 | xpi2 | xpi2 | xpi2  xpi2  xpi2 | xpi2  xpi2  ypi2  ypi2  ypi2 | xpi2  ypi2  ypi2  ypi2 | xpi2  ypi2  xpi2 | 
Repetition 020, Length 044: ypi2  ypi2  ypi2  xpi2 | xpi2  xpi2  ypi2  ypi2  ypi2 | xpi2  ypi2  ypi2  ypi2  xpi2  xpi2  xpi2 | ypi2  ypi2  ypi2 | xpi2  ypi2 | xpi2  xpi2  ypi2  ypi2  ypi2 | ypi2  ypi2 | xpi2  xpi2  xpi2  ypi2  ypi2  ypi2 | ypi2  ypi2 | xpi2  xpi2  xpi2  ypi2 | xpi2  xpi2  ypi2  ypi2  ypi2 | xpi2  xpi2  ypi2  ypi2  ypi2 | xpi2  xpi2  ypi2 | ypi2  ypi2  xpi2  xpi2 | ypi2  ypi2  ypi2  xpi2  xpi2  xpi2 | ypi2  ypi2  ypi2 | ypi2  ypi2  xpi2  xpi2  xpi2 | ypi2  ypi2  ypi2  xpi2 | xpi2  xpi2  xpi2 | ypi2  xpi2 | xpi2  xpi2  ypi2  ypi2  ypi2 | ypi2  ypi2  xpi2 | ypi2  ypi2  xpi2  xpi2  xpi2 | ypi2  ypi2  xpi2  xpi2  xpi2 | xpi2  xpi2 | xpi2  ypi2  ypi2  ypi2  xpi2  xpi2  xpi2 | ypi2  ypi2  ypi2  xpi2 | ypi2  ypi2  xpi2  xpi2  xpi2 | ypi2  xpi2  xpi2  xpi2 | ypi2  ypi2 | xpi2 | xpi2  xpi2 | xpi2  xpi2  xpi2  ypi2 | xpi2  ypi2  xpi2 | xpi2  ypi2  xpi2 | xpi2  ypi2  ypi2  ypi2  xpi2  xpi2  xpi2 | ypi2  ypi2  ypi2  xpi2 | ypi2  ypi2  ypi2  ypi2 | xpi2  xpi2  xpi2  ypi2  ypi2  ypi2 | xpi2  xpi2  xpi2  ypi2 | xpi2 | xpi2 | xpi2  ypi2  ypi2  ypi2  xpi2  xpi2  xpi2 | ypi2  ypi2  ypi2 | 
Repetition 020, Length 045: ypi2 | ypi2 | ypi2  ypi2 | xpi2  xpi2 | xpi2  xpi2  xpi2  ypi2  ypi2  ypi2 | ypi2 | ypi2  ypi2  ypi2  ypi2 | ypi2  ypi2  ypi2 | xpi2  xpi2  xpi2  ypi2  ypi2  ypi2  xpi2 | xpi2  xpi2  ypi2  ypi2  ypi2 | xpi2  xpi2  xpi2 | ypi2  ypi2  ypi2  xpi2  xpi2  xpi2 | ypi2  xpi2 | xpi2  xpi2  ypi2 | xpi2  xpi2  ypi2  ypi2  ypi2 | xpi2 | xpi2  xpi2  ypi2 | ypi2  ypi2  ypi2  xpi2 | xpi2  xpi2  ypi2 | xpi2  xpi2  ypi2 | ypi2  ypi2  xpi2 | xpi2  xpi2  xpi2 | ypi2  ypi2  xpi2  xpi2  xpi2 | ypi2  ypi2  xpi2  xpi2  xpi2 | xpi2  xpi2  xpi2  ypi2  ypi2  ypi2 | xpi2  ypi2 | xpi2  ypi2  ypi2  ypi2  xpi2  xpi2  xpi2 | ypi2  xpi2  xpi2  xpi2 | ypi2  ypi2  xpi2 | ypi2  ypi2  ypi2  ypi2 | xpi2  ypi2 | ypi2  ypi2  xpi2  xpi2 | xpi2  xpi2 | ypi2  ypi2  ypi2  ypi2 | ypi2  ypi2  ypi2  ypi2 | xpi2  xpi2 | ypi2  ypi2  ypi2  ypi2 | ypi2  xpi2  xpi2  xpi2 | ypi2  ypi2  ypi2  xpi2  xpi2  xpi2 | xpi2  xpi2  xpi2  ypi2 | ypi2  ypi2  ypi2  xpi2  xpi2  xpi2 | ypi2  ypi2 | xpi2  ypi2  xpi2 | xpi2  xpi2  xpi2  ypi2 | xpi2  xpi2  xpi2  ypi2  ypi2  ypi2  xpi2 | 
Repetition 021, Length 001: xpi2  xpi2  xpi2  ypi2 | 
Repetition 021, Length 002: xpi2  ypi2  xpi2 | xpi2  ypi2 | 
Repetition 021, Length 003: ypi2  ypi2  ypi2  ypi2 | xpi2  xpi2  xpi2  ypi2  ypi2  ypi2 | xpi2  xpi2 | 
Repetition 021, Length 004: xpi2  ypi2  xpi2 | xpi2  ypi2  xpi2 | xpi2  ypi2  ypi2  ypi2 | xpi2  xpi2 | 
Repetition 021, Length 005: xpi2  xpi2  ypi2 | ypi2  ypi2  xpi2  xpi2  xpi2 | ypi2  ypi2  xpi2  xpi2  xpi2 | xpi2  xpi2  ypi2  ypi2  ypi2 | ypi2  ypi2  ypi2  xpi2  xpi2  xpi2 | 
Repetition 021, Length 006: xpi2  ypi2 | ypi2  ypi2  ypi2  xpi2 | ypi2  ypi2  xpi2  xpi2 | xpi2  ypi2  ypi2  ypi2  xpi2  xpi2  xpi2 | ypi2 | ypi2  ypi2  ypi2  xpi2 | 
Repetition 021, Length 007: xpi2  xpi2  ypi2 | ypi2  ypi2  ypi2 | ypi2  ypi2  xpi2  xpi2 | ypi2  xpi2  xpi2  xpi2 | ypi2  ypi2  ypi2 | ypi2  ypi2  ypi2  xpi2 | xpi2  xpi2  ypi2 | 
Repetition 021, Length 008: xpi2  ypi2  xpi2 | xpi2  ypi2  xpi2 | ypi2  ypi2  ypi2  xpi2  xpi2  xpi2 | ypi2  xpi2  xpi2  xpi2 | xpi2 | ypi2  ypi2  ypi2 | xpi2  ypi2  xpi2 | ypi2 | 
Repetition 021, Length 010: xpi2  xpi2  ypi2 | xpi2  ypi2  xpi2 | ypi2 | xpi2  xpi2  ypi2  ypi2  ypi2 | ypi2  ypi2  ypi2  xpi2 | ypi2  ypi2  ypi2  xpi2 | ypi2  xpi2 | ypi2  ypi2  xpi2  xpi2 | xpi2  ypi2  ypi2  ypi2 | xpi2  ypi2  xpi2 | 
Repetition 021, Length 015: xpi2  xpi2  xpi2  ypi2 | xpi2  ypi2  ypi2  ypi2 | xpi2  ypi2  ypi2  ypi2  xpi2  xpi2  xpi2 | ypi2 | ypi2  xpi2  xpi2  xpi2 | xpi2  xpi2  xpi2  ypi2  ypi2  ypi2 | ypi2  ypi2  xpi2  xpi2 | xpi2  xpi2 | xpi2  xpi2 | xpi2  xpi2  xpi2  ypi2 | ypi2  ypi2  ypi2  xpi2  xpi2  xpi2 | ypi2  ypi2  ypi2  xpi2  xpi2  xpi2 | ypi2  ypi2  ypi2 | ypi2  ypi2  xpi2 | xpi2 | 
Repetition 021, Length 020: xpi2  xpi2  xpi2  ypi2  ypi2  ypi2 | ypi2  ypi2  xpi2  xpi2  xpi2 | xpi2  ypi2 | ypi2 | xpi2  ypi2 | xpi2  xpi2  xpi2 | xpi2  ypi2  xpi2 | ypi2  ypi2  xpi2  xpi2 | ypi2  ypi2  xpi2 | ypi2  ypi2  xpi2  xpi2 | xpi2  xpi2  xpi2  ypi2  ypi2  ypi2  xpi2 | ypi2  xpi2 | ypi2  ypi2  ypi2  xpi2  xpi2  xpi2 | ypi2  xpi2  xpi2  xpi2 | ypi2  ypi2  xpi2  xpi2  xpi2 | ypi2  ypi2  ypi2  xpi2  xpi2  xpi2 | xpi2  xpi2  xpi2 | xpi2 | ypi2  ypi2  ypi2  xpi2 | xpi2  ypi2  ypi2  ypi2 | 
Repetition 021, Length 025: xpi2  xpi2  xpi2  ypi2  ypi2  ypi2 | xpi2  xpi2  ypi2  ypi2  ypi2 | ypi2  ypi2  ypi2  xpi2  xpi2  xpi2 | ypi2  ypi2  ypi2  xpi2 | ypi2  ypi2  ypi2 | ypi2  ypi2  xpi2  xpi2  xpi2 | xpi2  ypi2  ypi2  ypi2 | xpi2  xpi2  ypi2  ypi2  ypi2 | xpi2  xpi2  ypi2  ypi2  ypi2 | xpi2  ypi2  ypi2  ypi2 | ypi2  ypi2  xpi2  xpi2 | xpi2  ypi2  xpi2 | xpi2  xpi2  xpi2  ypi2 | xpi2  xpi2 | ypi2  ypi2  xpi2  xpi2 | xpi2  xpi2  xpi2  ypi2  ypi2  ypi2 | ypi2  ypi2  ypi2  ypi2 | ypi2  xpi2 | xpi2  xpi2  xpi2 | xpi2  xpi2  xpi2  ypi2  ypi2  ypi2  xpi2 | xpi2  xpi2  ypi2  ypi2  ypi2 | xpi2  xpi2  ypi2  ypi2  ypi2 | ypi2  ypi2  xpi2  xpi2  xpi2 | ypi2  xpi2  xpi2  xpi2 | xpi2  xpi2  ypi2 | 
Repetition 021, Length 030: ypi2 | ypi2  ypi2  ypi2  ypi2 | xpi2  ypi2 | xpi2  ypi2 | xpi2  ypi2  ypi2  ypi2 | xpi2  ypi2 | xpi2  xpi2  xpi2  ypi2  ypi2  ypi2 | xpi2  ypi2 | xpi2  ypi2  ypi2  ypi2 | xpi2  ypi2  ypi2  ypi2 | ypi2 | xpi2  xpi2  xpi2  ypi2 | ypi2  ypi2 | ypi2  ypi2  xpi2 | ypi2  xpi2  xpi2  xpi2 | xpi2  ypi2  xpi2 | ypi2  ypi2  ypi2 | xpi2  ypi2 | ypi2  ypi2 | xpi2  xpi2  ypi2  ypi2  ypi2 | xpi2  xpi2  xpi2  ypi2 | xpi2  xpi2 | ypi2  ypi2  ypi2 | ypi2  ypi2  ypi2  ypi2 | xpi2  xpi2 | xpi2  xpi2  xpi2  ypi2  ypi2  ypi2  xpi2 | xpi2  xpi2  xpi2  ypi2 | xpi2  xpi2  xpi2  ypi2  ypi2  ypi2  xpi2 | xpi2  xpi2  xpi2 | xpi2  xpi2 | 
Repetition 021, Length 035: ypi2  ypi2  xpi2  xpi2  xpi2 | xpi2  xpi2  xpi2  ypi2  ypi2  ypi2 | xpi2  ypi2  ypi2  ypi2  xpi2  xpi2  xpi2 | ypi2 | ypi2  xpi2 | ypi2  ypi2  xpi2 | xpi2  xpi2 | xpi2  xpi2  xpi2  ypi2 | ypi2  ypi2  xpi2  xpi2  xpi2 | xpi2  ypi2 | ypi2  xpi2  xpi2  xpi2 | xpi2  xpi2  ypi2  ypi2  ypi2 | xpi2  ypi2  ypi2  ypi2 | xpi2  xpi2  xpi2  ypi2 | xpi2  ypi2  ypi2  ypi2 | xpi2  ypi2  ypi2  ypi2  xpi2  xpi2  xpi2 | ypi2  ypi2  ypi2  xpi2  xpi2  xpi2 | ypi2  xpi2  xpi2  xpi2 | ypi2  ypi2  xpi2 | ypi2  ypi2  ypi2 | ypi2  ypi2 | xpi2  ypi2  xpi2 | ypi2  ypi2  ypi2 | xpi2  xpi2  ypi2  ypi2  ypi2 | xpi2 | xpi2  ypi2  xpi2 | ypi2  xpi2 | ypi2  ypi2  ypi2  xpi2 | xpi2 | xpi2  xpi2  xpi2  ypi2  ypi2  ypi2 | ypi2  ypi2  ypi2  xpi2  xpi2  xpi2 | ypi2  ypi2  xpi2  xpi2  xpi2 | xpi2  xpi2  xpi2  ypi2  ypi2  ypi2  xpi2 | xpi2  ypi2 | xpi2  xpi2  xpi2  ypi2  ypi2  ypi2  xpi2 | 
Repetition 021, Length 043: xpi2  xpi2 | ypi2  ypi2  xpi2  xpi2 | ypi2  xpi2  xpi2  xpi2 | ypi2 | ypi2  ypi2  xpi2  xpi2 | xpi2  xpi2  xpi2 | xpi2  xpi2  xpi2 | ypi2  ypi2  xpi2  xpi2  xpi2 | xpi2  xpi2  xpi2  ypi2  ypi2  ypi2 | ypi2  ypi2  xpi2  xpi2  xpi2 | xpi2  xpi2  xpi2  ypi2 | xpi2  xpi2  ypi2  ypi2  ypi2 | ypi2  ypi2  ypi2 | ypi2 | ypi2  xpi2  xpi2  xpi2 | ypi2  ypi2 | ypi2  ypi2  ypi2  xpi2 | ypi2  ypi2  ypi2  xpi2 | xpi2  xpi2  xpi2 | xpi2  xpi2 | ypi2  ypi2  ypi2  xpi2  xpi2  xpi2 | ypi2  ypi2  xpi2 | xpi2  xpi2  ypi2  ypi2  ypi2 | ypi2  ypi2  ypi2  xpi2 | xpi2 | ypi2  ypi2  xpi2 | xpi2  ypi2  xpi2 | xpi2  ypi2  ypi2  ypi2 | xpi2 | xpi2  xpi2  xpi2 | xpi2 | xpi2  xpi2  xpi2  ypi2 | xpi2  xpi2  xpi2  ypi2  ypi2  ypi2  xpi2 | xpi2  xpi2  xpi2 | xpi2 | ypi2  ypi2 | xpi2  xpi2  ypi2 | ypi2  xpi2 | ypi2 | ypi2  xpi2  xpi2  xpi2 | ypi2  ypi2  ypi2  ypi2 | xpi2  xpi2  ypi2  ypi2  ypi2 | xpi2 | 
Repetition 021, Length 044: ypi2  ypi2  xpi2  xpi2 | ypi2  ypi2  ypi2  xpi2 | xpi2  ypi2 | ypi2  ypi2  xpi2 | ypi2  ypi2  ypi2  xpi2 | xpi2  ypi2 | xpi2  xpi2  ypi2  ypi2  ypi2 | ypi2  ypi2  ypi2 | xpi2  ypi2  ypi2  ypi2 | ypi2 | xpi2  ypi2 | xpi2  xpi2  xpi2  ypi2  ypi2  ypi2  xpi2 | ypi2  xpi2  xpi2  xpi2 | xpi2  xpi2  ypi2 | ypi2  ypi2 | xpi2  xpi2  xpi2  ypi2 | ypi2  ypi2  ypi2  xpi2 | ypi2  ypi2  xpi2 | ypi2  ypi2 | xpi2  ypi2  xpi2 | ypi2  ypi2  ypi2  ypi2 | xpi2  ypi2 | ypi2  ypi2  ypi2  xpi2  xpi2  xpi2 | xpi2 | ypi2  ypi2  ypi2  xpi2  xpi2  xpi2 | ypi2  ypi2  xpi2  xpi2 | ypi2  ypi2  ypi2 | xpi2  xpi2  xpi2  ypi2  ypi2  ypi2  xpi2 | ypi2  ypi2  ypi2 | ypi2  ypi2  xpi2 | ypi2  xpi2 | ypi2  xpi2 | xpi2  xpi2  xpi2  ypi2 | xpi2  xpi2  ypi2 | ypi2  ypi2 | ypi2  ypi2  xpi2  xpi2  xpi2 | ypi2  ypi2  xpi2  xpi2  xpi2 | xpi2 | ypi2  ypi2  ypi2  xpi2 | ypi2  ypi2  ypi2  xpi2 | xpi2  xpi2  ypi2 | xpi2  ypi2  xpi2 | xpi2  ypi2 | xpi2  xpi2  ypi2 | 
Repetition 021, Length 045: xpi2  xpi2  ypi2  ypi2  ypi2 | ypi2  xpi2  xpi2  xpi2 | ypi2  xpi2  xpi2  xpi2 | ypi2  ypi2  ypi2  ypi2 | xpi2  xpi2  xpi2  ypi2 | xpi2 | xpi2 | xpi2  ypi2  ypi2  ypi2  xpi2  xpi2  xpi2 | xpi2  xpi2  ypi2 | ypi2  xpi2 | xpi2  xpi2  xpi2  ypi2 | xpi2  ypi2 | ypi2  ypi2  ypi2  xpi2 | ypi2  ypi2  xpi2  xpi2 | ypi2 | ypi2  ypi2 | ypi2  ypi2  ypi2 | ypi2  ypi2 | xpi2  xpi2  ypi2 | xpi2  xpi2  ypi2  ypi2  ypi2 | xpi2  xpi2  xpi2 | xpi2  ypi2  xpi2 | ypi2  xpi2 | ypi2  ypi2  ypi2  xpi2 | xpi2  ypi2 | xpi2  xpi2  xpi2 | ypi2  xpi2  xpi2  xpi2 | xpi2  ypi2  xpi2 | xpi2  xpi2  xpi2 | ypi2  ypi2  ypi2  ypi2 | xpi2  ypi2 | ypi2  ypi2  ypi2 | xpi2  xpi2  ypi2  ypi2  ypi2 | xpi2  xpi2  xpi2 | xpi2  ypi2  xpi2 | xpi2  xpi2  ypi2  ypi2  ypi2 | xpi2  xpi2  xpi2  ypi2  ypi2  ypi2  xpi2 | ypi2  ypi2  ypi2 | ypi2  xpi2 | ypi2  ypi2  ypi2  ypi2 | xpi2 | ypi2  ypi2  ypi2 | ypi2  ypi2  xpi2 | xpi2  xpi2  xpi2 | ypi2  ypi2  ypi2  xpi2 | 
Repetition 022, Length 001: ypi2  ypi2 | 
Repetition 022, Length 002: ypi2  ypi2  ypi2  xpi2 | xpi2  ypi2  xpi2 | 
Repetition 022, Length 003: xpi2  xpi2  xpi2 | xpi2  xpi2  xpi2  ypi2  ypi2  ypi2  xpi2 | ypi2  ypi2  xpi2  xpi2  xpi2 | 
Repetition 022, Length 004: xpi2  ypi2  ypi2  ypi2 | xpi2  xpi2  xpi2  ypi2 | xpi2  xpi2  xpi2  ypi2  ypi2  ypi2  xpi2 | ypi2  ypi2  ypi2  ypi2 | 
Repetition 022, Length 005: xpi2  xpi2  xpi2  ypi2  ypi2  ypi2 | xpi2  xpi2  ypi2 | xpi2  xpi2  ypi2 | xpi2  ypi2 | ypi2  ypi2  ypi2  ypi2 | 
Repetition 022, Length 006: xpi2  ypi2  xpi2 | ypi2  ypi2  ypi2  xpi2  xpi2  xpi2 | ypi2  ypi2  ypi2  xpi2  xpi2  xpi2 | ypi2  ypi2  ypi2 | xpi2  xpi2  xpi2  ypi2  ypi2  ypi2  xpi2 | ypi2  xpi2 | 
Repetition 022, Length 007: xpi2 | xpi2  xpi2  xpi2  ypi2  ypi2  ypi2  xpi2 | ypi2  xpi2 | xpi2 | xpi2  xpi2  xpi2  ypi2  ypi2  ypi2 | ypi2  ypi2  xpi2  xpi2  xpi2 | xpi2  xpi2 | 
Repetition 022, Length 008: xpi2  ypi2  ypi2  ypi2  xpi2  xpi2  xpi2 | ypi2  ypi2  ypi2  xpi2  xpi2  xpi2 | ypi2 | xpi2  ypi2  ypi2  ypi2 | ypi2  ypi2  xpi2  xpi2  xpi2 | ypi2  ypi2  ypi2  xpi2  xpi2  xpi2 | xpi2  ypi2  ypi2  ypi2  xpi2  xpi2  xpi2 | ypi2  ypi2 | 
Repetition 022, Length 010: xpi2  xpi2  xpi2  ypi2 | ypi2  ypi2  xpi2 | ypi2  ypi2  ypi2  ypi2 | ypi2  xpi2 | xpi2  ypi2 | xpi2  xpi2  xpi2  ypi2  ypi2  ypi2 | ypi2 | xpi2  xpi2  ypi2  ypi2  ypi2 | xpi2 | ypi2  ypi2  xpi2 | 
Repetition 022, Length 015: xpi2  ypi2  ypi2  ypi2  xpi2  xpi2  xpi2 | ypi2  ypi2  xpi2  xpi2  xpi2 | ypi2  ypi2  xpi2  xpi2 | ypi2  ypi2  xpi2 | xpi2  xpi2  xpi2  ypi2  ypi2  ypi2  xpi2 | ypi2  ypi2  xpi2  xpi2  xpi2 | ypi2  ypi2  ypi2  ypi2 | ypi2  ypi2 | ypi2  ypi2  ypi2  ypi2 | ypi2  ypi2  ypi2  ypi2 | xpi2  ypi2  ypi2  ypi2 | xpi2  xpi2  xpi2 | ypi2  xpi2  xpi2  xpi2 | ypi2  ypi2  xpi2  xpi2 | xpi2  xpi2  xpi2  ypi2  ypi2  ypi2  xpi2 | 
Repetition 022, Length 020: ypi2  ypi2  xpi2  xpi2 | xpi2  ypi2  xpi2 | xpi2  xpi2  xpi2  ypi2  ypi2  ypi2 | xpi2  xpi2 | xpi2  ypi2 | ypi2  ypi2  ypi2  ypi2 | xpi2  ypi2  ypi2  ypi2 | ypi2  ypi2  ypi2 | ypi2  xpi2 | ypi2  ypi2  ypi2  ypi2 | xpi2  xpi2  xpi2  ypi2  ypi2  ypi2 | xpi2  xpi2  xpi2  ypi2  ypi2  ypi2 | xpi2  xpi2  xpi2  ypi2 | xpi2  xpi2  xpi2  ypi2  ypi2  ypi2  xpi2 | ypi2  ypi2  xpi2  xpi2 | xpi2 | ypi2  ypi2  ypi2  ypi2 | ypi2  ypi2  ypi2  xpi2 | xpi2  xpi2  xpi2  ypi2  ypi2  ypi2  xpi2 | xpi2  xpi2  xpi2  ypi2  ypi2  ypi2 | 
Repetition 022, Length 025: ypi2  ypi2 | xpi2 | xpi2  ypi2  xpi2 | xpi2  ypi2  ypi2  ypi2  xpi2  xpi2  xpi2 | ypi2  ypi2  ypi2  xpi2 | xpi2  xpi2  xpi2 | xpi2  xpi2  xpi2  ypi2  ypi2  ypi2 | ypi2  xpi2  xpi2  xpi2 | xpi2  xpi2  ypi2 | ypi2  ypi2  xpi2 | xpi2 | xpi2  xpi2  xpi2  ypi2  ypi2  ypi2  xpi2 | xpi2  xpi2  ypi2  ypi2  ypi2 | ypi2 | ypi2  ypi2  xpi2  xpi2  xpi2 | xpi2  xpi2  xpi2 | xpi2 | xpi2  ypi2  ypi2  ypi2  xpi2  xpi2  xpi2 | ypi2 | ypi2  ypi2  xpi2 | xpi2  xpi2  ypi2 | xpi2 | xpi2  ypi2  ypi2  ypi2  xpi2  xpi2  xpi2 | ypi2  ypi2  xpi2 | ypi2  xpi2  xpi2  xpi2 | 
Repetition 022, Length 030: xpi2  xpi2  xpi2  ypi2  ypi2  ypi2 | xpi2  xpi2  ypi2  ypi2  ypi2 | ypi2  ypi2 | xpi2 | xpi2  xpi2 | xpi2  ypi2  ypi2  ypi2  xpi2  xpi2  xpi2 | ypi2  ypi2  xpi2  xpi2  xpi2 | xpi2  ypi2  xpi2 | ypi2  xpi2 | xpi2  xpi2  ypi2  ypi2  ypi2 | ypi2 | xpi2  ypi2  ypi2  ypi2 | xpi2  xpi2 | xpi2  xpi2  xpi2 | xpi2  xpi2  xpi2  ypi2  ypi2  ypi2 | ypi2  ypi2  xpi2 | ypi2  ypi2  xpi2  xpi2  xpi2 | xpi2  xpi2  xpi2 | ypi2 | ypi2  ypi2  xpi2  xpi2 | xpi2  xpi2  xpi2  ypi2  ypi2  ypi2 | xpi2  xpi2  ypi2 | ypi2  ypi2  ypi2  xpi2  xpi2  xpi2 | xpi2  xpi2  xpi2  ypi2  ypi2  ypi2 | xpi2 | ypi2  ypi2  ypi2  xpi2  xpi2  xpi2 | ypi2  ypi2  ypi2  xpi2 | ypi2  ypi2  ypi2  xpi2 | xpi2 | ypi2  ypi2  xpi2  xpi2  xpi2 | 
Repetition 022, Length 035: ypi2  ypi2  xpi2 | xpi2 | xpi2  xpi2 | ypi2  ypi2  xpi2 | ypi2 | ypi2  ypi2 | ypi2  ypi2  xpi2 | ypi2  ypi2  ypi2  xpi2  xpi2  xpi2 | xpi2  ypi2  ypi2  ypi2 | xpi2  xpi2  ypi2 | xpi2  xpi2  xpi2  ypi2 | xpi2  xpi2  ypi2  ypi2  ypi2 | ypi2 | xpi2  xpi2  xpi2  ypi2  ypi2  ypi2 | xpi2  xpi2  xpi2  ypi2  ypi2  ypi2 | xpi2  xpi2  xpi2  ypi2 | ypi2  ypi2  xpi2  xpi2 | xpi2  ypi2  ypi2  ypi2 | ypi2  xpi2 | xpi2  xpi2  xpi2  ypi2 | ypi2  xpi2  xpi2  xpi2 | xpi2  xpi2  xpi2  ypi2  ypi2  ypi2 | xpi2  xpi2  ypi2  ypi2  ypi2 | xpi2 | ypi2  ypi2  xpi2  xpi2 | xpi2 | xpi2  ypi2  ypi2  ypi2 | xpi2  ypi2  ypi2  ypi2  xpi2  xpi2  xpi2 | ypi2  ypi2  ypi2  xpi2 | ypi2  ypi2  xpi2  xpi2  xpi2 | xpi2  xpi2 | ypi2  ypi2  xpi2  xpi2 | xpi2  ypi2  ypi2  ypi2  xpi2  xpi2  xpi2 | xpi2  ypi2  ypi2  ypi2 | xpi2  xpi2 | 
Repetition 022, Length 043: xpi2 | ypi2  ypi2  xpi2 | ypi2  ypi2  ypi2  xpi2 | ypi2  ypi2  ypi2  xpi2  xpi2  xpi2 | ypi2  ypi2  ypi2  ypi2 | xpi2  xpi2  ypi2 | xpi2  ypi2  xpi2 | ypi2  ypi2  ypi2  ypi2 | xpi2  ypi2 | xpi2  ypi2 | xpi2  xpi2  ypi2  ypi2  ypi2 | xpi2  ypi2  xpi2 | ypi2  ypi2  xpi2  xpi2  xpi2 | xpi2  ypi2 | xpi2  xpi2  xpi2  ypi2  ypi2  ypi2 | ypi2  ypi2  ypi2 | xpi2  ypi2  ypi2  ypi2 | ypi2  ypi2  xpi2 | ypi2  xpi2  xpi2  xpi2 | xpi2  ypi2  ypi2  ypi2 | xpi2  ypi2 | xpi2  ypi2  xpi2 | ypi2  ypi2  xpi2  xpi2 | xpi2  ypi2  xpi2 | ypi2  ypi2 | xpi2  xpi2  ypi2 | xpi2  xpi2  xpi2  ypi2  ypi2  ypi2 | ypi2  ypi2  xpi2  xpi2  xpi2 | ypi2  ypi2  xpi2  xpi2  xpi2 | ypi2  ypi2  xpi2  xpi2  xpi2 | xpi2  xpi2  xpi2  ypi2 | xpi2  xpi2 | xpi2  ypi2  xpi2 | xpi2  xpi2  xpi2 | xpi2  ypi2 | ypi2  ypi2  ypi2  xpi2  xpi2  xpi2 | ypi2  ypi2  xpi2 | xpi2  xpi2 | xpi2  xpi2  xpi2 | ypi2  ypi2  ypi2  ypi2 | ypi2  xpi2 | ypi2  ypi2  ypi2 | ypi2  xpi2  xpi2  xpi2 | 
Repetition 022, Length 044: xpi2  xpi2  xpi2  ypi2  ypi2  ypi2  xpi2 | ypi2  xpi2  xpi2  xpi2 | xpi2 | ypi2  xpi2 | ypi2  ypi2  ypi2  xpi2  xpi2  xpi2 | ypi2  xpi2  xpi2  xpi2 | xpi2  ypi2  ypi2  ypi2 | ypi2  ypi2  xpi2  xpi2 | ypi2  ypi2  ypi2 | xpi2  ypi2 | ypi2  ypi2  ypi2  ypi2 | xpi2  ypi2  xpi2 | ypi2  ypi2  xpi2  xpi2 | ypi2  ypi2 | xpi2  xpi2  xpi2 | ypi2  xpi2  xpi2  xpi2 | xpi2  ypi2  ypi2  ypi2  xpi2  xpi2  xpi2 | xpi2 | xpi2  xpi2  xpi2 | ypi2  ypi2  ypi2 | ypi2  ypi2  xpi2  xpi2 | xpi2  xpi2  xpi2  ypi2  ypi2  ypi2  xpi2 | ypi2  xpi2  xpi2  xpi2 | xpi2  ypi2  ypi2  ypi2  xpi2  xpi2  xpi2 | xpi2 | ypi2  ypi2 | xpi2  ypi2  ypi2  ypi2 | ypi2  xpi2  xpi2  xpi2 | ypi2  ypi2  ypi2  ypi2 | xpi2 | xpi2  xpi2 | ypi2  ypi2  ypi2  xpi2  xpi2  xpi2 | xpi2  ypi2  xpi2 | ypi2  ypi2  xpi2 | ypi2 | xpi2  xpi2 | ypi2  xpi2  xpi2  xpi2 | xpi2  xpi2  xpi2  ypi2  ypi2  ypi2 | xpi2  ypi2 | xpi2  xpi2  ypi2  ypi2  ypi2 | ypi2  xpi2 | xpi2  xpi2  xpi2  ypi2 | xpi2  xpi2  xpi2  ypi2  ypi2  ypi2  xpi2 | xpi2  ypi2 | 
Repetition 022, Length 045: ypi2  ypi2  ypi2 | xpi2  xpi2  xpi2  ypi2  ypi2  ypi2 | xpi2  xpi2  xpi2 | ypi2  xpi2  xpi2  xpi2 | ypi2  ypi2  xpi2 | xpi2  ypi2 | ypi2  ypi2  xpi2 | xpi2  xpi2 | xpi2  xpi2 | xpi2  ypi2  xpi2 | ypi2  xpi2  xpi2  xpi2 | xpi2 | ypi2  ypi2 | ypi2  ypi2  xpi2  xpi2  xpi2 | ypi2  ypi2  ypi2  xpi2  xpi2  xpi2 | xpi2  xpi2  ypi2 | ypi2 | xpi2  ypi2 | ypi2 | xpi2  ypi2  ypi2  ypi2 | ypi2  ypi2  ypi2 | xpi2 | xpi2  xpi2 | xpi2  xpi2  xpi2  ypi2  ypi2  ypi2 | ypi2  ypi2  xpi2  xpi2 | xpi2  xpi2  xpi2  ypi2  ypi2  ypi2 | xpi2  xpi2  ypi2 | ypi2  ypi2  ypi2  ypi2 | xpi2  ypi2 | xpi2  xpi2  ypi2  ypi2  ypi2 | ypi2  ypi2  xpi2  xpi2 | xpi2  xpi2  xpi2  ypi2 | ypi2  xpi2 | ypi2  ypi2  ypi2 | xpi2  ypi2  xpi2 | ypi2  ypi2  ypi2  xpi2  xpi2  xpi2 | xpi2  xpi2  xpi2 | ypi2  ypi2  xpi2  xpi2  xpi2 | xpi2  ypi2  ypi2  ypi2  xpi2  xpi2  xpi2 | xpi2  xpi2  xpi2  ypi2  ypi2  ypi2 | xpi2  xpi2  ypi2 | xpi2  xpi2  xpi2  ypi2  ypi2  ypi2 | ypi2  ypi2  xpi2  xpi2 | xpi2  xpi2  xpi2  ypi2 | ypi2  xpi2 | 
Repetition 023, Length 001: ypi2  ypi2  ypi2  xpi2  xpi2  xpi2 | 
Repetition 023, Length 002: xpi2  xpi2  xpi2  ypi2 | xpi2  xpi2  ypi2 | 
Repetition 023, Length 003: ypi2  xpi2  xpi2  xpi2 | ypi2  ypi2  xpi2  xpi2  xpi2 | ypi2  ypi2  xpi2  xpi2  xpi2 | 
Repetition 023, Length 004: xpi2  xpi2  ypi2 | xpi2  ypi2  xpi2 | xpi2  ypi2  ypi2  ypi2 | ypi2  ypi2  xpi2  xpi2 | 
Repetition 023, Length 005: ypi2  xpi2 | xpi2  xpi2  xpi2 | xpi2  ypi2  ypi2  ypi2 | xpi2  xpi2  xpi2  ypi2  ypi2  ypi2  xpi2 | xpi2  xpi2  xpi2 | 
Repetition 023, Length 006: ypi2  ypi2  xpi2  xpi2 | ypi2  ypi2  xpi2  xpi2 | xpi2 | ypi2  ypi2  xpi2 | ypi2  ypi2 | xpi2  xpi2  xpi2  ypi2  ypi2  ypi2  xpi2 | 
Repetition 023, Length 007: xpi2 | ypi2  ypi2  xpi2  xpi2  xpi2 | xpi2  xpi2  xpi2  ypi2  ypi2  ypi2  xpi2 | ypi2  ypi2 | xpi2  ypi2  xpi2 | xpi2 | ypi2  ypi2  xpi2  xpi2  xpi2 | 
Repetition 023, Length 008: ypi2  xpi2  xpi2  xpi2 | xpi2  xpi2 | ypi2  ypi2  xpi2  xpi2  xpi2 | xpi2  ypi2  ypi2  ypi2 | xpi2  xpi2  xpi2  ypi2 | ypi2  ypi2  xpi2  xpi2  xpi2 | xpi2  ypi2  xpi2 | xpi2  xpi2  xpi2  ypi2  ypi2  ypi2  xpi2 | 
Repetition 023, Length 010: xpi2  xpi2  ypi2  ypi2  ypi2 | ypi2  ypi2  ypi2 | xpi2 | xpi2  ypi2 | xpi2  xpi2  xpi2  ypi2 | ypi2  ypi2  xpi2 | xpi2  ypi2  ypi2  ypi2  xpi2  xpi2  xpi2 | ypi2  xpi2  xpi2  xpi2 | ypi2  ypi2  xpi2  xpi2 | ypi2  ypi2  xpi2  xpi2 | 
Repetition 023, Length 015: xpi2  xpi2  xpi2  ypi2 | ypi2  ypi2 | xpi2  xpi2  xpi2  ypi2  ypi2  ypi2 | xpi2  xpi2 | ypi2  ypi2  xpi2  xpi2  xpi2 | ypi2  ypi2  xpi2  xpi2  xpi2 | ypi2  xpi2  xpi2  xpi2 | ypi2  xpi2  xpi2  xpi2 | xpi2  xpi2  xpi2  ypi2 | ypi2  ypi2 | xpi2  xpi2  ypi2 | xpi2  ypi2  ypi2  ypi2 | ypi2  ypi2  xpi2  xpi2  xpi2 | ypi2  ypi2  ypi2  xpi2 | ypi2  xpi2 | 
Repetition 023, Length 020: ypi2  ypi2  ypi2  xpi2  xpi2  xpi2 | xpi2  xpi2  xpi2  ypi2  ypi2  ypi2  xpi2 | xpi2  xpi2  xpi2 | xpi2  ypi2  ypi2  ypi2 | ypi2  ypi2  xpi2 | xpi2 | ypi2  ypi2  xpi2  xpi2 | xpi2  xpi2  xpi2  ypi2  ypi2  ypi2  xpi2 | ypi2  ypi2  ypi2  ypi2 | ypi2  xpi2 | ypi2  xpi2  xpi2  xpi2 | ypi2  ypi2  ypi2  ypi2 | xpi2  xpi2  xpi2  ypi2  ypi2  ypi2 | ypi2  ypi2  xpi2 | xpi2  xpi2  xpi2 | xpi2  ypi2  ypi2  ypi2 | ypi2  ypi2 | xpi2  ypi2  ypi2  ypi2  xpi2  xpi2  xpi2 | ypi2  xpi2  xpi2  xpi2 | ypi2  ypi2  xpi2  xpi2 | 
Repetition 023, Length 025: ypi2  ypi2  xpi2  xpi2  xpi2 | ypi2  ypi2  xpi2  xpi2 | xpi2  xpi2  ypi2  ypi2  ypi2 | ypi2  ypi2  ypi2 | ypi2  ypi2  ypi2  ypi2 | xpi2  xpi2  xpi2  ypi2  ypi2  ypi2 | xpi2  xpi2  ypi2 | ypi2 | ypi2  ypi2 | xpi2  ypi2 | ypi2  ypi2  ypi2  xpi2 | xpi2  xpi2 | xpi2  xpi2  xpi2  ypi2 | ypi2 | ypi2  ypi2  ypi2  ypi2 | xpi2  xpi2  xpi2  ypi2  ypi2  ypi2  xpi2 | xpi2 | xpi2  xpi2  ypi2 | xpi2  ypi2  ypi2  ypi2  xpi2  xpi2  xpi2 | ypi2  ypi2  ypi2  xpi2 | ypi2  ypi2  ypi2  ypi2 | xpi2  ypi2  ypi2  ypi2 | xpi2  ypi2  ypi2  ypi2 | ypi2 | xpi2 | 
Repetition 023, Length 030: xpi2  ypi2 | xpi2  xpi2 | xpi2  ypi2  ypi2  ypi2  xpi2  xpi2  xpi2 | ypi2  ypi2  xpi2 | xpi2  xpi2  ypi2  ypi2  ypi2 | xpi2  ypi2  ypi2  ypi2  xpi2  xpi2  xpi2 | xpi2  ypi2 | ypi2  ypi2 | xpi2  ypi2  ypi2  ypi2  xpi2  xpi2  xpi2 | xpi2  xpi2  xpi2 | xpi2  ypi2  ypi2  ypi2 | ypi2  ypi2  ypi2  xpi2  xpi2  xpi2 | ypi2  ypi2  xpi2  xpi2  xpi2 | ypi2  ypi2 | xpi2  xpi2  xpi2 | ypi2  ypi2  xpi2  xpi2  xpi2 | xpi2  xpi2  xpi2  ypi2  ypi2  ypi2 | xpi2  ypi2  xpi2 | xpi2  ypi2  ypi2  ypi2 | xpi2  ypi2  ypi2  ypi2 | ypi2  ypi2  ypi2  ypi2 | xpi2  ypi2  ypi2  ypi2 | ypi2  ypi2  ypi2  xpi2  xpi2  xpi2 | ypi2  ypi2  ypi2  xpi2 | ypi2  ypi2  xpi2 | xpi2  xpi2  xpi2  ypi2 | ypi2  ypi2 | ypi2  ypi2  ypi2  xpi2 | ypi2  ypi2  ypi2  xpi2  xpi2  xpi2 | ypi2  ypi2  ypi2  ypi2 | 
Repetition 023, Length 035: ypi2  ypi2  ypi2 | ypi2  ypi2  xpi2  xpi2  xpi2 | xpi2  xpi2  xpi2  ypi2  ypi2  ypi2 | xpi2 | ypi2  ypi2  xpi2 | xpi2  xpi2  xpi2  ypi2  ypi2  ypi2  xpi2 | xpi2  xpi2  xpi2 | ypi2  ypi2 | xpi2  ypi2 | ypi2  xpi2 | ypi2 | xpi2  ypi2 | xpi2  xpi2 | xpi2  ypi2  xpi2 | xpi2  xpi2  ypi2 | ypi2  ypi2  ypi2 | xpi2  ypi2  ypi2  ypi2  xpi2  xpi2  xpi2 | xpi2  xpi2  ypi2  ypi2  ypi2 | ypi2  ypi2  xpi2 | ypi2  ypi2  xpi2  xpi2 | xpi2  ypi2  ypi2  ypi2 | xpi2  ypi2  xpi2 | ypi2  xpi2  xpi2  xpi2 | ypi2  ypi2  xpi2  xpi2 | ypi2  ypi2  ypi2 | ypi2  ypi2  ypi2  xpi2 | xpi2  xpi2  xpi2  ypi2 | xpi2  xpi2  xpi2  ypi2  ypi2  ypi2 | xpi2  ypi2  ypi2  ypi2  xpi2  xpi2  xpi2 | xpi2  xpi2  xpi2  ypi2 | ypi2  ypi2  xpi2 | ypi2  ypi2  xpi2  xpi2 | xpi2  xpi2  ypi2 | xpi2  ypi2  ypi2  ypi2 | xpi2  ypi2  xpi2 | 
Repetition 023, Length 043: ypi2  ypi2  ypi2  ypi2 | xpi2  ypi2 | ypi2  ypi2  ypi2  ypi2 | xpi2  xpi2  ypi2 | xpi2  xpi2  xpi2  ypi2  ypi2  ypi2 | ypi2  xpi2  xpi2  xpi2 | xpi2  ypi2  ypi2  ypi2 | xpi2  xpi2  xpi2  ypi2  ypi2  ypi2 | ypi2  ypi2  xpi2  xpi2  xpi2 | xpi2  ypi2  ypi2  ypi2  xpi2  xpi2  xpi2 | ypi2  xpi2 | ypi2  ypi2  ypi2  ypi2 | ypi2  ypi2 | ypi2  xpi2 | xpi2  xpi2  xpi2  ypi2 | ypi2 | xpi2  xpi2  xpi2 | ypi2  ypi2  xpi2  xpi2 | ypi2  ypi2  ypi2  xpi2  xpi2  xpi2 | xpi2  xpi2  ypi2 | xpi2  xpi2 | xpi2  xpi2  xpi2  ypi2  ypi2  ypi2 | xpi2  xpi2  xpi2  ypi2 | xpi2  xpi2  ypi2 | ypi2  ypi2  ypi2  xpi2 | xpi2  ypi2  ypi2  ypi2  xpi2  xpi2  xpi2 | xpi2  ypi2  ypi2  ypi2  xpi2  xpi2  xpi2 | xpi2  xpi2  ypi2  ypi2  ypi2 | xpi2  xpi2  xpi2  ypi2 | xpi2  xpi2  xpi2  ypi2  ypi2  ypi2  xpi2 | xpi2  xpi2  xpi2  ypi2  ypi2  ypi2  xpi2 | ypi2  ypi2  ypi2  ypi2 | ypi2  ypi2  ypi2  xpi2 | ypi2  ypi2  ypi2 | ypi2 | ypi2  ypi2  xpi2 | xpi2  ypi2  ypi2  ypi2 | ypi2  ypi2  ypi2 | ypi2 | ypi2  ypi2  ypi2  xpi2  xpi2  xpi2 | xpi2  ypi2  ypi2  ypi2  xpi2  xpi2  xpi2 | xpi2  xpi2  xpi2  ypi2  ypi2  ypi2 | ypi2  ypi2  ypi2 | 
Repetition 023, Length 044: ypi2  ypi2  ypi2  xpi2 | ypi2  xpi2 | xpi2  ypi2  ypi2  ypi2 | xpi2 | ypi2  ypi2  xpi2 | xpi2  ypi2 | ypi2  ypi2  xpi2 | xpi2  xpi2 | xpi2  ypi2  xpi2 | ypi2  ypi2  ypi2  xpi2 | ypi2  xpi2  xpi2  xpi2 | xpi2  xpi2  ypi2  ypi2  ypi2 | ypi2  ypi2 | xpi2  xpi2 | xpi2  xpi2  ypi2  ypi2  ypi2 | xpi2  ypi2 | ypi2  xpi2 | xpi2  xpi2  ypi2  ypi2  ypi2 | ypi2 | xpi2  xpi2  xpi2  ypi2  ypi2  ypi2  xpi2 | xpi2  ypi2  xpi2 | xpi2  ypi2  ypi2  ypi2 | ypi2  ypi2  ypi2  xpi2 | ypi2  ypi2  ypi2  ypi2 | ypi2  ypi2  xpi2 | ypi2  ypi2  xpi2 | xpi2  xpi2  xpi2  ypi2  ypi2  ypi2  xpi2 | xpi2  ypi2 | ypi2  ypi2  ypi2 | ypi2  ypi2  ypi2  xpi2  xpi2  xpi2 | ypi2  ypi2  ypi2  xpi2 | ypi2  ypi2  ypi2  xpi2 | ypi2  ypi2  ypi2  ypi2 | ypi2  ypi2  xpi2  xpi2 | xpi2  xpi2 | xpi2  ypi2  ypi2  ypi2  xpi2  xpi2  xpi2 | ypi2  ypi2  xpi2 | ypi2  ypi2  xpi2  xpi2 | xpi2  xpi2  ypi2 | xpi2  ypi2 | ypi2  ypi2 | xpi2  xpi2  xpi2  ypi2  ypi2  ypi2 | xpi2  xpi2  ypi2 | xpi2  xpi2 | 
Repetition 023, Length 045: xpi2  ypi2 | xpi2  xpi2  ypi2 | xpi2  xpi2 | xpi2  xpi2  ypi2  ypi2  ypi2 | ypi2  ypi2  xpi2 | xpi2  xpi2  xpi2 | xpi2  xpi2  xpi2  ypi2  ypi2  ypi2 | ypi2 | xpi2  ypi2  ypi2  ypi2  xpi2  xpi2  xpi2 | ypi2  ypi2  xpi2  xpi2 | xpi2  xpi2 | ypi2  xpi2  xpi2  xpi2 | xpi2  xpi2  xpi2 | ypi2  ypi2  xpi2  xpi2  xpi2 | xpi2  xpi2  ypi2  ypi2  ypi2 | ypi2  ypi2  ypi2 | xpi2  xpi2  ypi2  ypi2  ypi2 | ypi2  xpi2 | ypi2  ypi2  xpi2 | xpi2  xpi2  xpi2  ypi2  ypi2  ypi2  xpi2 | xpi2  xpi2  xpi2  ypi2  ypi2  ypi2 | ypi2 | ypi2  xpi2  xpi2  xpi2 | xpi2  xpi2  xpi2  ypi2  ypi2  ypi2 | ypi2  ypi2  xpi2  xpi2  xpi2 | xpi2  xpi2  xpi2  ypi2  ypi2  ypi2  xpi2 | xpi2 | ypi2  ypi2  xpi2 | ypi2  ypi2  xpi2  xpi2  xpi2 | ypi2  ypi2 | ypi2  ypi2 | xpi2  ypi2  xpi2 | xpi2  ypi2 | xpi2  xpi2  xpi2  ypi2  ypi2  ypi2 | xpi2 | xpi2  ypi2  ypi2  ypi2 | xpi2  ypi2  xpi2 | ypi2  ypi2  ypi2  xpi2  xpi2  xpi2 | ypi2 | ypi2  ypi2  xpi2 | ypi2  xpi2  xpi2  xpi2 | xpi2  xpi2  ypi2 | xpi2  ypi2  xpi2 | xpi2  xpi2  xpi2  ypi2  ypi2  ypi2  xpi2 | xpi2  xpi2  xpi2 | 
Repetition 024, Length 001: xpi2  xpi2  xpi2  ypi2  ypi2  ypi2  xpi2 | 
Repetition 024, Length 002: ypi2  ypi2  ypi2  ypi2 | ypi2  ypi2  xpi2  xpi2  xpi2 | 
Repetition 024, Length 003: ypi2  ypi2  ypi2 | xpi2  xpi2 | ypi2  ypi2  ypi2  xpi2 | 
Repetition 024, Length 004: xpi2  xpi2  xpi2 | xpi2  ypi2  ypi2  ypi2 | ypi2  ypi2  xpi2  xpi2 | ypi2  ypi2  ypi2 | 
Repetition 024, Length 005: xpi2  ypi2  xpi2 | ypi2  ypi2  ypi2  xpi2 | xpi2  ypi2  ypi2  ypi2  xpi2  xpi2  xpi2 | xpi2  ypi2  ypi2  ypi2 | xpi2  xpi2  ypi2  ypi2  ypi2 | 
Repetition 024, Length 006: xpi2  ypi2  xpi2 | ypi2  ypi2  ypi2 | ypi2  ypi2  ypi2  xpi2 | ypi2  ypi2  xpi2  xpi2 | ypi2  ypi2  xpi2  xpi2  xpi2 | xpi2  xpi2  xpi2  ypi2  ypi2  ypi2 | 
Repetition 024, Length 007: xpi2  xpi2  ypi2  ypi2  ypi2 | ypi2  ypi2  ypi2  ypi2 | ypi2  xpi2  xpi2  xpi2 | xpi2  xpi2  ypi2 | ypi2  ypi2  xpi2  xpi2 | xpi2  xpi2 | xpi2  xpi2  xpi2  ypi2 | 
Repetition 024, Length 008: xpi2  ypi2  ypi2  ypi2  xpi2  xpi2  xpi2 | ypi2  xpi2  xpi2  xpi2 | ypi2 | xpi2  ypi2  ypi2  ypi2  xpi2  xpi2  xpi2 | xpi2  xpi2 | ypi2  ypi2  xpi2  xpi2 | ypi2  xpi2 | xpi2  ypi2 | 
Repetition 024, Length 010: xpi2  ypi2  ypi2  ypi2  xpi2  xpi2  xpi2 | xpi2  xpi2  xpi2  ypi2 | ypi2 | xpi2  ypi2  ypi2  ypi2  xpi2  xpi2  xpi2 | xpi2  xpi2  xpi2  ypi2  ypi2  ypi2  xpi2 | xpi2  xpi2  ypi2  ypi2  ypi2 | ypi2  ypi2  ypi2 | ypi2  xpi2 | ypi2  ypi2  ypi2  ypi2 | xpi2  xpi2  xpi2  ypi2  ypi2  ypi2 | 
Repetition 024, Length 015: xpi2  ypi2  ypi2  ypi2  xpi2  xpi2  xpi2 | xpi2  ypi2  xpi2 | ypi2  ypi2  ypi2  ypi2 | xpi2  ypi2 | ypi2  ypi2 | ypi2  ypi2 | xpi2  ypi2 | ypi2  ypi2  ypi2  xpi2  xpi2  xpi2 | ypi2  xpi2 | xpi2  ypi2  xpi2 | ypi2  ypi2  ypi2  ypi2 | xpi2  xpi2  ypi2  ypi2  ypi2 | xpi2  xpi2  xpi2 | xpi2  ypi2  ypi2  ypi2 | xpi2  xpi2  ypi2 | 
Repetition 024, Length 020: ypi2  ypi2  xpi2  xpi2  xpi2 | ypi2  ypi2  ypi2  ypi2 | xpi2  ypi2  xpi2 | xpi2  xpi2 | ypi2  ypi2 | ypi2  xpi2 | ypi2  ypi2 | xpi2  xpi2  xpi2  ypi2 | ypi2 | xpi2  xpi2  ypi2  ypi2  ypi2 | xpi2  ypi2  ypi2  ypi2 | xpi2  xpi2  ypi2  ypi2  ypi2 | ypi2  ypi2  xpi2  xpi2  xpi2 | xpi2  xpi2  xpi2  ypi2  ypi2  ypi2 | xpi2  ypi2  ypi2  ypi2  xpi2  xpi2  xpi2 | ypi2  ypi2  xpi2  xpi2 | xpi2  xpi2  xpi2  ypi2 | xpi2  xpi2  ypi2 | xpi2  xpi2 | xpi2  xpi2  xpi2  ypi2  ypi2  ypi2  xpi2 | 
Repetition 024, Length 025: xpi2  ypi2  xpi2 | xpi2  xpi2  xpi2  ypi2  ypi2  ypi2  xpi2 | xpi2  xpi2  ypi2 | ypi2  ypi2  ypi2  ypi2 | xpi2  xpi2 | ypi2  ypi2  ypi2  xpi2  xpi2  xpi2 | xpi2 | xpi2  xpi2  xpi2  ypi2  ypi2  ypi2  xpi2 | xpi2  xpi2  xpi2  ypi2 | ypi2  ypi2  ypi2  ypi2 | ypi2  xpi2  xpi2  xpi2 | xpi2  xpi2  ypi2  ypi2  ypi2 | ypi2  ypi2  ypi2  xpi2 | ypi2  ypi2 | ypi2 | ypi2 | ypi2  ypi2  ypi2  xpi2  xpi2  xpi2 | ypi2  ypi2  xpi2  xpi2  xpi2 | ypi2  ypi2  xpi2  xpi2  xpi2 | ypi2  ypi2  ypi2  ypi2 | xpi2  xpi2  ypi2  ypi2  ypi2 | ypi2 | xpi2  ypi2  ypi2  ypi2  xpi2  xpi2  xpi2 | xpi2  ypi2  ypi2  ypi2 | xpi2  xpi2  ypi2 | 
Repetition 024, Length 030: xpi2  ypi2  xpi2 | ypi2 | ypi2  ypi2 | ypi2  ypi2  ypi2 | ypi2  ypi2  xpi2 | xpi2  xpi2  ypi2  ypi2  ypi2 | xpi2 | xpi2  ypi2 | ypi2  ypi2  xpi2  xpi2 | xpi2  xpi2  xpi2 | ypi2  ypi2 | ypi2  ypi2  ypi2  xpi2 | ypi2  ypi2  xpi2  xpi2  xpi2 | xpi2 | xpi2  xpi2  xpi2  ypi2 | xpi2  ypi2 | xpi2  ypi2  ypi2  ypi2  xpi2  xpi2  xpi2 | xpi2  xpi2 | ypi2  ypi2  xpi2  xpi2 | xpi2  xpi2  xpi2 | ypi2  ypi2  ypi2  ypi2 | ypi2  ypi2 | ypi2  ypi2  xpi2 | ypi2 | ypi2  ypi2 | xpi2  xpi2  ypi2 | ypi2  ypi2  xpi2 | ypi2  ypi2  xpi2  xpi2 | xpi2 | ypi2  ypi2  ypi2  xpi2 | 
Repetition 024, Length 035: ypi2  xpi2  xpi2  xpi2 | ypi2 | ypi2  ypi2  ypi2 | ypi2  ypi2  xpi2  xpi2 | ypi2  xpi2  xpi2  xpi2 | ypi2 | xpi2  xpi2  xpi2  ypi2  ypi2  ypi2  xpi2 | ypi2 | xpi2  xpi2  xpi2 | xpi2  xpi2  xpi2 | xpi2  ypi2  xpi2 | xpi2  xpi2  xpi2 | xpi2  xpi2 | xpi2  ypi2  ypi2  ypi2  xpi2  xpi2  xpi2 | xpi2  xpi2  xpi2  ypi2 | ypi2  ypi2  xpi2 | xpi2  xpi2 | xpi2  xpi2  xpi2  ypi2  ypi2  ypi2  xpi2 | ypi2  ypi2  ypi2  xpi2 | ypi2  ypi2  xpi2 | xpi2  ypi2  ypi2  ypi2 | xpi2  xpi2  xpi2  ypi2  ypi2  ypi2  xpi2 | xpi2  xpi2  xpi2  ypi2 | xpi2  xpi2  xpi2  ypi2  ypi2  ypi2  xpi2 | ypi2  xpi2 | xpi2  xpi2  xpi2  ypi2 | xpi2 | xpi2 | xpi2  ypi2 | ypi2  ypi2  ypi2 | ypi2  ypi2  ypi2  xpi2  xpi2  xpi2 | ypi2  xpi2  xpi2  xpi2 | ypi2  ypi2 | xpi2  ypi2  xpi2 | xpi2  xpi2  ypi2 | 
Repetition 024, Length 043: ypi2  ypi2  xpi2  xpi2 | ypi2  ypi2  xpi2  xpi2  xpi2 | xpi2  ypi2  xpi2 | ypi2  ypi2  ypi2  xpi2  xpi2  xpi2 | ypi2  ypi2  ypi2  xpi2  xpi2  xpi2 | xpi2  xpi2  xpi2  ypi2  ypi2  ypi2  xpi2 | xpi2  xpi2  xpi2 | ypi2  xpi2  xpi2  xpi2 | xpi2  ypi2  ypi2  ypi2 | xpi2  xpi2  xpi2 | xpi2  ypi2  xpi2 | ypi2  ypi2  xpi2 | xpi2  xpi2  xpi2  ypi2  ypi2  ypi2 | ypi2  ypi2 | ypi2  ypi2  xpi2  xpi2  xpi2 | xpi2  xpi2  xpi2 | xpi2  xpi2 | xpi2  xpi2  xpi2  ypi2  ypi2  ypi2 | xpi2  xpi2  ypi2  ypi2  ypi2 | xpi2  xpi2 | ypi2  ypi2  ypi2  xpi2 | ypi2  ypi2 | ypi2  ypi2  xpi2 | ypi2  ypi2 | xpi2  ypi2  xpi2 | xpi2  xpi2  xpi2 | ypi2  ypi2  ypi2  xpi2 | ypi2  xpi2 | xpi2  ypi2  ypi2  ypi2  xpi2  xpi2  xpi2 | xpi2  xpi2  xpi2 | ypi2  xpi2 | xpi2 | xpi2 | xpi2  xpi2  xpi2  ypi2  ypi2  ypi2 | ypi2  ypi2  xpi2 | xpi2  xpi2  ypi2 | ypi2  xpi2  xpi2  xpi2 | ypi2 | xpi2 | xpi2  xpi2  ypi2  ypi2  ypi2 | xpi2  xpi2  xpi2  ypi2  ypi2  ypi2 | ypi2  ypi2  ypi2  xpi2 | ypi2  ypi2  ypi2 | 
Repetition 024, Length 044: ypi2  xpi2 | ypi2  ypi2  xpi2  xpi2  xpi2 | xpi2 | ypi2  xpi2 | ypi2  ypi2  xpi2  xpi2  xpi2 | ypi2 | ypi2  ypi2  xpi2 | xpi2  xpi2 | xpi2  ypi2  ypi2  ypi2 | ypi2  ypi2  ypi2 | ypi2  ypi2 | xpi2  xpi2  ypi2  ypi2  ypi2 | ypi2  ypi2  ypi2  xpi2 | xpi2  ypi2  xpi2 | ypi2  ypi2  ypi2 | ypi2  ypi2 | ypi2  xpi2 | xpi2  xpi2  xpi2 | xpi2  xpi2  xpi2  ypi2  ypi2  ypi2 | ypi2  ypi2  xpi2  xpi2 | ypi2  ypi2  xpi2 | ypi2  ypi2  ypi2  xpi2  xpi2  xpi2 | ypi2 | xpi2 | ypi2  xpi2 | xpi2  xpi2  ypi2 | xpi2  ypi2  ypi2  ypi2 | ypi2  ypi2  xpi2 | ypi2  ypi2  ypi2 | xpi2  xpi2 | xpi2  ypi2  ypi2  ypi2  xpi2  xpi2  xpi2 | ypi2  xpi2  xpi2  xpi2 | xpi2  xpi2  ypi2  ypi2  ypi2 | ypi2  xpi2 | xpi2  xpi2  ypi2 | xpi2  xpi2 | xpi2  xpi2  xpi2 | ypi2  ypi2 | ypi2  ypi2  xpi2 | xpi2  xpi2  xpi2  ypi2 | xpi2  xpi2  ypi2 | xpi2  xpi2  xpi2  ypi2  ypi2  ypi2  xpi2 | xpi2  xpi2  xpi2  ypi2 | ypi2  xpi2 | 
Repetition 024, Length 045: xpi2  ypi2  xpi2 | ypi2  ypi2  ypi2  xpi2  xpi2  xpi2 | ypi2  ypi2 | ypi2  ypi2  xpi2 | xpi2  ypi2  ypi2  ypi2  xpi2  xpi2  xpi2 | xpi2  xpi2  xpi2  ypi2  ypi2  ypi2  xpi2 | ypi2  ypi2  xpi2  xpi2 | ypi2  ypi2  ypi2  xpi2  xpi2  xpi2 | xpi2  xpi2  xpi2  ypi2 | xpi2  ypi2  ypi2  ypi2  xpi2  xpi2  xpi2 | xpi2  ypi2 | ypi2  ypi2  xpi2  xpi2  xpi2 | xpi2  ypi2  ypi2  ypi2 | ypi2 | ypi2  ypi2  ypi2  xpi2 | ypi2  ypi2  xpi2  xpi2  xpi2 | xpi2  ypi2  ypi2  ypi2  xpi2  xpi2  xpi2 | ypi2  ypi2  ypi2  xpi2 | ypi2  xpi2  xpi2  xpi2 | xpi2  xpi2  xpi2  ypi2 | xpi2  xpi2  ypi2 | xpi2  xpi2  xpi2  ypi2  ypi2  ypi2 | xpi2  xpi2  xpi2  ypi2  ypi2  ypi2  xpi2 | xpi2  ypi2 | xpi2  ypi2  ypi2  ypi2  xpi2  xpi2  xpi2 | xpi2  xpi2  ypi2  ypi2  ypi2 | xpi2  ypi2  ypi2  ypi2  xpi2  xpi2  xpi2 | xpi2  xpi2  xpi2  ypi2 | xpi2  xpi2  xpi2  ypi2  ypi2  ypi2  xpi2 | ypi2 | xpi2  ypi2 | ypi2  ypi2  xpi2  xpi2  xpi2 | ypi2 | ypi2  ypi2  ypi2 | xpi2  ypi2  ypi2  ypi2 | ypi2  ypi2  xpi2  xpi2 | ypi2  ypi2  ypi2  xpi2 | xpi2  xpi2  ypi2  ypi2  ypi2 | xpi2  xpi2  xpi2  ypi2  ypi2  ypi2 | xpi2  xpi2  ypi2 | ypi2  ypi2  ypi2  ypi2 | xpi2  xpi2  ypi2  ypi2  ypi2 | ypi2  ypi2  xpi2 | ypi2  ypi2  ypi2  ypi2 | xpi2  xpi2  xpi2 | 
Repetition 025, Length 001: ypi2  ypi2  ypi2  xpi2  xpi2  xpi2 | 
Repetition 025, Length 002: xpi2  xpi2  ypi2  ypi2  ypi2 | ypi2  xpi2 | 
Repetition 025, Length 003: ypi2  xpi2 | xpi2  ypi2  ypi2  ypi2 | ypi2  ypi2  xpi2  xpi2 | 
Repetition 025, Length 004: ypi2  xpi2  xpi2  xpi2 | xpi2 | xpi2  xpi2  xpi2  ypi2  ypi2  ypi2  xpi2 | ypi2  ypi2  ypi2 | 
Repetition 025, Length 005: xpi2  xpi2  ypi2 | ypi2  xpi2 | xpi2  xpi2  ypi2  ypi2  ypi2 | ypi2  ypi2 | ypi2  ypi2  xpi2 | 
Repetition 025, Length 006: ypi2  ypi2  xpi2  xpi2 | ypi2  xpi2 | ypi2  ypi2  ypi2  ypi2 | ypi2  xpi2  xpi2  xpi2 | xpi2  xpi2 | xpi2  xpi2  xpi2  ypi2  ypi2  ypi2  xpi2 | 
Repetition 025, Length 007: ypi2  xpi2  xpi2  xpi2 | ypi2  ypi2  ypi2 | xpi2  ypi2  ypi2  ypi2  xpi2  xpi2  xpi2 | xpi2 | ypi2  ypi2  xpi2  xpi2 | xpi2  xpi2  xpi2  ypi2 | ypi2  ypi2  xpi2  xpi2  xpi2 | 
Repetition 025, Length 008: xpi2 | ypi2  ypi2  xpi2  xpi2 | xpi2  xpi2  xpi2  ypi2  ypi2  ypi2  xpi2 | ypi2 | ypi2  ypi2  xpi2  xpi2  xpi2 | xpi2  ypi2  ypi2  ypi2 | ypi2  ypi2 | ypi2  ypi2  ypi2  xpi2 | 
Repetition 025, Length 010: xpi2  ypi2  ypi2  ypi2 | xpi2  ypi2  xpi2 | ypi2 | xpi2  ypi2  xpi2 | xpi2 | xpi2  ypi2  ypi2  ypi2  xpi2  xpi2  xpi2 | ypi2  ypi2  xpi2  xpi2  xpi2 | ypi2  ypi2  xpi2 | xpi2  ypi2  xpi2 | ypi2  ypi2  xpi2  xpi2 | 
Repetition 025, Length 015: ypi2  ypi2  ypi2  ypi2 | ypi2  ypi2 | ypi2 | xpi2  ypi2  ypi2  ypi2  xpi2  xpi2  xpi2 | ypi2  xpi2 | xpi2  ypi2  ypi2  ypi2 | xpi2  xpi2  ypi2 | xpi2  ypi2  ypi2  ypi2  xpi2  xpi2  xpi2 | ypi2  ypi2  ypi2  xpi2  xpi2  xpi2 | ypi2  ypi2  xpi2  xpi2  xpi2 | xpi2  ypi2  ypi2  ypi2 | xpi2  ypi2  ypi2  ypi2  xpi2  xpi2  xpi2 | ypi2  ypi2  xpi2  xpi2 | ypi2  xpi2  xpi2  xpi2 | xpi2  xpi2 | 
Repetition 025, Length 020: ypi2  ypi2  xpi2  xpi2 | ypi2 | xpi2  xpi2  ypi2  ypi2  ypi2 | ypi2  xpi2 | ypi2  ypi2  xpi2 | ypi2  ypi2  ypi2  xpi2 | ypi2  xpi2  xpi2  xpi2 | ypi2  ypi2  ypi2 | xpi2  ypi2  xpi2 | xpi2  ypi2  ypi2  ypi2  xpi2  xpi2  xpi2 | ypi2  ypi2  ypi2 | xpi2  xpi2  ypi2 | xpi2  xpi2  xpi2  ypi2 | xpi2  xpi2  xpi2 | xpi2  xpi2  xpi2  ypi2 | xpi2 | ypi2  xpi2 | xpi2 | ypi2  xpi2 | ypi2  ypi2  ypi2  xpi2 | 
Repetition 025, Length 025: xpi2  xpi2  xpi2  ypi2  ypi2  ypi2  xpi2 | xpi2  xpi2  xpi2  ypi2  ypi2  ypi2  xpi2 | ypi2  ypi2  ypi2 | ypi2  ypi2  ypi2  xpi2  xpi2  xpi2 | ypi2  ypi2  ypi2  xpi2 | ypi2  ypi2 | ypi2  ypi2  ypi2  xpi2  xpi2  xpi2 | xpi2  xpi2  xpi2 | ypi2  ypi2  ypi2  xpi2  xpi2  xpi2 | xpi2 | ypi2  ypi2  ypi2 | xpi2  xpi2  xpi2  ypi2  ypi2  ypi2  xpi2 | xpi2  ypi2 | xpi2  xpi2  xpi2  ypi2  ypi2  ypi2 | ypi2  ypi2  xpi2  xpi2  xpi2 | ypi2  ypi2  ypi2  ypi2 | xpi2  xpi2  xpi2  ypi2  ypi2  ypi2  xpi2 | ypi2  xpi2  xpi2  xpi2 | xpi2  xpi2  xpi2 | ypi2  ypi2  ypi2  xpi2 | xpi2  xpi2  xpi2  ypi2  ypi2  ypi2  xpi2 | ypi2  ypi2  ypi2  xpi2 | xpi2  xpi2  ypi2 | xpi2  ypi2 | xpi2  ypi2  ypi2  ypi2 | 
Repetition 025, Length 030: ypi2  ypi2  xpi2 | xpi2  xpi2  ypi2 | ypi2  ypi2  ypi2  xpi2  xpi2  xpi2 | ypi2  ypi2  ypi2  xpi2  xpi2  xpi2 | ypi2  ypi2  xpi2  xpi2 | ypi2  ypi2  ypi2  xpi2  xpi2  xpi2 | ypi2  ypi2  xpi2  xpi2  xpi2 | xpi2  xpi2  xpi2 | ypi2  ypi2  ypi2  xpi2  xpi2  xpi2 | xpi2  ypi2  ypi2  ypi2 | ypi2  xpi2  xpi2  xpi2 | xpi2  xpi2  ypi2 | xpi2  xpi2  xpi2 | xpi2  xpi2  xpi2  ypi2 | ypi2  ypi2  ypi2  xpi2 | xpi2  xpi2  xpi2  ypi2  ypi2  ypi2  xpi2 | xpi2  xpi2 | xpi2  xpi2 | xpi2  xpi2  ypi2  ypi2  ypi2 | xpi2 | xpi2  ypi2 | xpi2  xpi2  xpi2  ypi2  ypi2  ypi2  xpi2 | ypi2  ypi2  ypi2  xpi2 | ypi2  ypi2  ypi2  ypi2 | xpi2  xpi2  ypi2  ypi2  ypi2 | ypi2  ypi2  ypi2  xpi2  xpi2  xpi2 | ypi2  ypi2  ypi2 | ypi2  ypi2  xpi2  xpi2 | xpi2  xpi2  xpi2  ypi2  ypi2  ypi2 | ypi2  ypi2  ypi2  xpi2  xpi2  xpi2 | 
Repetition 025, Length 035: xpi2  xpi2  xpi2 | ypi2  ypi2  xpi2 | ypi2  xpi2 | ypi2  xpi2  xpi2  xpi2 | ypi2  ypi2  ypi2 | xpi2  xpi2  xpi2 | ypi2  ypi2 | xpi2  xpi2  ypi2 | xpi2  xpi2  ypi2  ypi2  ypi2 | ypi2  ypi2  xpi2  xpi2 | xpi2  ypi2  ypi2  ypi2 | xpi2  xpi2  ypi2 | xpi2  xpi2  ypi2  ypi2  ypi2 | xpi2  xpi2  xpi2  ypi2  ypi2  ypi2 | ypi2  ypi2  ypi2 | xpi2  xpi2  xpi2  ypi2  ypi2  ypi2 | xpi2  xpi2  ypi2 | xpi2  xpi2  xpi2 | xpi2  xpi2  xpi2 | ypi2  xpi2  xpi2  xpi2 | ypi2  ypi2  xpi2  xpi2  xpi2 | ypi2  ypi2  ypi2  xpi2 | ypi2  ypi2 | xpi2  xpi2 | xpi2  ypi2  ypi2  ypi2 | xpi2  xpi2  xpi2  ypi2 | ypi2 | xpi2  xpi2  ypi2 | xpi2  xpi2  ypi2 | xpi2  xpi2  xpi2  ypi2  ypi2  ypi2  xpi2 | ypi2  ypi2  ypi2  ypi2 | ypi2  ypi2  ypi2  ypi2 | xpi2  xpi2  xpi2  ypi2 | xpi2  xpi2  xpi2 | ypi2  ypi2  xpi2  xpi2 | 
Repetition 025, Length 043: xpi2  ypi2 | xpi2 | xpi2  xpi2  xpi2 | xpi2  xpi2  xpi2  ypi2 | ypi2  xpi2 | xpi2  xpi2  xpi2  ypi2  ypi2  ypi2  xpi2 | xpi2  xpi2  ypi2 | ypi2  xpi2 | ypi2  ypi2  ypi2 | xpi2 | xpi2  ypi2  ypi2  ypi2  xpi2  xpi2  xpi2 | xpi2  xpi2  xpi2 | xpi2  xpi2  ypi2 | ypi2  ypi2 | xpi2  xpi2  xpi2  ypi2  ypi2  ypi2 | ypi2  ypi2  xpi2 | ypi2  ypi2  ypi2  ypi2 | ypi2  ypi2  ypi2  xpi2  xpi2  xpi2 | ypi2  ypi2  ypi2  xpi2  xpi2  xpi2 | ypi2  ypi2  ypi2 | xpi2  xpi2  xpi2  ypi2  ypi2  ypi2  xpi2 | xpi2  ypi2  xpi2 | xpi2  xpi2  xpi2  ypi2  ypi2  ypi2 | xpi2  xpi2  ypi2 | xpi2  xpi2  xpi2  ypi2 | ypi2  ypi2  xpi2  xpi2 | ypi2  ypi2  ypi2  xpi2  xpi2  xpi2 | ypi2  ypi2  ypi2  ypi2 | xpi2  ypi2  ypi2  ypi2  xpi2  xpi2  xpi2 | ypi2  ypi2  xpi2  xpi2  xpi2 | ypi2  xpi2 | xpi2  xpi2 | xpi2 | xpi2  xpi2  xpi2  ypi2  ypi2  ypi2  xpi2 | xpi2  xpi2  xpi2  ypi2  ypi2  ypi2  xpi2 | xpi2  xpi2  xpi2 | xpi2  xpi2  ypi2 | ypi2  xpi2  xpi2  xpi2 | xpi2  ypi2  ypi2  ypi2  xpi2  xpi2  xpi2 | xpi2  ypi2  ypi2  ypi2 | ypi2  xpi2  xpi2  xpi2 | ypi2  ypi2  xpi2  xpi2  xpi2 | xpi2  xpi2  xpi2  ypi2 | 
Repetition 025, Length 044: ypi2  ypi2  xpi2  xpi2 | ypi2  ypi2  ypi2  xpi2  xpi2  xpi2 | ypi2  xpi2 | xpi2  xpi2  xpi2 | ypi2  ypi2  ypi2  xpi2 | ypi2  ypi2  ypi2  xpi2  xpi2  xpi2 | ypi2  ypi2  ypi2 | xpi2  xpi2  xpi2  ypi2  ypi2  ypi2  xpi2 | ypi2  ypi2  xpi2  xpi2  xpi2 | xpi2  xpi2  xpi2  ypi2 | xpi2  xpi2  xpi2  ypi2  ypi2  ypi2 | xpi2  xpi2  xpi2  ypi2  ypi2  ypi2 | ypi2 | ypi2  ypi2  xpi2  xpi2 | xpi2  ypi2  ypi2  ypi2  xpi2  xpi2  xpi2 | xpi2  xpi2 | xpi2  xpi2  xpi2  ypi2  ypi2  ypi2 | ypi2  xpi2 | xpi2  xpi2  xpi2  ypi2  ypi2  ypi2  xpi2 | ypi2  ypi2  xpi2 | ypi2  ypi2  xpi2  xpi2 | xpi2  xpi2  xpi2  ypi2  ypi2  ypi2  xpi2 | ypi2  ypi2  xpi2 | xpi2  xpi2  ypi2  ypi2  ypi2 | xpi2  ypi2  ypi2  ypi2 | xpi2 | xpi2  xpi2  xpi2 | ypi2  ypi2  xpi2  xpi2 | xpi2  xpi2  xpi2  ypi2 | xpi2  xpi2  xpi2  ypi2  ypi2  ypi2 | ypi2  ypi2  ypi2 | ypi2  xpi2  xpi2  xpi2 | xpi2  xpi2  xpi2  ypi2  ypi2  ypi2  xpi2 | ypi2  ypi2 | xpi2  xpi2  xpi2 | ypi2  ypi2  ypi2  xpi2  xpi2  xpi2 | xpi2  xpi2  ypi2  ypi2  ypi2 | ypi2  ypi2  ypi2  xpi2 | ypi2  ypi2  ypi2 | xpi2  xpi2  ypi2  ypi2  ypi2 | xpi2  xpi2  xpi2  ypi2  ypi2  ypi2  xpi2 | ypi2  ypi2  ypi2  ypi2 | xpi2  ypi2  ypi2  ypi2 | ypi2  ypi2  ypi2  xpi2  xpi2  xpi2 | 
Repetition 025, Length 045: ypi2 | xpi2 | ypi2 | xpi2 | xpi2  xpi2  xpi2  ypi2  ypi2  ypi2  xpi2 | xpi2  ypi2  ypi2  ypi2  xpi2  xpi2  xpi2 | ypi2  xpi2  xpi2  xpi2 | ypi2  ypi2  ypi2  ypi2 | xpi2  xpi2  ypi2 | ypi2 | xpi2  xpi2  xpi2  ypi2  ypi2  ypi2 | ypi2  xpi2 | ypi2  ypi2  xpi2  xpi2 | ypi2  ypi2  xpi2  xpi2 | ypi2  ypi2  ypi2 | xpi2 | ypi2  ypi2  ypi2 | ypi2  ypi2  ypi2  xpi2 | xpi2 | ypi2  ypi2  xpi2  xpi2  xpi2 | xpi2  xpi2  xpi2 | ypi2  xpi2  xpi2  xpi2 | xpi2 | ypi2  ypi2  ypi2 | xpi2  xpi2 | xpi2  ypi2 | xpi2  ypi2  ypi2  ypi2 | xpi2  xpi2  ypi2  ypi2  ypi2 | ypi2  ypi2  ypi2  xpi2 | xpi2  xpi2  xpi2  ypi2  ypi2  ypi2 | ypi2  xpi2 | ypi2  xpi2 | xpi2  xpi2  xpi2  ypi2 | xpi2  ypi2 | xpi2  ypi2  xpi2 | xpi2  xpi2 | xpi2  xpi2  xpi2  ypi2  ypi2  ypi2  xpi2 | xpi2  xpi2  xpi2 | ypi2  ypi2 | ypi2  ypi2 | ypi2  ypi2  xpi2 | ypi2  xpi2  xpi2  xpi2 | xpi2  ypi2 | ypi2  ypi2  xpi2  xpi2 | ypi2  ypi2 | 
Repetition 026, Length 001: xpi2  ypi2  ypi2  ypi2  xpi2  xpi2  xpi2 | 
Repetition 026, Length 002: ypi2  ypi2 | xpi2  ypi2  ypi2  ypi2  xpi2  xpi2  xpi2 | 
Repetition 026, Length 003: xpi2  xpi2  xpi2  ypi2 | xpi2  ypi2 | xpi2 | 
Repetition 026, Length 004: xpi2  xpi2  xpi2  ypi2  ypi2  ypi2  xpi2 | ypi2  ypi2  ypi2 | xpi2  xpi2 | xpi2  xpi2  xpi2  ypi2 | 
Repetition 026, Length 005: ypi2  ypi2  xpi2  xpi2 | xpi2  xpi2  xpi2  ypi2 | ypi2  ypi2  ypi2  xpi2 | ypi2  ypi2 | xpi2  xpi2  ypi2  ypi2  ypi2 | 
Repetition 026, Length 006: ypi2  ypi2  xpi2  xpi2  xpi2 | xpi2  xpi2  xpi2  ypi2  ypi2  ypi2 | xpi2  ypi2  xpi2 | xpi2  xpi2  xpi2  ypi2  ypi2  ypi2 | xpi2  ypi2  ypi2  ypi2 | ypi2  ypi2  xpi2  xpi2  xpi2 | 
Repetition 026, Length 007: xpi2  xpi2  xpi2  ypi2  ypi2  ypi2 | xpi2  xpi2  xpi2  ypi2  ypi2  ypi2  xpi2 | ypi2  ypi2  ypi2 | xpi2  ypi2  ypi2  ypi2  xpi2  xpi2  xpi2 | xpi2  xpi2  xpi2  ypi2  ypi2  ypi2  xpi2 | xpi2 | ypi2 | 
Repetition 026, Length 008: ypi2  ypi2 | xpi2  xpi2 | ypi2  xpi2  xpi2  xpi2 | ypi2  ypi2  xpi2  xpi2  xpi2 | xpi2  xpi2  xpi2  ypi2 | xpi2  ypi2 | ypi2  ypi2  xpi2  xpi2  xpi2 | ypi2  ypi2  ypi2  ypi2 | 
Repetition 026, Length 010: xpi2  xpi2  xpi2 | ypi2  ypi2  ypi2  ypi2 | xpi2  ypi2  ypi2  ypi2 | xpi2  xpi2  ypi2  ypi2  ypi2 | xpi2  ypi2 | xpi2  xpi2  ypi2  ypi2  ypi2 | xpi2  ypi2  ypi2  ypi2  xpi2  xpi2  xpi2 | ypi2  xpi2  xpi2  xpi2 | xpi2  xpi2 | xpi2  xpi2 | 
Repetition 026, Length 015: ypi2  xpi2  xpi2  xpi2 | xpi2  xpi2  xpi2  ypi2  ypi2  ypi2 | ypi2  ypi2  ypi2  xpi2  xpi2  xpi2 | ypi2  xpi2 | xpi2  ypi2 | ypi2  ypi2  ypi2  ypi2 | ypi2  xpi2 | ypi2  ypi2  xpi2 | xpi2  xpi2  xpi2  ypi2 | ypi2  ypi2  xpi2  xpi2  xpi2 | ypi2  ypi2  xpi2 | xpi2  ypi2  ypi2  ypi2  xpi2  xpi2  xpi2 | ypi2  xpi2  xpi2  xpi2 | xpi2  xpi2  xpi2 | ypi2  xpi2  xpi2  xpi2 | 
Repetition 026, Length 020: xpi2  xpi2  xpi2  ypi2 | xpi2  xpi2  xpi2  ypi2  ypi2  ypi2 | xpi2  ypi2  ypi2  ypi2 | xpi2  ypi2 | ypi2  ypi2 | xpi2  ypi2  ypi2  ypi2 | xpi2  xpi2  ypi2  ypi2  ypi2 | xpi2  ypi2  ypi2  ypi2  xpi2  xpi2  xpi2 | ypi2  ypi2  xpi2  xpi2  xpi2 | xpi2  xpi2 | ypi2  ypi2  ypi2 | xpi2  xpi2  xpi2  ypi2  ypi2  ypi2 | ypi2  ypi2  ypi2  xpi2 | xpi2  ypi2  xpi2 | ypi2  ypi2  ypi2  xpi2 | ypi2  ypi2  xpi2  xpi2  xpi2 | ypi2  ypi2  ypi2  ypi2 | xpi2  xpi2  xpi2  ypi2  ypi2  ypi2  xpi2 | ypi2  xpi2 | ypi2  ypi2  ypi2 | 
Repetition 026, Length 025: ypi2  xpi2 | xpi2  xpi2  ypi2 | xpi2  xpi2  xpi2  ypi2 | xpi2  xpi2  ypi2  ypi2  ypi2 | xpi2 | xpi2  ypi2  ypi2  ypi2  xpi2  xpi2  xpi2 | xpi2  ypi2  ypi2  ypi2 | ypi2  ypi2  ypi2 | xpi2 | xpi2  ypi2  ypi2  ypi2 | xpi2 | xpi2  xpi2  xpi2  ypi2  ypi2  ypi2  xpi2 | xpi2  xpi2  xpi2 | ypi2  xpi2  xpi2  xpi2 | xpi2  xpi2  ypi2  ypi2  ypi2 | xpi2  xpi2  xpi2  ypi2 | xpi2  ypi2  ypi2  ypi2 | xpi2  ypi2  ypi2  ypi2 | xpi2  xpi2  ypi2  ypi2  ypi2 | xpi2  xpi2 | ypi2  xpi2  xpi2  xpi2 | ypi2  ypi2  ypi2  xpi2  xpi2  xpi2 | ypi2  xpi2 | ypi2  ypi2  xpi2  xpi2 | xpi2  xpi2  xpi2  ypi2 | 
Repetition 026, Length 030: ypi2  ypi2  ypi2  xpi2 | ypi2  xpi2  xpi2  xpi2 | xpi2  xpi2  ypi2  ypi2  ypi2 | xpi2  xpi2  xpi2  ypi2  ypi2  ypi2 | ypi2  ypi2  ypi2  xpi2  xpi2  xpi2 | ypi2  ypi2  xpi2  xpi2  xpi2 | ypi2  xpi2  xpi2  xpi2 | xpi2  ypi2  ypi2  ypi2  xpi2  xpi2  xpi2 | xpi2  xpi2  ypi2  ypi2  ypi2 | xpi2  xpi2 | xpi2  xpi2  xpi2  ypi2 | ypi2  ypi2  xpi2  xpi2  xpi2 | xpi2  xpi2  xpi2 | ypi2  ypi2  xpi2  xpi2 | ypi2  ypi2  xpi2  xpi2 | ypi2  ypi2  xpi2  xpi2 | ypi2  ypi2  xpi2  xpi2  xpi2 | ypi2  ypi2  xpi2  xpi2 | xpi2  xpi2  ypi2 | ypi2 | xpi2  ypi2  xpi2 | ypi2  ypi2  ypi2 | ypi2  xpi2 | ypi2  ypi2  xpi2  xpi2 | xpi2  ypi2  xpi2 | xpi2  ypi2 | ypi2  ypi2  ypi2 | xpi2  xpi2  ypi2 | xpi2  ypi2  xpi2 | xpi2  xpi2  xpi2  ypi2  ypi2  ypi2 | 
Repetition 026, Length 035: xpi2  ypi2 | xpi2  ypi2  ypi2  ypi2 | xpi2  xpi2  xpi2  ypi2  ypi2  ypi2 | ypi2  ypi2  ypi2  ypi2 | ypi2 | ypi2  ypi2  ypi2 | ypi2  xpi2 | xpi2  ypi2  ypi2  ypi2  xpi2  xpi2  xpi2 | xpi2  xpi2 | ypi2  xpi2 | xpi2  xpi2  xpi2  ypi2  ypi2  ypi2 | xpi2  xpi2 | xpi2  xpi2  ypi2  ypi2  ypi2 | ypi2  ypi2  ypi2 | xpi2  ypi2  ypi2  ypi2 | xpi2  xpi2  xpi2  ypi2 | ypi2  ypi2  xpi2 | xpi2  ypi2  ypi2  ypi2  xpi2  xpi2  xpi2 | xpi2  xpi2 | ypi2  xpi2 | ypi2  ypi2  xpi2  xpi2 | xpi2  ypi2  ypi2  ypi2 | xpi2  ypi2  ypi2  ypi2  xpi2  xpi2  xpi2 | xpi2  xpi2  xpi2  ypi2  ypi2  ypi2 | ypi2  ypi2  xpi2  xpi2  xpi2 | xpi2  xpi2 | ypi2  ypi2  xpi2  xpi2  xpi2 | ypi2  ypi2  ypi2  ypi2 | ypi2 | xpi2  xpi2  xpi2  ypi2  ypi2  ypi2  xpi2 | xpi2  xpi2  xpi2  ypi2  ypi2  ypi2  xpi2 | ypi2  ypi2 | ypi2  ypi2  xpi2  xpi2  xpi2 | xpi2  xpi2  xpi2  ypi2 | xpi2 | 
Repetition 026, Length 043: ypi2  ypi2  xpi2 | ypi2  ypi2  ypi2  xpi2  xpi2  xpi2 | xpi2  xpi2  xpi2  ypi2  ypi2  ypi2 | ypi2  xpi2  xpi2  xpi2 | ypi2  ypi2  xpi2 | xpi2  xpi2  xpi2  ypi2  ypi2  ypi2 | xpi2 | xpi2  ypi2 | xpi2  xpi2  xpi2  ypi2  ypi2  ypi2 | xpi2  xpi2 | ypi2  ypi2  xpi2  xpi2  xpi2 | xpi2  ypi2 | ypi2  ypi2  xpi2  xpi2 | ypi2  ypi2  ypi2  ypi2 | ypi2  ypi2  xpi2  xpi2 | xpi2  xpi2  ypi2  ypi2  ypi2 | xpi2 | xpi2  xpi2 | xpi2  xpi2  xpi2 | xpi2  xpi2  xpi2  ypi2  ypi2  ypi2  xpi2 | xpi2  ypi2 | ypi2  ypi2  ypi2 | xpi2  ypi2  ypi2  ypi2 | ypi2  xpi2 | ypi2  ypi2  xpi2  xpi2  xpi2 | ypi2  ypi2  xpi2  xpi2  xpi2 | xpi2  ypi2  xpi2 | xpi2  xpi2  xpi2  ypi2 | xpi2  xpi2  xpi2  ypi2  ypi2  ypi2  xpi2 | xpi2  ypi2  ypi2  ypi2  xpi2  xpi2  xpi2 | ypi2  ypi2  xpi2 | ypi2  ypi2  ypi2 | ypi2  ypi2  xpi2 | ypi2  ypi2  xpi2  xpi2  xpi2 | xpi2  ypi2 | ypi2  ypi2  xpi2  xpi2 | ypi2  xpi2 | xpi2  xpi2  ypi2 | ypi2  ypi2  ypi2 | ypi2 | xpi2  xpi2  xpi2  ypi2  ypi2  ypi2 | xpi2  xpi2  xpi2  ypi2 | xpi2  xpi2  xpi2 | 
Repetition 026, Length 044: ypi2  ypi2  ypi2 | ypi2  ypi2  xpi2  xpi2  xpi2 | xpi2  xpi2 | ypi2 | xpi2  xpi2  xpi2 | ypi2  ypi2  ypi2 | ypi2  ypi2  ypi2  xpi2 | ypi2  ypi2  ypi2 | xpi2  ypi2  ypi2  ypi2  xpi2  xpi2  xpi2 | ypi2  ypi2 | xpi2  ypi2  ypi2  ypi2  xpi2  xpi2  xpi2 | ypi2  ypi2  ypi2  ypi2 | xpi2  xpi2  ypi2  ypi2  ypi2 | xpi2  xpi2  xpi2  ypi2 | ypi2  xpi2 | xpi2  xpi2  xpi2  ypi2 | xpi2  ypi2  ypi2  ypi2 | xpi2  xpi2 | xpi2 | ypi2  ypi2  ypi2  xpi2  xpi2  xpi2 | xpi2  xpi2  xpi2  ypi2 | xpi2  ypi2  xpi2 | xpi2  xpi2 | ypi2  ypi2  ypi2  xpi2 | xpi2  xpi2  xpi2  ypi2  ypi2  ypi2 | xpi2  xpi2  xpi2  ypi2 | xpi2  xpi2  xpi2 | ypi2  ypi2  ypi2  xpi2 | ypi2  ypi2  xpi2  xpi2 | ypi2  ypi2  ypi2  xpi2 | xpi2  xpi2  ypi2  ypi2  ypi2 | ypi2  ypi2  ypi2 | xpi2  xpi2 | xpi2  ypi2  xpi2 | ypi2  ypi2  xpi2  xpi2 | ypi2  xpi2  xpi2  xpi2 | ypi2  xpi2  xpi2  xpi2 | xpi2  xpi2  ypi2 | xpi2  xpi2  xpi2  ypi2  ypi2  ypi2  xpi2 | xpi2 | xpi2  ypi2  xpi2 | xpi2  xpi2  xpi2  ypi2 | xpi2 | ypi2  xpi2 | 
Repetition 026, Length 045: xpi2  ypi2 | ypi2  ypi2  ypi2 | xpi2  ypi2  xpi2 | ypi2  ypi2  ypi2  ypi2 | xpi2  xpi2  ypi2  ypi2  ypi2 | xpi2 | ypi2  ypi2  xpi2 | ypi2  ypi2  xpi2  xpi2 | ypi2  ypi2  ypi2  xpi2  xpi2  xpi2 | xpi2  ypi2  xpi2 | xpi2  xpi2  xpi2 | ypi2  ypi2  ypi2  ypi2 | ypi2  ypi2  xpi2 | xpi2  xpi2  xpi2  ypi2  ypi2  ypi2 | ypi2  ypi2  xpi2  xpi2  xpi2 | ypi2  xpi2  xpi2  xpi2 | ypi2 | xpi2  xpi2  xpi2  ypi2 | ypi2 | ypi2 | xpi2  ypi2  ypi2  ypi2 | ypi2  ypi2  xpi2  xpi2 | xpi2  xpi2  xpi2  ypi2 | xpi2  xpi2  xpi2 | ypi2  ypi2  ypi2  xpi2  xpi2  xpi2 | ypi2  ypi2  xpi2  xpi2  xpi2 | ypi2  ypi2  xpi2 | xpi2  xpi2  xpi2  ypi2 | ypi2  ypi2 | ypi2  xpi2 | xpi2  xpi2  ypi2 | ypi2  ypi2  ypi2  xpi2 | xpi2  xpi2  xpi2 | ypi2  ypi2  xpi2 | ypi2  xpi2  xpi2  xpi2 | ypi2  ypi2 | xpi2  xpi2  xpi2  ypi2 | ypi2  ypi2  ypi2  xpi2 | xpi2  ypi2 | ypi2  xpi2 | ypi2  ypi2  xpi2 | xpi2  ypi2  xpi2 | xpi2  xpi2  xpi2  ypi2  ypi2  ypi2  xpi2 | xpi2  ypi2  ypi2  ypi2  xpi2  xpi2  xpi2 | xpi2  xpi2  xpi2  ypi2  ypi2  ypi2 | 
Repetition 027, Length 001: xpi2  ypi2  ypi2  ypi2  xpi2  xpi2  xpi2 | 
Repetition 027, Length 002: xpi2  xpi2  ypi2  ypi2  ypi2 | ypi2  ypi2 | 
Repetition 027, Length 003: ypi2  xpi2 | ypi2  ypi2  ypi2  xpi2  xpi2  xpi2 | xpi2  xpi2  ypi2  ypi2  ypi2 | 
Repetition 027, Length 004: xpi2  xpi2  xpi2  ypi2 | xpi2  xpi2 | ypi2  ypi2  xpi2 | ypi2  ypi2  ypi2 | 
Repetition 027, Length 005: ypi2  ypi2  ypi2  ypi2 | ypi2  xpi2  xpi2  xpi2 | ypi2  xpi2  xpi2  xpi2 | ypi2  ypi2  xpi2  xpi2 | xpi2  xpi2  ypi2  ypi2  ypi2 | 
Repetition 027, Length 006: ypi2  ypi2  xpi2  xpi2 | ypi2  ypi2  ypi2  ypi2 | ypi2  ypi2  ypi2  xpi2 | xpi2  xpi2  xpi2  ypi2  ypi2  ypi2 | xpi2  ypi2  xpi2 | ypi2  ypi2  xpi2  xpi2  xpi2 | 
Repetition 027, Length 007: ypi2  xpi2 | ypi2  ypi2 | xpi2  ypi2  ypi2  ypi2 | xpi2  ypi2  ypi2  ypi2  xpi2  xpi2  xpi2 | xpi2  ypi2  xpi2 | ypi2  ypi2 | xpi2  ypi2 | 
Repetition 027, Length 008: xpi2  ypi2  xpi2 | xpi2  xpi2  xpi2  ypi2  ypi2  ypi2 | ypi2  ypi2  xpi2 | xpi2  ypi2  ypi2  ypi2  xpi2  xpi2  xpi2 | xpi2  ypi2  ypi2  ypi2 | ypi2  ypi2 | ypi2  ypi2  xpi2 | ypi2  ypi2  ypi2 | 
Repetition 027, Length 010: xpi2  ypi2  xpi2 | ypi2  ypi2 | ypi2  xpi2 | ypi2 | xpi2  xpi2  xpi2  ypi2 | xpi2  xpi2  ypi2  ypi2  ypi2 | xpi2  xpi2  ypi2 | xpi2  ypi2  ypi2  ypi2  xpi2  xpi2  xpi2 | ypi2  ypi2  ypi2  ypi2 | ypi2  ypi2  xpi2 | 
Repetition 027, Length 015: ypi2  ypi2  ypi2  xpi2 | xpi2  ypi2  ypi2  ypi2  xpi2  xpi2  xpi2 | ypi2  xpi2  xpi2  xpi2 | xpi2 | ypi2  xpi2 | ypi2  ypi2  ypi2  xpi2  xpi2  xpi2 | xpi2  ypi2  ypi2  ypi2 | xpi2  xpi2  xpi2  ypi2  ypi2  ypi2 | ypi2  ypi2  ypi2  xpi2  xpi2  xpi2 | xpi2  ypi2 | ypi2  ypi2  xpi2 | ypi2  ypi2 | xpi2  xpi2  xpi2  ypi2  ypi2  ypi2 | xpi2  xpi2  xpi2  ypi2  ypi2  ypi2 | xpi2  ypi2 | 
Repetition 027, Length 020: ypi2  ypi2  xpi2  xpi2  xpi2 | xpi2  xpi2  xpi2  ypi2 | xpi2  ypi2 | ypi2  ypi2  xpi2  xpi2 | xpi2  xpi2  ypi2 | xpi2  xpi2  xpi2  ypi2  ypi2  ypi2 | ypi2  xpi2  xpi2  xpi2 | ypi2  ypi2  ypi2 | ypi2  ypi2  xpi2  xpi2  xpi2 | xpi2  xpi2 | xpi2  ypi2 | xpi2  ypi2 | xpi2  xpi2  xpi2  ypi2  ypi2  ypi2  xpi2 | ypi2 | xpi2  xpi2  ypi2 | ypi2  ypi2  ypi2  ypi2 | ypi2  ypi2  xpi2  xpi2 | ypi2  ypi2  ypi2  xpi2 | ypi2 | xpi2  ypi2  ypi2  ypi2  xpi2  xpi2  xpi2 | 
Repetition 027, Length 025: xpi2  xpi2  xpi2 | ypi2  xpi2 | ypi2  ypi2  ypi2  ypi2 | xpi2  xpi2  xpi2  ypi2 | ypi2  ypi2 | ypi2  ypi2  xpi2  xpi2  xpi2 | xpi2  ypi2  xpi2 | xpi2  xpi2  xpi2 | ypi2  ypi2  xpi2  xpi2  xpi2 | xpi2  xpi2  xpi2 | ypi2  ypi2  ypi2  xpi2 | xpi2  xpi2  xpi2  ypi2  ypi2  ypi2  xpi2 | xpi2  xpi2  xpi2  ypi2  ypi2  ypi2 | ypi2  ypi2  xpi2  xpi2  xpi2 | ypi2  ypi2  ypi2  xpi2  xpi2  xpi2 | xpi2  xpi2  ypi2  ypi2  ypi2 | xpi2  ypi2  ypi2  ypi2  xpi2  xpi2  xpi2 | ypi2  ypi2  ypi2 | xpi2  xpi2  xpi2 | xpi2  ypi2  ypi2  ypi2 | ypi2  xpi2 | ypi2  xpi2  xpi2  xpi2 | ypi2  ypi2  ypi2  xpi2 | xpi2  xpi2  xpi2  ypi2 | xpi2 | 
Repetition 027, Length 030: xpi2 | xpi2  ypi2  ypi2  ypi2 | xpi2  ypi2 | ypi2  ypi2  xpi2  xpi2  xpi2 | xpi2  xpi2  xpi2 | ypi2  ypi2  ypi2  ypi2 | ypi2  ypi2  ypi2  xpi2 | ypi2  ypi2  ypi2  xpi2 | ypi2  ypi2  ypi2  xpi2  xpi2  xpi2 | xpi2  ypi2  ypi2  ypi2 | ypi2  ypi2  xpi2  xpi2  xpi2 | ypi2  ypi2  xpi2  xpi2 | ypi2  ypi2  xpi2 | ypi2  ypi2  xpi2  xpi2 | ypi2  ypi2  ypi2  ypi2 | ypi2  ypi2 | xpi2  ypi2  xpi2 | ypi2  xpi2 | ypi2  ypi2  ypi2  xpi2  xpi2  xpi2 | ypi2  ypi2  ypi2  xpi2  xpi2  xpi2 | xpi2  xpi2  ypi2 | xpi2  ypi2  ypi2  ypi2 | ypi2  xpi2  xpi2  xpi2 | ypi2  ypi2  xpi2 | xpi2  ypi2  ypi2  ypi2  xpi2  xpi2  xpi2 | xpi2  ypi2  ypi2  ypi2 | xpi2  ypi2  ypi2  ypi2  xpi2  xpi2  xpi2 | xpi2  xpi2  ypi2  ypi2  ypi2 | ypi2  xpi2 | ypi2  ypi2  ypi2  xpi2 | 
Repetition 027, Length 035: xpi2  ypi2  ypi2  ypi2  xpi2  xpi2  xpi2 | xpi2  xpi2  xpi2  ypi2  ypi2  ypi2 | xpi2  xpi2  xpi2  ypi2  ypi2  ypi2 | xpi2  ypi2  ypi2  ypi2  xpi2  xpi2  xpi2 | xpi2  xpi2  ypi2  ypi2  ypi2 | xpi2 | xpi2  xpi2  xpi2  ypi2  ypi2  ypi2 | xpi2  ypi2  ypi2  ypi2  xpi2  xpi2  xpi2 | xpi2  xpi2  xpi2  ypi2 | xpi2  xpi2 | ypi2 | ypi2  ypi2  ypi2  ypi2 | ypi2 | ypi2  xpi2  xpi2  xpi2 | xpi2 | xpi2  xpi2  xpi2  ypi2 | ypi2 | xpi2  xpi2  ypi2  ypi2  ypi2 | ypi2  xpi2 | xpi2 | xpi2  ypi2  xpi2 | xpi2 | xpi2  ypi2 | xpi2 | xpi2  xpi2  xpi2  ypi2 | ypi2  ypi2  ypi2  ypi2 | xpi2  ypi2  ypi2  ypi2 | ypi2  ypi2  ypi2  ypi2 | ypi2  ypi2 | ypi2  xpi2 | ypi2  xpi2 | xpi2  xpi2  xpi2  ypi2  ypi2  ypi2  xpi2 | ypi2  ypi2  ypi2  ypi2 | xpi2  ypi2  ypi2  ypi2 | ypi2  ypi2 | 
Repetition 027, Length 043: xpi2  ypi2 | xpi2  xpi2  xpi2  ypi2  ypi2  ypi2  xpi2 | ypi2  ypi2  ypi2  xpi2 | xpi2  xpi2  xpi2 | xpi2  xpi2  xpi2  ypi2  ypi2  ypi2  xpi2 | ypi2  ypi2  xpi2  xpi2 | xpi2  ypi2  ypi2  ypi2 | ypi2  ypi2  ypi2  xpi2  xpi2  xpi2 | xpi2  xpi2  xpi2  ypi2 | xpi2  ypi2  ypi2  ypi2 | ypi2  ypi2  xpi2  xpi2  xpi2 | xpi2  ypi2  ypi2  ypi2 | ypi2  ypi2  xpi2 | xpi2  ypi2  ypi2  ypi2  xpi2  xpi2  xpi2 | xpi2  xpi2  xpi2  ypi2  ypi2  ypi2 | ypi2  ypi2  ypi2  ypi2 | xpi2  ypi2 | xpi2  xpi2  xpi2 | ypi2  ypi2  xpi2  xpi2  xpi2 | xpi2 | xpi2  xpi2  xpi2  ypi2  ypi2  ypi2  xpi2 | ypi2  ypi2  ypi2  xpi2 | xpi2  ypi2  ypi2  ypi2  xpi2  xpi2  xpi2 | xpi2  xpi2 | ypi2 | xpi2  xpi2  xpi2  ypi2  ypi2  ypi2 | xpi2  xpi2  ypi2  ypi2  ypi2 | ypi2  ypi2  ypi2  ypi2 | ypi2  ypi2  xpi2  xpi2 | ypi2  ypi2  xpi2 | xpi2  ypi2 | ypi2 | ypi2  ypi2  xpi2  xpi2  xpi2 | ypi2 | ypi2  ypi2  ypi2  xpi2 | ypi2  xpi2  xpi2  xpi2 | xpi2  xpi2  ypi2  ypi2  ypi2 | ypi2  ypi2  ypi2  ypi2 | ypi2  ypi2  xpi2  xpi2  xpi2 | ypi2  ypi2  ypi2 | ypi2  ypi2  xpi2 | xpi2  ypi2  ypi2  ypi2  xpi2  xpi2  xpi2 | ypi2  ypi2  ypi2  xpi2 | 
Repetition 027, Length 044: xpi2  ypi2  ypi2  ypi2  xpi2  xpi2  xpi2 | xpi2  xpi2  ypi2 | ypi2  ypi2  ypi2  ypi2 | ypi2  xpi2 | xpi2  xpi2  ypi2  ypi2  ypi2 | xpi2  xpi2  xpi2  ypi2  ypi2  ypi2  xpi2 | ypi2 | ypi2  ypi2  xpi2 | ypi2  ypi2 | xpi2  ypi2  xpi2 | xpi2  xpi2  xpi2  ypi2  ypi2  ypi2  xpi2 | ypi2  ypi2  xpi2 | xpi2  ypi2  xpi2 | xpi2  xpi2 | ypi2  ypi2  ypi2  xpi2 | xpi2  ypi2 | ypi2 | ypi2 | xpi2  ypi2 | xpi2  ypi2  xpi2 | ypi2  ypi2 | ypi2 | xpi2  xpi2  xpi2  ypi2 | xpi2  xpi2  xpi2  ypi2  ypi2  ypi2  xpi2 | xpi2  xpi2  xpi2  ypi2 | ypi2  xpi2 | xpi2 | ypi2  ypi2  ypi2  xpi2 | ypi2  xpi2  xpi2  xpi2 | ypi2  ypi2  ypi2  xpi2  xpi2  xpi2 | xpi2  ypi2 | ypi2  ypi2  xpi2  xpi2  xpi2 | xpi2  xpi2  xpi2  ypi2  ypi2  ypi2 | ypi2  xpi2  xpi2  xpi2 | xpi2  xpi2  xpi2  ypi2 | xpi2  xpi2  ypi2 | xpi2  xpi2  xpi2  ypi2  ypi2  ypi2  xpi2 | xpi2  ypi2 | ypi2  xpi2  xpi2  xpi2 | xpi2  ypi2  ypi2  ypi2  xpi2  xpi2  xpi2 | ypi2  ypi2  ypi2  ypi2 | xpi2  ypi2 | ypi2  ypi2 | ypi2  ypi2  ypi2  xpi2 | 
Repetition 027, Length 045: xpi2  xpi2  xpi2 | ypi2  ypi2  xpi2 | ypi2  ypi2  xpi2  xpi2  xpi2 | ypi2  ypi2  xpi2  xpi2  xpi2 | xpi2  xpi2 | xpi2 | ypi2  ypi2  ypi2  xpi2 | xpi2  xpi2  xpi2  ypi2  ypi2  ypi2  xpi2 | xpi2  ypi2  xpi2 | xpi2  xpi2  ypi2  ypi2  ypi2 | ypi2  ypi2  ypi2 | ypi2  ypi2  ypi2 | ypi2  ypi2  ypi2  xpi2 | ypi2  ypi2  xpi2  xpi2 | xpi2  ypi2  xpi2 | ypi2  ypi2 | ypi2  xpi2  xpi2  xpi2 | xpi2  ypi2  xpi2 | ypi2  ypi2  xpi2  xpi2 | xpi2  xpi2  xpi2 | ypi2  ypi2  xpi2  xpi2  xpi2 | xpi2  xpi2  xpi2  ypi2  ypi2  ypi2 | xpi2  ypi2  ypi2  ypi2 | ypi2  ypi2  ypi2  ypi2 | ypi2  ypi2  ypi2  ypi2 | ypi2  ypi2  xpi2  xpi2  xpi2 | ypi2  ypi2  ypi2  xpi2 | xpi2  ypi2  ypi2  ypi2 | ypi2  ypi2 | xpi2  xpi2  xpi2  ypi2  ypi2  ypi2  xpi2 | xpi2  xpi2  ypi2 | xpi2  ypi2  xpi2 | xpi2  ypi2  ypi2  ypi2 | ypi2  xpi2 | ypi2  ypi2  ypi2  ypi2 | ypi2  ypi2 | xpi2  ypi2  ypi2  ypi2 | ypi2  ypi2  ypi2  ypi2 | xpi2  ypi2  xpi2 | ypi2  ypi2  ypi2  xpi2  xpi2  xpi2 | xpi2  xpi2  ypi2 | ypi2  ypi2  ypi2  xpi2 | ypi2  ypi2  ypi2  ypi2 | ypi2  ypi2  ypi2  xpi2  xpi2  xpi2 | xpi2  xpi2  xpi2 | 
Repetition 028, Length 001: xpi2  ypi2  ypi2  ypi2  xpi2  xpi2  xpi2 | 
Repetition 028, Length 002: ypi2  ypi2  ypi2 | ypi2  ypi2  ypi2 | 
Repetition 028, Length 003: xpi2  ypi2 | xpi2  xpi2  xpi2  ypi2  ypi2  ypi2 | ypi2  xpi2  xpi2  xpi2 | 
Repetition 028, Length 004: xpi2  xpi2  xpi2 | xpi2  ypi2  xpi2 | ypi2  ypi2  xpi2  xpi2 | xpi2  ypi2  ypi2  ypi2  xpi2  xpi2  xpi2 | 
Repetition 028, Length 005: ypi2  xpi2  xpi2  xpi2 | xpi2  xpi2  ypi2 | xpi2  ypi2  ypi2  ypi2 | xpi2  xpi2  xpi2 | ypi2  ypi2  ypi2  xpi2 | 
Repetition 028, Length 006: ypi2  ypi2  xpi2  xpi2  xpi2 | ypi2  ypi2  xpi2  xpi2 | ypi2  ypi2  xpi2 | ypi2  ypi2 | ypi2  ypi2  xpi2  xpi2  xpi2 | ypi2  ypi2  ypi2  xpi2 | 
Repetition 028, Length 007: ypi2 | xpi2  ypi2  ypi2  ypi2 | xpi2  ypi2  xpi2 | xpi2  ypi2  xpi2 | xpi2  xpi2  xpi2  ypi2 | xpi2  xpi2  ypi2  ypi2  ypi2 | ypi2  xpi2 | 
Repetition 028, Length 008: ypi2  ypi2  xpi2  xpi2  xpi2 | ypi2  ypi2  xpi2  xpi2 | xpi2  xpi2  xpi2  ypi2  ypi2  ypi2  xpi2 | xpi2  ypi2 | ypi2  xpi2 | xpi2  xpi2  ypi2  ypi2  ypi2 | xpi2  xpi2 | xpi2  xpi2  xpi2  ypi2 | 
Repetition 028, Length 010: ypi2  ypi2  xpi2  xpi2  xpi2 | xpi2  ypi2  ypi2  ypi2  xpi2  xpi2  xpi2 | ypi2  xpi2  xpi2  xpi2 | xpi2  xpi2 | xpi2  ypi2  ypi2  ypi2 | ypi2  ypi2  ypi2  ypi2 | xpi2  xpi2  xpi2 | xpi2  xpi2  xpi2  ypi2  ypi2  ypi2  xpi2 | xpi2  xpi2  xpi2  ypi2 | ypi2  ypi2 | 
Repetition 028, Length 015: xpi2  xpi2  xpi2 | ypi2  ypi2  xpi2  xpi2  xpi2 | xpi2  xpi2  xpi2  ypi2  ypi2  ypi2 | ypi2  ypi2  xpi2 | ypi2  ypi2 | xpi2  xpi2  ypi2  ypi2  ypi2 | xpi2 | xpi2  xpi2  xpi2 | xpi2 | ypi2  ypi2  ypi2  xpi2 | xpi2  xpi2 | ypi2  ypi2  xpi2  xpi2 | ypi2  ypi2  xpi2  xpi2 | ypi2  ypi2  ypi2  ypi2 | ypi2 | 
Repetition 028, Length 020: ypi2  ypi2  xpi2  xpi2  xpi2 | xpi2  xpi2  xpi2  ypi2 | ypi2  ypi2  ypi2  ypi2 | xpi2  xpi2  xpi2  ypi2  ypi2  ypi2  xpi2 | xpi2  xpi2  xpi2  ypi2 | ypi2  ypi2  ypi2 | ypi2  ypi2  xpi2  xpi2  xpi2 | xpi2 | ypi2  ypi2  ypi2  xpi2  xpi2  xpi2 | ypi2  ypi2  xpi2 | xpi2  xpi2  xpi2 | xpi2  ypi2  xpi2 | ypi2  xpi2 | ypi2  ypi2  xpi2  xpi2  xpi2 | xpi2  xpi2  xpi2  ypi2  ypi2  ypi2  xpi2 | ypi2 | ypi2  ypi2  ypi2  xpi2 | ypi2  ypi2  ypi2 | xpi2  ypi2  xpi2 | ypi2  ypi2  ypi2  ypi2 | 
Repetition 028, Length 025: ypi2 | ypi2  ypi2  xpi2 | xpi2  ypi2 | xpi2  xpi2  ypi2  ypi2  ypi2 | ypi2  ypi2  xpi2  xpi2  xpi2 | ypi2 | ypi2  ypi2  xpi2 | ypi2  ypi2  xpi2  xpi2 | ypi2  ypi2  ypi2  ypi2 | xpi2  xpi2  xpi2 | xpi2 | xpi2  xpi2  ypi2  ypi2  ypi2 | ypi2 | ypi2  ypi2  ypi2  ypi2 | xpi2  xpi2 | ypi2  xpi2  xpi2  xpi2 | xpi2  xpi2  xpi2  ypi2  ypi2  ypi2 | ypi2  ypi2  xpi2  xpi2  xpi2 | xpi2  xpi2  ypi2 | xpi2  ypi2  xpi2 | ypi2  ypi2  ypi2 | xpi2  xpi2  xpi2  ypi2 | xpi2  ypi2 | ypi2  xpi2  xpi2  xpi2 | xpi2  xpi2 | 
Repetition 028, Length 030: ypi2  ypi2  ypi2  xpi2 | ypi2  ypi2  xpi2 | ypi2  ypi2  xpi2  xpi2  xpi2 | xpi2  xpi2  xpi2  ypi2  ypi2  ypi2  xpi2 | xpi2  xpi2 | ypi2  ypi2  xpi2  xpi2 | xpi2 | xpi2  ypi2  ypi2  ypi2 | ypi2  ypi2  ypi2  xpi2 | ypi2  ypi2  ypi2  xpi2  xpi2  xpi2 | xpi2  ypi2 | xpi2  xpi2  xpi2  ypi2  ypi2  ypi2  xpi2 | ypi2  xpi2  xpi2  xpi2 | ypi2  ypi2  xpi2 | xpi2  xpi2  ypi2  ypi2  ypi2 | xpi2  xpi2  xpi2 | xpi2  xpi2 | ypi2 | ypi2  xpi2 | xpi2  ypi2  ypi2  ypi2 | ypi2  ypi2  ypi2  xpi2  xpi2  xpi2 | ypi2  ypi2  ypi2  ypi2 | xpi2  xpi2 | xpi2  ypi2  ypi2  ypi2 | ypi2  ypi2  xpi2  xpi2  xpi2 | xpi2  xpi2 | ypi2  ypi2  ypi2 | xpi2 | ypi2 | xpi2  xpi2  xpi2  ypi2  ypi2  ypi2  xpi2 | 
Repetition 028, Length 035: xpi2  ypi2 | xpi2  ypi2  ypi2  ypi2 | xpi2  xpi2  ypi2  ypi2  ypi2 | xpi2  ypi2 | ypi2  ypi2 | ypi2 | ypi2  ypi2 | ypi2  xpi2  xpi2  xpi2 | ypi2  ypi2  ypi2  ypi2 | ypi2  ypi2 | xpi2  xpi2  xpi2  ypi2  ypi2  ypi2 | xpi2 | ypi2  ypi2  ypi2 | xpi2  xpi2  xpi2 | ypi2  ypi2  ypi2  xpi2  xpi2  xpi2 | xpi2  xpi2  xpi2  ypi2  ypi2  ypi2  xpi2 | ypi2  ypi2  ypi2  ypi2 | xpi2  xpi2 | ypi2  ypi2  ypi2  xpi2 | ypi2  xpi2  xpi2  xpi2 | ypi2  xpi2 | xpi2  ypi2  ypi2  ypi2 | ypi2 | ypi2  ypi2  ypi2  xpi2  xpi2  xpi2 | xpi2  xpi2  xpi2  ypi2  ypi2  ypi2 | xpi2  xpi2  xpi2  ypi2  ypi2  ypi2  xpi2 | ypi2  ypi2  ypi2  xpi2  xpi2  xpi2 | ypi2 | xpi2  xpi2  xpi2  ypi2  ypi2  ypi2 | xpi2 | ypi2  xpi2  xpi2  xpi2 | ypi2  ypi2  ypi2  ypi2 | xpi2  xpi2 | ypi2  ypi2 | ypi2 | 
Repetition 028, Length 043: xpi2 | xpi2  xpi2  ypi2  ypi2  ypi2 | ypi2  ypi2  ypi2  ypi2 | ypi2  ypi2  xpi2  xpi2 | ypi2  ypi2  xpi2  xpi2 | ypi2  ypi2  ypi2  ypi2 | xpi2 | xpi2  ypi2  xpi2 | ypi2  ypi2  ypi2 | xpi2  xpi2  xpi2  ypi2  ypi2  ypi2  xpi2 | xpi2  xpi2  xpi2  ypi2 | xpi2  ypi2  ypi2  ypi2 | xpi2  xpi2  xpi2  ypi2  ypi2  ypi2  xpi2 | xpi2  ypi2  ypi2  ypi2 | ypi2  ypi2  ypi2 | ypi2  ypi2  xpi2 | xpi2  xpi2 | xpi2  xpi2  xpi2  ypi2  ypi2  ypi2 | ypi2  ypi2  xpi2 | ypi2  ypi2  xpi2  xpi2  xpi2 | ypi2  ypi2  ypi2  ypi2 | ypi2  ypi2  ypi2  ypi2 | ypi2  ypi2  xpi2  xpi2  xpi2 | ypi2  ypi2  xpi2 | ypi2  ypi2  xpi2 | ypi2  ypi2  ypi2 | ypi2  ypi2 | ypi2  ypi2  xpi2  xpi2  xpi2 | xpi2  ypi2  ypi2  ypi2  xpi2  xpi2  xpi2 | xpi2  xpi2  xpi2 | ypi2  ypi2  ypi2  xpi2 | xpi2  ypi2  ypi2  ypi2  xpi2  xpi2  xpi2 | xpi2 | xpi2 | xpi2  xpi2  ypi2  ypi2  ypi2 | xpi2  xpi2  ypi2 | xpi2  ypi2 | xpi2  xpi2  ypi2 | xpi2 | xpi2  xpi2 | ypi2  xpi2  xpi2  xpi2 | ypi2  ypi2  ypi2  xpi2  xpi2  xpi2 | ypi2  ypi2  ypi2  ypi2 | 
Repetition 028, Length 044: xpi2  ypi2  ypi2  ypi2  xpi2  xpi2  xpi2 | xpi2  xpi2  xpi2  ypi2  ypi2  ypi2 | xpi2 | xpi2  ypi2 | xpi2  xpi2  ypi2  ypi2  ypi2 | xpi2  xpi2  ypi2 | xpi2  ypi2  ypi2  ypi2 | xpi2  ypi2  ypi2  ypi2 | xpi2  xpi2  xpi2  ypi2 | xpi2  xpi2  ypi2 | ypi2  ypi2  xpi2 | xpi2  ypi2 | xpi2  ypi2  ypi2  ypi2 | ypi2  ypi2  ypi2 | ypi2  ypi2 | ypi2  ypi2  xpi2  xpi2  xpi2 | xpi2  ypi2  xpi2 | xpi2  xpi2  ypi2  ypi2  ypi2 | ypi2  ypi2  ypi2 | ypi2  ypi2  ypi2  ypi2 | xpi2  xpi2 | ypi2  ypi2 | ypi2  ypi2  ypi2  xpi2 | xpi2  xpi2  xpi2 | ypi2  ypi2  ypi2  xpi2  xpi2  xpi2 | ypi2  xpi2 | ypi2  ypi2  ypi2 | ypi2  ypi2  ypi2  xpi2 | ypi2  ypi2  xpi2  xpi2  xpi2 | ypi2  ypi2  xpi2  xpi2 | ypi2  ypi2 | ypi2  ypi2  ypi2  ypi2 | xpi2  xpi2  xpi2  ypi2  ypi2  ypi2 | ypi2  ypi2 | ypi2  ypi2  xpi2  xpi2 | xpi2  xpi2 | xpi2  xpi2  ypi2  ypi2  ypi2 | xpi2  xpi2  xpi2  ypi2 | ypi2  xpi2 | ypi2  ypi2  xpi2  xpi2 | ypi2  ypi2  xpi2  xpi2  xpi2 | ypi2  ypi2  xpi2  xpi2  xpi2 | xpi2  ypi2 | ypi2  ypi2  xpi2  xpi2 | 
Repetition 028, Length 045: xpi2  ypi2  xpi2 | ypi2  ypi2  xpi2  xpi2 | ypi2 | xpi2  xpi2  ypi2  ypi2  ypi2 | ypi2  ypi2  ypi2  ypi2 | xpi2  ypi2  ypi2  ypi2 | ypi2  ypi2  xpi2  xpi2 | ypi2  ypi2  ypi2  ypi2 | ypi2 | xpi2  xpi2 | ypi2  xpi2 | ypi2  ypi2  xpi2 | xpi2  xpi2  xpi2  ypi2  ypi2  ypi2  xpi2 | xpi2  xpi2  xpi2 | xpi2  xpi2  xpi2  ypi2  ypi2  ypi2  xpi2 | xpi2  xpi2  ypi2 | xpi2  ypi2 | xpi2  xpi2  xpi2  ypi2  ypi2  ypi2 | xpi2  xpi2  ypi2 | xpi2  xpi2  ypi2  ypi2  ypi2 | ypi2  ypi2  xpi2 | ypi2  xpi2 | ypi2  ypi2  ypi2  xpi2 | xpi2 | xpi2  xpi2  xpi2  ypi2  ypi2  ypi2  xpi2 | ypi2  xpi2 | ypi2 | xpi2  xpi2 | xpi2  xpi2 | xpi2  xpi2  xpi2  ypi2  ypi2  ypi2  xpi2 | xpi2  xpi2 | xpi2  ypi2  xpi2 | xpi2  ypi2 | ypi2  ypi2  ypi2  xpi2  xpi2  xpi2 | ypi2  xpi2 | xpi2  xpi2  xpi2 | ypi2  ypi2 | xpi2  xpi2  xpi2  ypi2  ypi2  ypi2  xpi2 | xpi2  ypi2  ypi2  ypi2 | xpi2  ypi2  ypi2  ypi2 | ypi2  ypi2  xpi2  xpi2  xpi2 | xpi2  xpi2  xpi2  ypi2 | xpi2  xpi2 | xpi2  ypi2 | xpi2  xpi2  ypi2  ypi2  ypi2 | 
Repetition 029, Length 001: ypi2  ypi2  xpi2 | 
Repetition 029, Length 002: xpi2  xpi2  ypi2  ypi2  ypi2 | xpi2  xpi2  ypi2 | 
Repetition 029, Length 003: ypi2  ypi2  ypi2  ypi2 | xpi2  xpi2  ypi2 | ypi2  xpi2  xpi2  xpi2 | 
Repetition 029, Length 004: xpi2  ypi2  xpi2 | ypi2  xpi2 | ypi2 | ypi2  ypi2  xpi2  xpi2  xpi2 | 
Repetition 029, Length 005: ypi2  ypi2  ypi2 | xpi2 | xpi2  xpi2  xpi2  ypi2  ypi2  ypi2 | ypi2 | ypi2  ypi2  ypi2  xpi2 | 
Repetition 029, Length 006: ypi2  xpi2 | ypi2  ypi2  ypi2  xpi2  xpi2  xpi2 | ypi2  ypi2  ypi2  xpi2  xpi2  xpi2 | xpi2  xpi2  xpi2  ypi2 | xpi2  xpi2  xpi2  ypi2 | ypi2  ypi2  xpi2  xpi2  xpi2 | 
Repetition 029, Length 007: ypi2  ypi2  ypi2 | ypi2  ypi2  ypi2  xpi2 | ypi2 | xpi2  xpi2  ypi2  ypi2  ypi2 | ypi2  ypi2  ypi2  ypi2 | ypi2  ypi2  xpi2  xpi2 | ypi2  ypi2  ypi2  ypi2 | 
Repetition 029, Length 008: ypi2  ypi2  ypi2 | xpi2  xpi2 | ypi2  xpi2  xpi2  xpi2 | xpi2  xpi2  ypi2  ypi2  ypi2 | ypi2  xpi2  xpi2  xpi2 | ypi2  ypi2  ypi2  xpi2 | xpi2  ypi2  xpi2 | xpi2 | 
Repetition 029, Length 010: ypi2  xpi2  xpi2  xpi2 | ypi2  ypi2  xpi2 | xpi2  ypi2  xpi2 | xpi2  ypi2  ypi2  ypi2 | xpi2  xpi2  xpi2 | xpi2  xpi2  xpi2 | xpi2 | ypi2  ypi2  ypi2 | xpi2  xpi2  xpi2  ypi2 | ypi2 | 
Repetition 029, Length 015: xpi2  ypi2  ypi2  ypi2 | xpi2  xpi2  ypi2  ypi2  ypi2 | ypi2  ypi2  ypi2  ypi2 | xpi2  ypi2  ypi2  ypi2  xpi2  xpi2  xpi2 | xpi2  xpi2  xpi2  ypi2  ypi2  ypi2 | xpi2  xpi2  ypi2 | ypi2  ypi2 | ypi2  xpi2  xpi2  xpi2 | xpi2  xpi2 | ypi2  ypi2  xpi2  xpi2 | ypi2  ypi2  ypi2  xpi2  xpi2  xpi2 | xpi2  ypi2  ypi2  ypi2  xpi2  xpi2  xpi2 | ypi2  xpi2 | ypi2  ypi2  xpi2  xpi2 | ypi2  ypi2  ypi2 | 
Repetition 029, Length 020: xpi2  xpi2  xpi2  ypi2  ypi2  ypi2 | xpi2 | xpi2  xpi2  ypi2  ypi2  ypi2 | xpi2  ypi2 | xpi2 | ypi2  ypi2  ypi2  xpi2  xpi2  xpi2 | xpi2  xpi2  xpi2  ypi2  ypi2  ypi2  xpi2 | ypi2  ypi2  ypi2  xpi2 | ypi2  ypi2  ypi2 | xpi2  xpi2  ypi2  ypi2  ypi2 | ypi2  ypi2  ypi2 | ypi2  ypi2  ypi2  xpi2 | ypi2  ypi2  xpi2  xpi2  xpi2 | ypi2 | xpi2  xpi2  ypi2  ypi2  ypi2 | ypi2  ypi2 | ypi2  ypi2  ypi2  xpi2  xpi2  xpi2 | ypi2  ypi2  ypi2  xpi2  xpi2  xpi2 | xpi2  xpi2  ypi2  ypi2  ypi2 | ypi2  ypi2  ypi2  xpi2 | 
Repetition 029, Length 025: xpi2  ypi2  xpi2 | xpi2  xpi2 | ypi2  ypi2  xpi2  xpi2  xpi2 | ypi2  ypi2  xpi2  xpi2  xpi2 | xpi2  xpi2  ypi2 | ypi2  ypi2  xpi2  xpi2 | xpi2  xpi2  ypi2  ypi2  ypi2 | xpi2 | xpi2 | ypi2  ypi2  ypi2 | ypi2  ypi2  xpi2 | xpi2  ypi2 | ypi2  ypi2  xpi2  xpi2  xpi2 | xpi2  ypi2 | xpi2  ypi2  ypi2  ypi2  xpi2  xpi2  xpi2 | ypi2  ypi2  ypi2  xpi2 | ypi2  ypi2  xpi2  xpi2  xpi2 | ypi2  ypi2  xpi2  xpi2 | xpi2  xpi2  xpi2  ypi2 | ypi2  ypi2 | ypi2  ypi2  xpi2  xpi2 | xpi2  xpi2  xpi2  ypi2  ypi2  ypi2  xpi2 | ypi2  ypi2  xpi2  xpi2 | xpi2  ypi2  xpi2 | xpi2  xpi2  ypi2 | 
Repetition 029, Length 030: xpi2  xpi2 | ypi2  ypi2  ypi2  xpi2  xpi2  xpi2 | ypi2  ypi2  ypi2 | ypi2  ypi2  xpi2  xpi2  xpi2 | xpi2  xpi2  ypi2 | ypi2  ypi2  ypi2  xpi2  xpi2  xpi2 | xpi2  ypi2 | ypi2  ypi2  ypi2  xpi2 | xpi2  ypi2  xpi2 | xpi2  ypi2 | ypi2  ypi2 | xpi2 | xpi2  ypi2  ypi2  ypi2  xpi2  xpi2  xpi2 | xpi2  xpi2  ypi2 | ypi2  ypi2  xpi2 | xpi2  xpi2  xpi2  ypi2 | ypi2  ypi2  xpi2  xpi2 | xpi2  ypi2 | xpi2  xpi2 | ypi2  ypi2  xpi2  xpi2  xpi2 | ypi2  ypi2 | xpi2  ypi2  xpi2 | ypi2  ypi2  ypi2  xpi2 | ypi2  ypi2  ypi2  xpi2 | xpi2  ypi2  ypi2  ypi2  xpi2  xpi2  xpi2 | ypi2  ypi2  ypi2  xpi2 | ypi2  ypi2  ypi2  xpi2 | ypi2  ypi2  xpi2  xpi2 | xpi2  xpi2  xpi2  ypi2  ypi2  ypi2  xpi2 | ypi2  ypi2  xpi2  xpi2 | 
Repetition 029, Length 035: ypi2  ypi2  ypi2  xpi2 | xpi2  xpi2 | xpi2 | xpi2  ypi2  xpi2 | ypi2  ypi2  xpi2  xpi2 | xpi2  xpi2  xpi2  ypi2  ypi2  ypi2  xpi2 | xpi2  ypi2  xpi2 | ypi2  ypi2  ypi2  ypi2 | ypi2  ypi2 | xpi2  ypi2 | xpi2  xpi2  ypi2  ypi2  ypi2 | xpi2  xpi2  xpi2  ypi2  ypi2  ypi2  xpi2 | xpi2  ypi2  ypi2  ypi2  xpi2  xpi2  xpi2 | xpi2  xpi2  ypi2  ypi2  ypi2 | ypi2  xpi2 | ypi2  ypi2  xpi2  xpi2 | xpi2 | xpi2  ypi2  xpi2 | xpi2  xpi2  xpi2  ypi2 | ypi2  ypi2  ypi2 | xpi2  ypi2  ypi2  ypi2 | xpi2  ypi2  ypi2  ypi2 | xpi2  xpi2 | ypi2  ypi2  xpi2 | ypi2  ypi2 | ypi2  ypi2  ypi2 | ypi2 | ypi2  ypi2 | ypi2  ypi2  xpi2  xpi2 | ypi2  xpi2 | ypi2  ypi2  xpi2 | xpi2  xpi2  ypi2 | ypi2  xpi2 | xpi2  ypi2  xpi2 | xpi2  xpi2  ypi2  ypi2  ypi2 | 
Repetition 029, Length 043: xpi2  xpi2  ypi2 | ypi2  ypi2  xpi2  xpi2 | ypi2  ypi2 | xpi2  xpi2  xpi2  ypi2 | ypi2  ypi2 | ypi2  ypi2  xpi2  xpi2  xpi2 | ypi2  xpi2  xpi2  xpi2 | ypi2  ypi2  xpi2 | ypi2  ypi2  ypi2  xpi2  xpi2  xpi2 | ypi2  ypi2  ypi2  xpi2  xpi2  xpi2 | ypi2  ypi2  ypi2  ypi2 | xpi2  xpi2  xpi2  ypi2  ypi2  ypi2 | ypi2 | ypi2 | xpi2  ypi2  ypi2  ypi2 | ypi2  ypi2  ypi2  ypi2 | xpi2  xpi2  xpi2  ypi2  ypi2  ypi2 | xpi2  xpi2  xpi2  ypi2  ypi2  ypi2  xpi2 | xpi2  ypi2  ypi2  ypi2  xpi2  xpi2  xpi2 | xpi2  xpi2  xpi2  ypi2  ypi2  ypi2  xpi2 | xpi2  ypi2  ypi2  ypi2  xpi2  xpi2  xpi2 | ypi2  ypi2  ypi2  xpi2  xpi2  xpi2 | ypi2  ypi2  ypi2  ypi2 | xpi2  ypi2 | ypi2 | ypi2  xpi2 | xpi2  ypi2 | xpi2  ypi2  ypi2  ypi2  xpi2  xpi2  xpi2 | xpi2  xpi2  xpi2  ypi2  ypi2  ypi2  xpi2 | ypi2  xpi2 | xpi2  ypi2 | xpi2 | ypi2  ypi2  ypi2  ypi2 | ypi2  ypi2  ypi2  xpi2 | xpi2  ypi2  xpi2 | xpi2  ypi2  ypi2  ypi2  xpi2  xpi2  xpi2 | xpi2  xpi2  xpi2  ypi2 | xpi2  xpi2  xpi2  ypi2 | xpi2  ypi2  ypi2  ypi2  xpi2  xpi2  xpi2 | ypi2  ypi2  xpi2 | ypi2  xpi2  xpi2  xpi2 | xpi2  ypi2  ypi2  ypi2 | xpi2  ypi2  xpi2 | 
Repetition 029, Length 044: ypi2  ypi2  xpi2 | xpi2  xpi2  xpi2  ypi2  ypi2  ypi2  xpi2 | xpi2  xpi2  ypi2 | ypi2  xpi2  xpi2  xpi2 | xpi2  ypi2  ypi2  ypi2  xpi2  xpi2  xpi2 | xpi2  ypi2  ypi2  ypi2 | ypi2  xpi2  xpi2  xpi2 | xpi2  ypi2  ypi2  ypi2  xpi2  xpi2  xpi2 | ypi2 | xpi2  xpi2  xpi2  ypi2  ypi2  ypi2  xpi2 | xpi2  xpi2  xpi2 | xpi2  xpi2 | ypi2  xpi2  xpi2  xpi2 | xpi2  xpi2  ypi2 | ypi2  xpi2  xpi2  xpi2 | ypi2  ypi2  ypi2  xpi2  xpi2  xpi2 | ypi2  ypi2  ypi2  xpi2 | xpi2  ypi2  ypi2  ypi2 | xpi2  ypi2  xpi2 | xpi2  xpi2  ypi2 | ypi2  ypi2  xpi2  xpi2  xpi2 | ypi2  xpi2 | ypi2  ypi2  ypi2 | xpi2  xpi2  xpi2 | xpi2 | ypi2  ypi2  ypi2  xpi2  xpi2  xpi2 | xpi2  xpi2  xpi2  ypi2  ypi2  ypi2  xpi2 | ypi2 | xpi2  xpi2  ypi2 | xpi2  xpi2 | xpi2  ypi2  ypi2  ypi2  xpi2  xpi2  xpi2 | ypi2  ypi2  xpi2  xpi2 | xpi2  ypi2  ypi2  ypi2  xpi2  xpi2  xpi2 | xpi2  ypi2  ypi2  ypi2  xpi2  xpi2  xpi2 | ypi2  ypi2  ypi2  xpi2 | ypi2  ypi2  ypi2  ypi2 | ypi2  ypi2  xpi2 | xpi2  xpi2 | xpi2  xpi2  xpi2 | ypi2  ypi2  xpi2  xpi2 | xpi2  ypi2  ypi2  ypi2  xpi2  xpi2  xpi2 | xpi2  xpi2  xpi2  ypi2 | xpi2  ypi2  xpi2 | ypi2  ypi2 | 
Repetition 029, Length 045: ypi2  ypi2  xpi2 | ypi2 | ypi2  ypi2 | ypi2  ypi2 | ypi2  ypi2  ypi2  ypi2 | xpi2  xpi2  ypi2  ypi2  ypi2 | xpi2  xpi2  xpi2  ypi2  ypi2  ypi2  xpi2 | xpi2  xpi2  ypi2  ypi2  ypi2 | xpi2 | ypi2  ypi2  xpi2  xpi2  xpi2 | ypi2 | ypi2  xpi2 | xpi2  xpi2 | ypi2  ypi2  ypi2  ypi2 | xpi2  xpi2  ypi2 | xpi2  xpi2  xpi2  ypi2 | ypi2  ypi2  ypi2  ypi2 | ypi2  xpi2 | xpi2  xpi2  xpi2  ypi2  ypi2  ypi2  xpi2 | xpi2  xpi2  ypi2  ypi2  ypi2 | ypi2  ypi2  xpi2  xpi2  xpi2 | xpi2  xpi2  xpi2  ypi2  ypi2  ypi2  xpi2 | xpi2  xpi2  xpi2 | xpi2  ypi2  xpi2 | xpi2  ypi2  xpi2 | xpi2  xpi2  xpi2  ypi2  ypi2  ypi2 | xpi2  ypi2  ypi2  ypi2 | xpi2  xpi2  ypi2  ypi2  ypi2 | ypi2  ypi2  ypi2  ypi2 | xpi2  xpi2  ypi2  ypi2  ypi2 | xpi2  ypi2 | xpi2 | xpi2  xpi2 | ypi2  ypi2 | xpi2  xpi2  xpi2  ypi2 | ypi2  xpi2  xpi2  xpi2 | ypi2  ypi2 | xpi2  xpi2  ypi2 | ypi2  ypi2  xpi2 | xpi2  ypi2  ypi2  ypi2 | xpi2  xpi2  ypi2  ypi2  ypi2 | xpi2  ypi2  xpi2 | xpi2  ypi2  ypi2  ypi2 | ypi2 | xpi2  ypi2  ypi2  ypi2 | 
Repetition 030, Length 001: xpi2  ypi2  ypi2  ypi2  xpi2  xpi2  xpi2 | 
Repetition 030, Length 002: ypi2  ypi2  ypi2  ypi2 | xpi2  xpi2  ypi2 | 
Repetition 030, Length 003: ypi2  ypi2  xpi2  xpi2 | xpi2  ypi2 | xpi2  ypi2  xpi2 | 
Repetition 030, Length 004: ypi2  ypi2  xpi2 | ypi2  ypi2  xpi2 | ypi2  ypi2  ypi2  ypi2 | xpi2 | 
Repetition 030, Length 005: xpi2  xpi2  xpi2  ypi2  ypi2  ypi2  xpi2 | xpi2 | ypi2 | ypi2  ypi2  xpi2 | xpi2  ypi2  ypi2  ypi2 | 
Repetition 030, Length 006: xpi2  ypi2  ypi2  ypi2  xpi2  xpi2  xpi2 | ypi2  ypi2  ypi2  ypi2 | xpi2  xpi2  xpi2  ypi2  ypi2  ypi2  xpi2 | ypi2  ypi2  xpi2  xpi2  xpi2 | ypi2  xpi2 | xpi2  ypi2  ypi2  ypi2  xpi2  xpi2  xpi2 | 
Repetition 030, Length 007: ypi2  ypi2  ypi2  xpi2 | ypi2  ypi2  ypi2  ypi2 | xpi2  ypi2 | ypi2  ypi2 | xpi2 | xpi2  xpi2  xpi2  ypi2  ypi2  ypi2  xpi2 | ypi2  ypi2  xpi2  xpi2 | 
Repetition 030, Length 008: xpi2  ypi2 | ypi2  ypi2  xpi2 | xpi2  ypi2  xpi2 | ypi2 | xpi2  ypi2  ypi2  ypi2 | xpi2 | ypi2  ypi2  ypi2  xpi2  xpi2  xpi2 | ypi2  ypi2  xpi2  xpi2 | 
Repetition 030, Length 010: xpi2  xpi2  xpi2  ypi2  ypi2  ypi2  xpi2 | ypi2  xpi2 | xpi2  ypi2 | ypi2  ypi2  xpi2  xpi2 | xpi2  xpi2  xpi2  ypi2  ypi2  ypi2  xpi2 | xpi2  xpi2  ypi2 | xpi2  xpi2  xpi2  ypi2  ypi2  ypi2  xpi2 | xpi2  xpi2  ypi2 | xpi2  xpi2  ypi2 | xpi2  xpi2 | 
Repetition 030, Length 015: ypi2  ypi2  ypi2  xpi2  xpi2  xpi2 | ypi2  ypi2  ypi2 | ypi2  ypi2  ypi2  ypi2 | xpi2  xpi2  xpi2  ypi2  ypi2  ypi2 | ypi2  xpi2 | xpi2  xpi2  ypi2  ypi2  ypi2 | xpi2  xpi2  xpi2  ypi2 | ypi2  ypi2 | ypi2  ypi2  ypi2  xpi2  xpi2  xpi2 | xpi2  xpi2  ypi2 | xpi2  xpi2 | xpi2  ypi2  ypi2  ypi2 | xpi2  ypi2  ypi2  ypi2  xpi2  xpi2  xpi2 | xpi2  xpi2  xpi2  ypi2  ypi2  ypi2 | xpi2  xpi2  xpi2  ypi2 | 
Repetition 030, Length 020: xpi2  ypi2  xpi2 | xpi2  ypi2  ypi2  ypi2 | ypi2  ypi2  ypi2  xpi2 | xpi2  xpi2 | xpi2  xpi2  xpi2  ypi2  ypi2  ypi2 | ypi2  xpi2 | xpi2  xpi2  xpi2  ypi2  ypi2  ypi2  xpi2 | ypi2  ypi2  xpi2 | ypi2  ypi2  ypi2  ypi2 | xpi2  ypi2  xpi2 | ypi2  ypi2 | ypi2  ypi2  xpi2 | xpi2  xpi2  ypi2  ypi2  ypi2 | xpi2  ypi2  ypi2  ypi2  xpi2  xpi2  xpi2 | xpi2  xpi2  xpi2  ypi2  ypi2  ypi2  xpi2 | ypi2  ypi2  ypi2  xpi2  xpi2  xpi2 | ypi2  xpi2 | ypi2  ypi2  ypi2  ypi2 | xpi2  xpi2  xpi2 | xpi2  xpi2  ypi2 | 
Repetition 030, Length 025: ypi2  ypi2  ypi2  xpi2 | ypi2  ypi2  ypi2  ypi2 | ypi2  ypi2  ypi2 | xpi2  ypi2 | ypi2  ypi2  xpi2  xpi2  xpi2 | xpi2  xpi2  xpi2  ypi2 | ypi2 | xpi2  xpi2  xpi2  ypi2  ypi2  ypi2  xpi2 | ypi2  ypi2  xpi2 | xpi2  xpi2  xpi2  ypi2  ypi2  ypi2  xpi2 | ypi2  ypi2  xpi2 | xpi2  xpi2 | xpi2  xpi2  xpi2  ypi2  ypi2  ypi2  xpi2 | ypi2  ypi2  ypi2  xpi2  xpi2  xpi2 | ypi2  ypi2  ypi2  xpi2 | xpi2  xpi2  xpi2  ypi2 | xpi2  xpi2 | ypi2  ypi2  ypi2  ypi2 | ypi2  ypi2  ypi2 | ypi2  ypi2  xpi2  xpi2 | xpi2  ypi2  ypi2  ypi2  xpi2  xpi2  xpi2 | xpi2  xpi2 | xpi2 | xpi2  ypi2  ypi2  ypi2  xpi2  xpi2  xpi2 | xpi2  xpi2  xpi2  ypi2  ypi2  ypi2 | 
Repetition 030, Length 030: ypi2  ypi2  xpi2 | xpi2  ypi2  xpi2 | xpi2  xpi2  xpi2  ypi2 | xpi2  xpi2 | ypi2  ypi2  xpi2  xpi2 | xpi2  ypi2 | xpi2  xpi2  xpi2  ypi2 | xpi2  ypi2  xpi2 | ypi2  ypi2  xpi2  xpi2  xpi2 | ypi2  xpi2 | ypi2  ypi2  ypi2 | xpi2  ypi2  ypi2  ypi2  xpi2  xpi2  xpi2 | ypi2  ypi2  ypi2  ypi2 | ypi2 | ypi2  ypi2  ypi2  xpi2 | xpi2  ypi2 | ypi2  ypi2 | xpi2 | xpi2  ypi2  xpi2 | ypi2  ypi2  xpi2  xpi2 | ypi2  xpi2  xpi2  xpi2 | ypi2  ypi2  ypi2  ypi2 | xpi2  xpi2  xpi2  ypi2 | xpi2  xpi2  ypi2  ypi2  ypi2 | ypi2 | xpi2  xpi2  xpi2  ypi2  ypi2  ypi2 | ypi2  ypi2  xpi2  xpi2 | ypi2  ypi2  xpi2 | ypi2  ypi2  xpi2  xpi2  xpi2 | ypi2  ypi2  ypi2  xpi2 | 
Repetition 030, Length 035: xpi2  xpi2  xpi2  ypi2  ypi2  ypi2  xpi2 | ypi2 | xpi2 | ypi2  ypi2  ypi2  xpi2 | xpi2  xpi2 | ypi2  ypi2  ypi2  ypi2 | xpi2  ypi2  ypi2  ypi2 | ypi2  xpi2 | ypi2  ypi2  ypi2  xpi2 | ypi2  ypi2  ypi2  ypi2 | xpi2  xpi2  xpi2 | xpi2  xpi2 | xpi2  ypi2  ypi2  ypi2 | ypi2 | xpi2  xpi2  xpi2  ypi2  ypi2  ypi2  xpi2 | ypi2  ypi2  xpi2 | xpi2  xpi2  xpi2  ypi2 | xpi2  xpi2  ypi2  ypi2  ypi2 | xpi2  xpi2 | xpi2  ypi2  ypi2  ypi2 | ypi2  xpi2 | xpi2  ypi2 | xpi2  ypi2  ypi2  ypi2 | xpi2  xpi2 | ypi2  ypi2  ypi2  ypi2 | xpi2  ypi2  ypi2  ypi2  xpi2  xpi2  xpi2 | xpi2  xpi2  xpi2  ypi2 | xpi2  ypi2  ypi2  ypi2 | xpi2  xpi2  xpi2  ypi2 | ypi2  ypi2  xpi2  xpi2  xpi2 | ypi2  ypi2  ypi2 | xpi2 | xpi2  xpi2  xpi2  ypi2  ypi2  ypi2  xpi2 | ypi2  xpi2 | xpi2  xpi2  xpi2  ypi2 | 
Repetition 030, Length 043: xpi2  xpi2  xpi2  ypi2 | xpi2  xpi2  ypi2 | ypi2  ypi2  xpi2 | xpi2  ypi2  xpi2 | xpi2  ypi2  ypi2  ypi2  xpi2  xpi2  xpi2 | xpi2 | ypi2  xpi2 | ypi2  xpi2 | ypi2  xpi2  xpi2  xpi2 | ypi2  ypi2  ypi2  ypi2 | xpi2  xpi2  xpi2  ypi2 | ypi2 | xpi2  xpi2  xpi2  ypi2  ypi2  ypi2 | ypi2  ypi2  xpi2  xpi2  xpi2 | ypi2  ypi2  ypi2  xpi2 | xpi2  ypi2  ypi2  ypi2 | xpi2  ypi2  ypi2  ypi2  xpi2  xpi2  xpi2 | xpi2 | xpi2  xpi2  ypi2 | xpi2  ypi2  ypi2  ypi2 | ypi2  ypi2  ypi2 | xpi2  xpi2  xpi2  ypi2 | xpi2  xpi2  ypi2 | ypi2  ypi2  ypi2  xpi2  xpi2  xpi2 | xpi2  xpi2  xpi2  ypi2  ypi2  ypi2 | xpi2  xpi2  xpi2  ypi2  ypi2  ypi2 | xpi2  xpi2  xpi2 | ypi2  xpi2  xpi2  xpi2 | xpi2  xpi2  xpi2  ypi2 | ypi2  ypi2  ypi2  xpi2 | xpi2  xpi2  ypi2  ypi2  ypi2 | ypi2  ypi2  ypi2  ypi2 | xpi2  xpi2  xpi2  ypi2  ypi2  ypi2  xpi2 | xpi2  ypi2  ypi2  ypi2 | xpi2  xpi2  xpi2  ypi2  ypi2  ypi2  xpi2 | xpi2  xpi2  ypi2  ypi2  ypi2 | ypi2  ypi2  ypi2  xpi2 | xpi2  ypi2 | ypi2  xpi2  xpi2  xpi2 | ypi2  xpi2  xpi2  xpi2 | xpi2  xpi2  ypi2 | xpi2  ypi2  ypi2  ypi2  xpi2  xpi2  xpi2 | xpi2  xpi2  xpi2  ypi2 | 
Repetition 030, Length 044: ypi2  ypi2  ypi2  xpi2 | ypi2  xpi2 | ypi2  ypi2  xpi2  xpi2 | ypi2  xpi2  xpi2  xpi2 | xpi2  ypi2  ypi2  ypi2  xpi2  xpi2  xpi2 | ypi2  xpi2 | xpi2  xpi2  xpi2  ypi2  ypi2  ypi2 | xpi2  xpi2  ypi2 | xpi2  xpi2 | xpi2  xpi2  xpi2  ypi2 | ypi2  ypi2  xpi2  xpi2 | xpi2  ypi2  ypi2  ypi2  xpi2  xpi2  xpi2 | ypi2  ypi2  ypi2  xpi2 | ypi2  xpi2 | ypi2  ypi2  ypi2  xpi2 | xpi2  xpi2  xpi2  ypi2 | xpi2  xpi2  xpi2  ypi2  ypi2  ypi2  xpi2 | xpi2  ypi2  xpi2 | ypi2 | xpi2  ypi2  ypi2  ypi2 | xpi2  ypi2 | ypi2  ypi2  ypi2 | xpi2  ypi2  xpi2 | xpi2  ypi2 | xpi2  xpi2  ypi2  ypi2  ypi2 | ypi2  ypi2 | ypi2  ypi2  ypi2  xpi2  xpi2  xpi2 | xpi2  xpi2  xpi2  ypi2  ypi2  ypi2 | xpi2  ypi2 | xpi2  xpi2  xpi2  ypi2 | ypi2  ypi2  ypi2  xpi2 | ypi2  ypi2  ypi2 | xpi2  xpi2  xpi2  ypi2  ypi2  ypi2 | ypi2  ypi2  ypi2 | ypi2 | ypi2  ypi2  ypi2 | xpi2  xpi2  xpi2  ypi2  ypi2  ypi2  xpi2 | xpi2  xpi2  xpi2 | xpi2  ypi2  ypi2  ypi2  xpi2  xpi2  xpi2 | xpi2  ypi2 | ypi2  ypi2  xpi2  xpi2 | ypi2  ypi2  xpi2 | xpi2  xpi2  xpi2  ypi2  ypi2  ypi2  xpi2 | xpi2  xpi2 | 
Repetition 030, Length 045: xpi2  xpi2  xpi2  ypi2 | xpi2  xpi2 | ypi2  ypi2  ypi2  xpi2 | xpi2 | ypi2 | xpi2 | ypi2  xpi2 | ypi2  xpi2 | ypi2  ypi2 | ypi2  ypi2 | xpi2  xpi2  ypi2  ypi2  ypi2 | ypi2  ypi2  ypi2  ypi2 | ypi2  ypi2 | ypi2  ypi2  xpi2  xpi2  xpi2 | ypi2  ypi2  ypi2  xpi2  xpi2  xpi2 | xpi2  ypi2  xpi2 | ypi2  xpi2  xpi2  xpi2 | ypi2 | ypi2  ypi2  ypi2  xpi2  xpi2  xpi2 | xpi2  xpi2 | ypi2  ypi2  ypi2  xpi2  xpi2  xpi2 | ypi2  ypi2  ypi2  xpi2  xpi2  xpi2 | ypi2  ypi2  xpi2  xpi2 | ypi2  ypi2  ypi2 | xpi2  xpi2 | ypi2  ypi2  xpi2  xpi2 | ypi2 | ypi2  ypi2  xpi2  xpi2 | ypi2  ypi2  xpi2  xpi2 | xpi2  xpi2 | xpi2 | xpi2  ypi2 | xpi2  xpi2  xpi2  ypi2 | xpi2  xpi2 | ypi2  xpi2 | xpi2  xpi2  xpi2  ypi2 | ypi2  ypi2 | ypi2  ypi2  ypi2 | xpi2  xpi2  xpi2  ypi2  ypi2  ypi2 | xpi2  xpi2  xpi2  ypi2 | ypi2  ypi2  xpi2 | ypi2  ypi2 | ypi2 | xpi2  ypi2 | ypi2  ypi2  ypi2  xpi2  xpi2  xpi2 | 
